# Supplementary material for: Polygenic Contribution to Sensorineural Hearing Loss Implicates Novel Risk Loci and Convergence with Congenital Hearing Loss Genes
Source: J Assoc Res Otolaryngol. 2026 Mar 16;27(3):447–63. doi: 10.1007/s10162-026-01044-0 (PMC13237364; doi:10.1007/s10162-026-01044-0)
Supplement: Supplementary file 1 — Supplementary file1 (XLSX 5.35 MB) [file 10162_2026_1044_MOESM1_ESM.xlsx]

## Sheet: Index
Supplemental Tables
#	Data sets	Name
S1	All MVP	Table S1. MVP demographics
S2	All MVP	Table S2. Genome-wide significant loci in MVP across ancestries
S3	All MVP	Table S3. Annotations for SNPs in LD with significant SNPs in the MVP multi-ancestry meta-analysis
S4	All MVP	Table S4. Genome-wide significant genes from gene-based analyses across MVP ancestries
S5	All MVP	Table S5. MAGMA gene-set analysis, including 17,012 pre-defined curated gene sets and GO terms obtained from MsigDB in the MVP multi-ancestry meta-analysis
S6	All MVP	Table S6. Genes within the 3 significant gene-sets from the MAGMA gene-set analysis (MVP multi-ancestry meta-analysis)
S7	MVP EUA & UKB	Table S7. SNP-based heritability and genetic correlation across of MVP and UKB EUA data
S8	MVP EUA & UKB	Table S8. MiXeR analysis of SNHL GWAS in European ancestry data
S9	MVP EUA & UKB	Table S9. Genome-wide significant loci in the European ancestry meta-analysis (MVP EUA and UKB)
S10	MVP Multi-Ancestry & UKB	Table S10. Extended Table S1: Genome-wide significant loci in meta-analysis of sensorineural hearing loss (N=725,904 MVP multi-ancestry and UKB individuals)
S11	MVP Multi-Ancestry & UKB	Table S11. Annotations for all SNPs in LD with significant SNPs in the MVP multi-ancestry and UKB meta-analysis
S12	MVP Multi-Ancestry & UKB	Table S12. Gene-based analyses in the MVP multi-ancestry and UKB cohorts
S13	MVP Multi-Ancestry & UKB	Table S13. MAGMA gene-set analysis, including 17009 pre-defined curated gene sets and GO terms obtained from MsigDB in the MVP multi-ancestry and UKB EUA meta-analysis
S14	MVP Multi-Ancestry & UKB	Table S14. Genes within the 3 significant gene-sets from the MAGMA gene-set analysis (MVP multi-ancestry and UKB meta-analysis)
S15	MVP EUA & UKB	Table S15. Tissue enrichment analysis for 31 and 71 tissue types across the European ancestry MVP and UKB cohorts
S16	MVP EUA & UKB	Table S16. Cell type enrichment analyses in cochlear cells based on mouse gene expression data in MVP EUA and UKB
S17	MVP Multi-Ancestry & UKB	Table S17. Hereditary Hearing Loss genes implicated across analyses (HereditaryHearingLoss.org database)

## Sheet: Table S1
Table S1. MVP demographics
	ICD Sensorineural Hearing Loss
Ancestry group	Cases	% / SD	Control	% / SD	Total	% / SD	p valuea
European (EUA) N	176393	0.51	172117	0.49	348510	0.732911
Age at enrollment (SD)	68.6	10.7	59.3	14.7	64	13.6	<0.000001
Age of first diagnosis (SD)	65.5	11
Sex							<0.000001
Male (%)	170019	0.96	152419	0.89	322438	0.93
Female (%)	6374	0.04	19698	0.11	26072	0.07
African (AFA) N	22757	0.23	74842	0.77	97599	0.205249
Age at enrollment (SD)	63.8	10.5	55.9	12.6	57.7	13.6	<0.000001
Age of first diagnosis (SD)	62	11.1
Sex							<0.000001
Male (%)	21075	0.93	62880	0.84	83955	0.86
Female (%)	1682	0.07	11962	0.16	13644	0.14
Indigenous American (IAA) N	11090	0.38	18316	0.62	29406	0.0618403
Age at enrollment (SD)	63.9	12.2	49.9	15.7	55.2	16	<0.000001
Age of first diagnosis (SD)	61	12.4
Sex							<0.000001
Male (%)	10733	0.97	15725	0.86	26458	0.899748
Female (%)	357	0.03	2591	0.14	2948	0.1
Multi-ancestry meta-analysis N	210240	0.44	265275	0.56	475515	1
Age at enrollment (SD)	67.9	10.9	57.7	14.4	62.2	13.9	<0.000001
Age of first diagnosis (SD)	64.9	11.2
Sex							<0.000001
Male (%)	201827	0.96	231024	0.87	432851	0.910278
Female (%)	8413	0.04	34251	0.13	42664	0.0897217
a p values were based on chi-squared test of independence (categorical) and ANOVA/t-test (linear).
Abbreviations: MVP, Million Veteran Program; ICD, International Classification of Diseases; SD, standard deviation.
Return to index

## Sheet: Table S2
Table S2. Genome-wide significant loci in MVP across ancestries
							MVP Meta-Analysis				MVP EUA				MVP AFA				MVP IAA
							Sample size = 475,515				Sample size = 348,510				Sample size = 97,599				Sample size = 29,406
							N GWS loci = 52				N GWS loci = 43				N GWS loci = 1				N GWS loci = 0
Locus	Chr	Starta	Enda	Lead SNP	A1	A2	A1 Freq	Beta	Beta SE	p Valueb	A1 Freq	Beta	Beta SE	p Valueb	A1 Freq	Beta	Beta SE	p Valueb	A1 Freq	Beta	Beta SE	p Valueb	Protein-coding genes in locusc	FLAMES Prioritized gened
3	1	25580095	25863694	rs34997029	A	G	0.5336	-0.029	0.0046	2.527e-10	0.550628	-0.0282084	0.00517804	5.11442e-08	0.466834	-0.0309057	0.01143	0.00685275	0.487847	-0.0341868	0.0192771	0.0761533	C1orf63, RHD, TMEM50A, RHCE, TMEM57, LDLRAP1	N/A
3	1	25580095	25863694	rs67125653	T	G	0.4895	0.0294	0.0047	5.637e-10	0.449227	0.0285486	0.0052338	4.90088e-08	0.748689	0.0324602	0.0137182	0.0179723	0.525037	0.0352635	0.019539	0.0711122	C1orf63, RHD, TMEM50A, RHCE, TMEM57, LDLRAP1	N/A
4	1	45783656	46605728	rs946528	T	C	0.6611	-0.045	0.0049	4.274e-20	0.68756	-0.0421299	0.0056348	7.64368e-14	0.558433	-0.059325	0.011394	1.92241e-07	0.643555	-0.0365826	0.0201603	0.0696226	HPDL, TESK2, CCDC163P, MMACHC, PRDX1, AKR1A1, NASP, CCDC17, GPBP1L1, TMEM69, IPP, MAST2, PIK3R3	MAST2
4	1	46022442	46605728	rs946527	T	C	0.3232	0.0452	0.0049	6.778e-20	0.292598	0.0433085	0.00570781	3.25596e-14	0.437876	0.0570984	0.0113793	5.22439e-07	0.345342	0.0309074	0.0202493	0.126963	AKR1A1, NASP, CCDC17, GPBP1L1, TMEM69, IPP, MAST2, PIK3R3	N/A
5	1	61858621	61868766	rs2180201	C	G	0.5455	-0.0288	0.0049	4.956e-09	0.512816	-0.0316246	0.00524161	1.60175e-09	0.878959	-0.0418806	0.0190612	0.0280151	0.668437	0.0348876	0.0212933	0.101328	NFIA	NFIA
6	1	98330439	98546134	rs61789075	A	G	0.8871	-0.0439	0.0077	1.324e-08	0.880756	-0.0448204	0.00806455	2.73685e-08	0.973646	-0.0512348	0.0363453	0.158633	0.936343	-0.0127681	0.0391749	0.744511	DPYD	DPYD
7	1	102243972	104163499	rs2376280	A	G	0.5518	0.0415	0.0048	1.034e-17	0.5935	0.0441013	0.0053298	1.28985e-16	0.22177	0.0116321	0.014106	0.40946	0.629367	0.0648191	0.0201365	0.00128642	OLFM3, COL11A1, RNPC3, AMY2A	COL11A1
7	1	102243972	104163499	rs9970114	A	G	0.4474	-0.0435	0.0049	4.313e-19	0.406887	-0.0440303	0.00532689	1.39036e-16	0.818275	-0.0277513	0.0151588	0.0671608	0.371917	-0.0641972	0.0201037	0.00140641	OLFM3, COL11A1, RNPC3, AMY2A	COL11A1
8	1	165087254	165112224	rs4657403	A	G	0.4944	0.024	0.0047	2.759e-07	0.513424	0.0299655	0.00521083	8.89577e-09	0.345888	0.000449899	0.0123488	0.970832	0.60878	-0.00284595	0.0204032	0.889005	N/A	N/A
9	1	168756801	168831961	rs7532898	A	C	0.3664	-0.043	0.0053	6.004e-16	0.36318	-0.0447411	0.00596397	6.28663e-14	0.416207	-0.0255281	0.0132009	0.0531376	0.23635	-0.0781064	0.0259047	0.00256859	N/A	DPT
9	1	168756801	168831961	rs7555365	T	C	0.6007	0.0442	0.0053	6.972e-17	0.629672	0.0442863	0.00593896	8.85988e-14	0.419108	0.0334154	0.0131302	0.0109328	0.749761	0.0821356	0.0253272	0.00118288	N/A	DPT
10	1	169895822	170279419	rs10919329	T	C	0.2652	0.0412	0.0056	1.398e-13	0.279364	0.0429254	0.00597731	6.93796e-13	0.0932919	0.0380566	0.0209878	0.0698113	0.262398	0.0203123	0.0228347	0.373691	KIFAP3, METTL11B	METTL11B
10	1	169895822	170279419	rs4399218	T	G	0.343	0.0345	0.0048	6.927e-13	0.324538	0.0396821	0.00548401	4.64634e-13	0.428796	0.0147605	0.0113352	0.192716	0.3212	0.0258821	0.0203714	0.203854	KIFAP3, METTL11B	METTL11B
14	2	54687254	55062865	rs2941580	A	G	0.4768	-0.0334	0.0046	3.13e-13	0.483883	-0.0456555	0.00518551	1.31436e-18	0.430343	0.00833517	0.0113654	0.463457	0.513244	0.0160166	0.0193102	0.406871	SPTBN1, EML6	SPTBN1
18	3	13831209	13836866	rs877306	T	C	0.4173	-0.0297	0.0049	1.208e-09	0.384186	-0.0330068	0.00550149	1.97785e-09	0.614141	-0.0195477	0.0121767	0.108414	0.302652	-0.0102544	0.0220767	0.642281	N/A	WNT7A
19	3	24266984	24267842	rs6779690	T	C	0.7868	-0.0401	0.0063	2.399e-10	0.838999	-0.0403547	0.00753143	8.4238e-08	0.624513	-0.0275665	0.0130314	0.0343919	0.810839	-0.0877819	0.0263007	0.000845415	THRB	THRB
21	3	73669544	73751911	rs9853536	C	G	0.6003	-0.0256	0.0047	4.818e-08	0.617165	-0.0249267	0.00530972	2.68346e-06	0.498761	-0.0262464	0.0114432	0.0218106	0.67479	-0.0334444	0.0205274	0.103225	PDZRN3	PDZRN3
127	3	86744406	86964322	rs9284810	A	C	0.592	0.0242	0.005	1.341e-06	0.572447	0.0321224	0.00565485	1.34243e-08	0.678797	-0.00908857	0.0126964	0.47422	0.624445	0.00679302	0.0210505	0.746932	N/A	N/A
24	3	127710474	128095278	rs200745338	A	AAT	0.8022	-0.0377	0.0061	6.036e-10	0.82077	-0.0382683	0.00705862	5.90841e-08	0.738798	-0.0332607	0.0138147	0.0160659	0.778588	-0.0439403	0.0242006	0.069394	KBTBD12, SEC61A1, RUVBL1, EEFSEC	N/A
26	3	181982837	182150471	rs4859116	T	C	0.2069	-0.0361	0.0058	3.901e-10	0.178742	-0.035249	0.00677802	1.9881e-07	0.292642	-0.035161	0.0125863	0.00521305	0.243589	-0.0484531	0.0225061	0.0313268	N/A	SOX2
27	3	196049572	196168047	rs569238340	G	GT	0.6634	-0.0283	0.0052	4.06e-08	0.652565	-0.0329027	0.00569836	7.77202e-09	0.787889	-0.0104057	0.015026	0.488791	0.571039	-0.00191816	0.0206201	0.925951	RP11-447L10.1, TCTEX1D2, TM4SF19, TM4SF19, UBXN7	N/A
29	4	3434885	3434885	rs6818397	T	G	0.4444	0.0274	0.0047	4.109e-09	0.399605	0.0313436	0.00524066	2.22091e-09	0.671944	0.00849095	0.0119563	0.477583	0.458934	0.022632	0.0189456	0.232201	RGS12, HGFAC	RGS12
30	4	5860906	5919670	rs28369282	T	C	0.4861	-0.026	0.0047	2.352e-08	0.52232	-0.0264666	0.00515406	2.81478e-07	0.258777	-0.029846	0.0131144	0.0228581	0.47067	-0.0110751	0.019085	0.561696	CRMP1	N/A
35	5	32330913	32445325	rs10941003	T	C	0.4034	-0.0246	0.0048	2.534e-07	0.413109	-0.0307252	0.00538641	1.16895e-08	0.341544	0.00590255	0.0120762	0.624967	0.437892	-0.0241103	0.0198685	0.224948	ZFR	ZFR
36	5	68047930	68196982	rs1427907	T	C	0.3759	-0.0348	0.0052	2.015e-11	0.324287	-0.0338112	0.00574454	3.96269e-09	0.724258	-0.0442465	0.0148028	0.00279653	0.364955	-0.0293083	0.0213674	0.170177	N/A	SLC30A5
36	5	68048389	68196982	rs35028055	A	AT	0.2923	-0.0285	0.0051	1.942e-08	0.30086	-0.0353091	0.0056589	4.38746e-10	0.263812	0.00784911	0.0133841	0.557617	0.235457	-0.0243603	0.0228953	0.287331	N/A	SLC30A5
37	5	72910810	73198649	rs6453022	A	C	0.5302	0.0359	0.0046	4.529e-15	0.499762	0.0386148	0.00511804	4.51936e-14	0.685991	0.028203	0.012145	0.0202225	0.568677	0.0170383	0.0191305	0.373118	ARHGEF28	ARHGEF28
39	5	87936379	87988934	rs10514301	T	C	0.1416	-0.0381	0.007	4.412e-08	0.120531	-0.0446815	0.00819301	4.93408e-08	0.208105	-0.0152893	0.0148864	0.304377	0.152836	-0.0413805	0.0280929	0.140758	N/A	MEF2C
39	5	87936379	88010829	rs1846974	A	G	0.1534	-0.0387	0.0066	4.002e-09	0.135911	-0.0410241	0.00768632	9.43237e-08	0.211224	-0.0291806	0.014508	0.0442856	0.167772	-0.0430161	0.026478	0.104249	MEF2C	MEF2C
40	5	92744850	92928643	rs566192265	CA	C	0.1349	-0.0417	0.0075	2.32e-08	0.106261	-0.0381973	0.00899154	2.15553e-05	0.214447	-0.0527754	0.0143081	0.000225547	0.0848673	-0.0260791	0.0377692	0.489891	NR2F1	N/A
128	5	125332424	125334789	rs11958399	A	G	0.7428	-0.0283	0.0053	9.164e-08	0.731749	-0.0325833	0.00588693	3.12724e-08	0.810778	-0.0117606	0.014543	0.418628	0.741894	-0.00616098	0.0221366	0.780743	N/A	N/A
44	6	7100029	7168474	rs2842895	C	G	0.5202	0.0289	0.005	7.8e-09	0.559593	0.028096	0.00535859	1.578e-07	0.106539	0.0340535	0.0193898	0.0790789	0.40931	0.0345077	0.0201967	0.0875043	RREB1	N/A
46	6	28583392	29328516	rs2765220	T	C	0.8474	0.0354	0.0063	2.352e-08	0.847746	0.038402	0.00711749	6.8355e-08	0.833122	0.0163591	0.0149683	0.274437	0.925689	0.0687222	0.0367773	0.0616763	SCAND3, OR14J1, OR5V1	N/A
47	6	43260011	43397259	rs1574430	A	C	0.4445	-0.0385	0.0049	3.373e-15	0.406788	-0.0423148	0.0052499	7.62367e-16	0.875919	-0.0127879	0.0184862	0.489163	0.483006	-0.0147259	0.0191921	0.4429	TTBK1, SLC22A7, CRIP3, ZNF318, ABCC10	N/A
47	6	43260011	43397259	rs2242416	A	G	0.4514	-0.0389	0.0048	5.364e-16	0.403231	-0.0417912	0.00520603	9.95461e-16	0.842682	-0.0221919	0.0160792	0.167605	0.5482	-0.0227786	0.0192221	0.235949	TTBK1, SLC22A7, CRIP3, ZNF318, ABCC10	ZNF318
51	6	90645615	90673538	rs9451298	T	C	0.7104	0.0282	0.0052	6.139e-08	0.721985	0.0350553	0.00591277	3.05395e-09	0.637637	0.00326332	0.0122669	0.790214	0.80768	0.00923955	0.0253909	0.71594	BACH2	BACH2
51	6	90661576	90673538	rs12213197	A	C	0.3722	-0.0264	0.0048	4.89e-08	0.367181	-0.0304664	0.00548512	2.78745e-08	0.41366	-0.0190901	0.0118476	0.107124	0.313337	0.0107025	0.0213943	0.616905	BACH2	N/A
52	6	133788976	133861857	rs9321402	A	G	0.351	0.0446	0.005	2.615e-19	0.312727	0.0534744	0.0056769	4.52067e-21	0.529095	0.0095232	0.0116329	0.412988	0.291853	0.0368911	0.0213886	0.084536	EYA4	EYA4
52	6	133788976	133869809	rs1022514	A	G	0.3485	0.0454	0.005	4.943e-20	0.311453	0.0531141	0.00566746	7.15369e-21	0.519514	0.0152944	0.0115675	0.186105	0.290762	0.0380277	0.0213626	0.0750863	EYA4	EYA4
55	6	163789736	164006012	rs1737323	T	G	0.5998	-0.0327	0.0048	6.931e-12	0.60255	-0.0376907	0.00535429	1.93432e-12	0.553571	-0.0125312	0.0118438	0.290031	0.709815	-0.0173879	0.0217344	0.423681	QKI	QKI
55	6	163789736	164049773	rs4709715	T	G	0.5632	-0.0311	0.0047	3.963e-11	0.56597	-0.0399128	0.00529873	4.95792e-14	0.513777	0.00511808	0.0116367	0.660036	0.686306	-0.00927684	0.0214659	0.665708	QKI	QKI
56	7	19548842	19654201	rs10232942	A	G	0.4075	-0.0309	0.005	6.003e-10	0.347803	-0.0356469	0.00557718	1.64138e-10	0.727231	-0.00970278	0.0135639	0.474572	0.477727	-0.016231	0.019788	0.412073	N/A	TWISTNB
56	7	19548842	19654201	rs10241336	T	C	0.4287	-0.0291	0.0049	2.938e-09	0.370825	-0.0348358	0.00539736	1.08724e-10	0.807931	0.00697628	0.0146394	0.633694	0.510012	-0.0180364	0.019339	0.351053	N/A	TWISTNB
61	8	21904891	21937870	rs200363538	A	AGGGGCC	0.2017	-0.0351	0.0061	7.964e-09	0.165492	-0.0332414	0.00719202	3.80175e-06	0.314557	-0.0404054	0.0129876	0.00186417	0.219401	-0.037868	0.0240019	0.114635	FGF17, DMTN, FAM160B2	DMTN
62	8	30271637	30453503	rs17627903	T	C	0.7812	0.0353	0.0057	4.363e-10	0.766963	0.0372503	0.00609533	9.88275e-10	0.906243	0.0153776	0.0194156	0.428332	0.812254	0.0354904	0.0243552	0.145064	RBPMS, GTF2E2	RBPMS
62	8	30279355	30518967	rs5890523	T	TA	0.7369	0.0343	0.0056	1.012e-09	0.731224	0.0394167	0.00625933	3.03073e-10	0.758467	0.00583298	0.0147871	0.693237	0.765528	0.0339395	0.0248484	0.171988	RBPMS, GTF2E2, SMIM18	RBPMS
63	8	71467435	72012927	rs17760069	T	C	0.087	0.0448	0.0082	4.887e-08	0.0924326	0.0444283	0.0089345	6.60314e-07	0.0593716	0.0505315	0.0237004	0.0329906	0.0538505	0.0334928	0.0425885	0.431654	TRAM1, AC120194.1, RP11-382J12.1, LACTB2, XKR9	N/A
68	9	84763312	85025689	rs72743537	T	C	0.0865	-0.0539	0.0099	4.622e-08	0.090272	-0.0585692	0.0103412	1.48136e-08	0.0196407	0.00821615	0.0487413	0.86614	0.071952	-0.0196284	0.043957	0.655211	N/A	TLE1
77	10	114693230	114721404	rs7895657	A	G	0.3094	0.0321	0.0056	1.291e-08	0.327623	0.0276541	0.00619563	8.07725e-06	0.175069	0.0650571	0.0165211	8.21506e-05	0.31878	0.0287138	0.0240132	0.231734	TCF7L2	TCF7L2
78	10	126783170	126812270	rs10901863	T	C	0.25	0.0475	0.0062	1.176e-14	0.263929	0.0496279	0.00668854	1.17549e-13	0.111518	0.0182131	0.0201647	0.366505	0.267979	0.0621388	0.0248233	0.0123111	CTBP2	CTBP2
79	11	8078850	8079171	rs59174224	CCCT	C	0.3647	0.0212	0.005	2.217e-05	0.305691	0.00944525	0.0056811	0.0963232	0.582773	0.0674419	0.0122942	4.11798e-08	0.516564	0.0437805	0.0198662	0.0275408	TUB	TUB
83	11	22814888	22938165	rs11026796	A	G	0.3714	-0.0442	0.0052	2.359e-17	0.390162	-0.0439477	0.00558866	3.7307e-15	0.0968247	-0.0482799	0.0206277	0.0192573	0.390937	-0.043815	0.020554	0.0330309	GAS2, SVIP, CCDC179	SVIP
89	13	26624935	26688841	rs111516934	T	C	0.1626	0.0372	0.0065	1.004e-08	0.166782	0.0410556	0.00689937	2.67661e-09	0.0324184	0.0129755	0.0314587	0.680095	0.188611	0.00400198	0.0242891	0.869147	SHISA2	SHISA2
92	14	52457777	52671812	rs1566129	T	C	0.4271	0.0411	0.0046	7.217e-19	0.416309	0.0548669	0.0052483	1.3942e-25	0.429031	-0.0134764	0.0113535	0.235227	0.57178	0.0111499	0.0196159	0.569763	C14orf166, NID2	NID2
92	14	52457777	52671812	rs2749883	A	C	0.4268	0.0411	0.0046	7.015e-19	0.416153	0.0547249	0.00524886	1.86819e-25	0.427994	-0.0126628	0.0113553	0.264801	0.571847	0.0110407	0.0196122	0.573468	C14orf166, NID2	NID2
93	14	65189878	65208026	rs229650	T	C	0.7446	-0.0347	0.0054	1.467e-10	0.768166	-0.034527	0.00623762	3.11849e-08	0.638996	-0.0323317	0.0119429	0.00678203	0.842527	-0.0500655	0.0268736	0.0624638	PLEKHG3, SPTB	PLEKHG3
93	14	65189878	65217898	rs2357777	T	C	0.6599	-0.0275	0.0052	9.341e-08	0.709552	-0.0329898	0.00588762	2.09517e-08	0.429335	-0.00572134	0.0117735	0.626993	0.808703	-0.0274887	0.0254723	0.280566	PLEKHG3, SPTB	N/A
96	14	85287983	85410816	rs12588043	A	C	0.46	-0.0325	0.0049	3.708e-11	0.484982	-0.0349797	0.00536158	6.83634e-11	0.184188	-0.00702059	0.0152529	0.64531	0.589629	-0.0415257	0.0202918	0.0407359	N/A	FLRT2
96	14	85287983	85410816	rs1887072	A	C	0.4683	-0.0326	0.0049	3.473e-11	0.492595	-0.0336612	0.00532837	2.66114e-10	0.159417	-0.0176193	0.0162806	0.279141	0.595334	-0.0396533	0.0202959	0.0507034	N/A	FLRT2
97	14	100571762	100611949	rs1951486	T	C	0.4593	0.0265	0.0048	2.762e-08	0.425833	0.0300829	0.00536905	2.1167e-08	0.65226	0.00140499	0.0122193	0.908477	0.407067	0.0443039	0.0199776	0.0265671	EVL, DEGS2	EVL
100	15	74712178	75028490	rs60777494	A	T	0.7949	0.0379	0.0063	1.862e-09	0.875824	0.0393262	0.0078609	5.6502e-07	0.653679	0.0312884	0.0122214	0.010464	0.636292	0.0468799	0.020878	0.0247419	SEMA7A, UBL7, ARID3B, CLK3, EDC3, CYP1A1	N/A
101	15	79219188	79257278	rs34593439	A	G	0.0915	-0.0556	0.0087	1.552e-10	0.0898358	-0.0578866	0.00980957	3.61337e-09	0.103645	-0.0433105	0.0209996	0.0391678	0.0733249	-0.0631358	0.0414872	0.128053	CTSH, RASGRF1	CTSH
101	15	79219188	79257278	rs34843303	T	C	0.8847	0.0525	0.0079	3.154e-11	0.901587	0.0521052	0.00931029	2.18666e-08	0.827878	0.0535527	0.016363	0.00106492	0.908336	0.053482	0.0373256	0.151899	CTSH, RASGRF1	CTSH
102	15	89040591	89274382	rs12594617	C	G	0.8059	0.0703	0.0062	1.089e-29	0.807765	0.0727492	0.00666683	1.00879e-27	0.954212	0.0668826	0.028241	0.0178714	0.698687	0.0469375	0.0216785	0.0303759	DET1, ISG20	ISG20
102	15	89066500	89274382	rs12441297	T	G	0.8032	0.0681	0.0061	3.433e-29	0.804523	0.0715293	0.00651346	4.67913e-28	0.952157	0.0555994	0.0269797	0.0393251	0.695377	0.0388406	0.0213821	0.0692917	DET1, ISG20	ISG20
106	16	81602212	81616668	rs59164848	T	TG	0.4547	0.0279	0.0047	3.183e-09	0.440203	0.0315471	0.00532014	3.04673e-09	0.489139	0.0228079	0.0118273	0.0538227	0.558915	-0.00825583	0.0198124	0.676925	CMIP	CMIP
110	17	43244034	43250933	rs7405669	A	G	0.3785	0.0299	0.0052	1.034e-08	0.40367	0.029685	0.00559568	1.12719e-07	0.146209	0.0423408	0.0186908	0.0235063	0.308387	0.0144944	0.0226151	0.521698	HEXIM2	HEXIM2
112	17	62165283	62206607	rs75992219	A	G	0.0392	0.0809	0.0144	2.088e-08	0.0329842	0.0819762	0.0171989	1.87396e-06	0.0579885	0.0721067	0.0283416	0.0109521	0.0255339	0.123562	0.0761335	0.104589	ERN1	N/A
116	18	41413182	43219681	rs2852772	A	G	0.1765	0.0447	0.0061	2.44e-13	0.173242	0.0495898	0.00694822	9.50826e-13	0.184693	0.028636	0.0150465	0.0570436	0.195773	0.0270216	0.0246136	0.272301	SETBP1, SLC14A2	SETBP1
116	18	42120988	42298323	rs2852779	T	G	0.8337	-0.045	0.0061	2.29e-13	0.840773	-0.0500085	0.00706255	1.43343e-12	0.813363	-0.0320218	0.0145072	0.0273117	0.806939	-0.0227102	0.0242913	0.349881	SETBP1	SETBP1
119	19	455661	477344	rs1968130	A	G	0.1997	0.0364	0.0061	2.452e-09	0.207665	0.0363994	0.00670274	5.60749e-08	0.162353	0.0438542	0.0171282	0.0104555	0.158678	0.015125	0.0282857	0.592831	SHC2, ODF3L2	N/A
119	19	461397	476271	rs10421326	C	G	0.207	0.0408	0.0071	1.023e-08	0.20842	0.0427721	0.00734095	5.67385e-09	N/A	N/A	N/A	N/A	0.184612	0.00918766	0.0291184	0.752329	SHC2, ODF3L2	N/A
121	20	3149725	3197347	rs6051622	A	G	0.3133	0.03	0.0051	3.276e-09	0.298206	0.0333284	0.00579174	8.67738e-09	0.336553	0.0221235	0.012414	0.0747582	0.432537	0.0113652	0.0200142	0.569978	UBOX5, FASTKD5, LZTS3, DDRGK1, ITPA	N/A
121	20	3149725	3205008	rs146478071	T	G	0.3043	0.0284	0.0051	2.946e-08	0.297264	0.0337345	0.0058007	6.06747e-09	0.286193	0.00961364	0.0129872	0.459352	0.430868	0.00935609	0.0199959	0.639937	UBOX5, FASTKD5, LZTS3, DDRGK1, ITPA, SLC4A11	N/A
129	20	16510522	16541661	rs6044080	T	C	0.6092	0.0253	0.0047	9.303e-08	0.615259	0.0321772	0.00539313	2.42591e-09	0.576137	0.00485678	0.0115315	0.67365	0.625727	-0.00704512	0.0199991	0.724816	KIF16B	N/A
124	21	43809092	43831005	rs45598239	T	C	0.0498	0.0777	0.0112	3.906e-12	0.0524705	0.0787188	0.0116164	1.23015e-11	0.0100447	0.126641	0.0544329	0.019992	0.0229692	-0.0238993	0.0644611	0.710822	TMPRSS3, UBASH3A	TMPRSS3
125	22	38102346	38158741	rs9610841	A	C	0.4097	0.0331	0.0047	1.781e-12	0.441041	0.0355698	0.00515729	5.34616e-12	0.195701	0.0346236	0.0140733	0.013876	0.371629	-0.00470103	0.0195811	0.810278	NOL12, TRIOBP	N/A
125	22	38102346	38177004	rs67890459	T	TCAA	0.4095	0.0331	0.0047	1.956e-12	0.440918	0.0355795	0.00515791	5.26025e-12	0.196144	0.0331446	0.0140571	0.0183673	0.371455	-0.00305968	0.0195855	0.875875	NOL12, TRIOBP	N/A
125	22	38482352	38483155	rs66500630	G	GTGCGGGAGCGGGACTGGCCATCCCAGTACTCCGAGGGTGCTA	0.3189	0.0319	0.0051	2.711e-10	0.334817	0.0306553	0.00542937	1.64816e-08	0.0907796	0.0478373	0.0194538	0.0139397	0.343484	0.0326705	0.0199896	0.102187	SLC16A8, BAIAP2L2	N/A
126	22	50988105	50988105	rs36062310	A	G	0.0384	0.0902	0.0144	3.541e-10	0.0390373	0.0856271	0.0146964	5.65987e-09	N/A	N/A	N/A	N/A	0.024375	0.196241	0.0704043	0.00531509	KLHDC7B, SYCE3	N/A
Results highlighted in color indicate lead SNPs for the data set.
aLocus start and end positions (in bp) for the highlighted dataset.
bBolded indicates p values below genome-wide significance threshold (p < 5 × 10−8).
cProtein coding genes within the locus start and end position, based on the FUMA genes.txt annotation file.
dPrioritized gene from FLAMES analysis.
Abbreviations: GWS, Genome Wide Significant (p < 5 × 10−8); Locus, the number identifier used to refer to independent loci identified by this GWAS; SNP, single nucleotide polymorphism; Chr, Chromosome; Start, locus start position in base pairs (GR37 Human Genome Build/hg19 coordinates) , Stop, locus stop position; A1, coded allele (effects and allele frequencies are coded in terms of copies of th…
Return to index

## Sheet: Table S3
Table S3. Annotations for SNPs in LD with significant SNPs in the MVP multi-ancestry meta-analysis
Locus	uniqID	SNP	Chr	Pos	A1	A2	MAF	GWAS Beta	GWAS p	r2	IndSigSNP	Nearest Gene	Dist.	Func.	CADD	RDB
3	1:25580095:A:G	rs9438900	1	25580095	A	G	0.4463	0.0252	2.1e-07	0.876876	rs34997029	C1orf63	0	intronic	0.064	6
3	1:25621980:C:T	rs190056379	1	25621980	T	C	0.493	-0.0296	1.39e-07	0.634206	rs34997029	C1orf63:RHD	0:0	intronic	4.993	5
3	1:25622288:A:T	rs2986163	1	25622288	A	T	0.4751	0.0328	5.01e-09	0.688854	rs34997029	C1orf63:RHD	0:0	intronic	5.917	5
3	1:25622291:A:G	rs2986164	1	25622291	A	G	0.4751	0.0328	5e-09	0.688854	rs34997029	C1orf63:RHD	0:0	intronic	2.939	5
3	1:25624901:C:G	rs1293267	1	25624901	C	G	0.4761	0.0284	1.31e-07	0.764429	rs34997029	C1orf63:RHD	0:0	intronic	1.267	5
3	1:25663071:C:G	rs596608	1	25663071	C	G	0.4533	0.0263	2.8e-08	0.902191	rs34997029	C1orf63:RP11-335G20.7	0:0	ncRNA_intronic	6.636	5
3	1:25667911:A:G	rs3093578	1	25667911	A	G	0.4513	-0.0259	3.7e-08	0.894342	rs34997029	TMEM50A	0	intronic	4.748	7
3	1:25668326:C:T	rs9645452	1	25668326	T	C	0.4443	0.0261	4.29e-08	0.906911	rs34997029	TMEM50A	0	intronic	2.499	7
3	1:25668366:T:TG	rs3093583	1	25668366	T	TG	0.4493	0.0266	4.96e-08	0.910463	rs34997029	TMEM50A	0	intronic	1.497	NA
3	1:25668714:C:T	rs3093584	1	25668714	T	C	0.4443	-0.0262	5.71e-08	0.906911	rs34997029	TMEM50A	0	intronic	4.755	6
3	1:25674785:C:T	rs3091242	1	25674785	T	C	0.4533	-0.0258	4.03e-08	0.902191	rs34997029	TMEM50A	0	intronic	9.801	6
3	1:25674913:C:T	rs3091241	1	25674913	T	C	0.4533	-0.0259	3.86e-08	0.902191	rs34997029	TMEM50A	0	intronic	1.097	7
3	1:25676935:G:T	rs3091240	1	25676935	T	G	0.4533	-0.0258	4.12e-08	0.902191	rs34997029	TMEM50A	0	intronic	0.421	7
3	1:25677844:A:T	rs3093614	1	25677844	A	T	0.4433	0.0261	5.79e-08	0.903395	rs34997029	TMEM50A	0	intronic	2.975	7
3	1:25684012:C:T	rs3093632	1	25684012	T	C	0.4533	-0.0258	3.97e-08	0.902191	rs34997029	TMEM50A	0	intronic	5.043	4
3	1:25685484:A:G	rs3093638	1	25685484	A	G	0.4433	0.0261	5.86e-08	0.903395	rs34997029	TMEM50A	0	intronic	0.252	7
3	1:25687901:C:T	rs1053438	1	25687901	T	C	0.4433	-0.0261	5.72e-08	0.903395	rs34997029	TMEM50A	0	UTR3	0.336	1f
3	1:25688276:A:G	rs9689	1	25688276	A	G	0.4473	0.0256	1.97e-08	0.902733	rs34997029	TMEM50A	0	UTR3	6.249	1f
3	1:25697212:C:CTATTT	rs550785266	1	25697212	CTATTT	C	0.01491	-0.0251	1.54e-07	0.861431	rs34997029	RHCE	0	intronic	8.018	NA
3	1:25698354:C:T	rs599691	1	25698354	T	C	0.4453	0.0259	7.99e-08	0.910466	rs34997029	RHCE	0	intronic	1.617	4
3	1:25703776:A:G	rs614997	1	25703776	A	G	0.4463	0.0246	2.32e-07	0.906573	rs34997029	RHCE	0	intronic	0.518	6
3	1:25709104:C:G	rs1293260	1	25709104	C	G	0.4543	0.0264	3.38e-08	0.906138	rs34997029	RHCE	0	intronic	2.328	5
3	1:25709258:A:C	rs646867	1	25709258	A	C	0.4453	0.0247	2.05e-07	0.910722	rs34997029	RHCE	0	intronic	9.135	5
3	1:25713234:A:T	rs1293261	1	25713234	A	T	0.4722	0.0256	7.29e-08	0.856629	rs34997029	RHCE	0	intronic	0.516	7
3	1:25715885:A:C	rs760938	1	25715885	A	C	0.4543	-0.0265	2.19e-08	0.906138	rs34997029	RHCE	0	intronic	0.205	6
3	1:25717139:C:T	rs636889	1	25717139	T	C	0.4473	-0.0241	1.96e-07	0.902439	rs34997029	RHCE	0	intronic	0.578	5
3	1:25717841:A:G	rs607116	1	25717841	A	G	0.4473	-0.0268	2.22e-08	0.918126	rs34997029	RHCE	0	intronic	1.091	6
3	1:25719235:A:C	rs665372	1	25719235	A	C	0.4463	0.0256	8.27e-08	0.937798	rs34997029	RHCE	0	intronic	8.036	7
3	1:25719511:C:T	rs666686	1	25719511	T	C	0.4503	0.0253	4.81e-08	0.945235	rs34997029	RHCE	0	intronic	3.816	5
3	1:25719599:A:T	rs686631	1	25719599	A	T	0.4473	-0.0255	9.07e-08	0.933649	rs34997029	RHCE	0	intronic	1.364	1f
3	1:25720045:C:G	rs1293262	1	25720045	C	G	0.4513	-0.0253	4.85e-08	0.949128	rs34997029	RHCE	0	intronic	2.158	7
3	1:25720088:A:G	rs679429	1	25720088	A	G	0.4076	-0.0212	2.79e-05	0.779846	rs34997029	RHCE	0	intronic	0.978	7
3	1:25720101:C:G	rs684422	1	25720101	C	G	0.4076	-0.0228	5.48e-05	0.779846	rs34997029	RHCE	0	intronic	1.623	7
3	1:25720204:G:T	rs679879	1	25720204	T	G	0.4463	-0.0248	1.67e-07	0.937798	rs34997029	RHCE	0	intronic	1.839	6
3	1:25720248:C:G	rs1293265	1	25720248	C	G	0.4543	0.0265	2.11e-08	0.937184	rs34997029	RHCE	0	intronic	0.461	5
3	1:25720301:C:T	rs1296021	1	25720301	T	C	0.4503	-0.0253	4.96e-08	0.945235	rs34997029	RHCE	0	intronic	0.153	5
3	1:25720370:A:G	rs680732	1	25720370	A	G	0.4463	0.0257	1.07e-07	0.937798	rs34997029	RHCE	0	intronic	0.867	5
3	1:25721154:A:G	rs669063	1	25721154	A	G	0.4573	0.0261	3.32e-08	0.94867	rs34997029	RHCE	0	intronic	2.006	7
3	1:25721457:C:G	rs4081181	1	25721457	C	G	0.4493	-0.0264	6.49e-08	0.933586	rs34997029	RHCE	0	intronic	2.427	5
3	1:25722090:A:G	rs654818	1	25722090	A	G	0.4463	0.0265	3.31e-08	0.945613	rs34997029	RHCE	0	intronic	0.341	7
3	1:25722206:C:T	rs602052	1	25722206	T	C	0.4463	0.0269	1.3e-08	0.945613	rs34997029	RHCE	0	intronic	3.183	7
3	1:25724146:C:T	rs631133	1	25724146	T	C	0.4463	0.0268	2.8e-08	0.945613	rs34997029	RHCE	0	intronic	6.937	1f
3	1:25724366:A:G	rs613630	1	25724366	A	G	0.4553	-0.0273	1.22e-08	0.948701	rs34997029	RHCE	0	intronic	0.134	5
3	1:25726836:C:T	rs582717	1	25726836	T	C	0.4533	-0.0274	3.66e-09	0.972357	rs34997029	RHCE	0	intronic	1.923	7
3	1:25727386:C:T	rs660518	1	25727386	T	C	0.4483	-0.0266	1.88e-08	0.960935	rs34997029	RHCE	0	intronic	5.445	6
3	1:25727438:C:T	rs660129	1	25727438	T	C	0.4463	-0.026	4.9e-08	0.953358	rs34997029	RHCE	0	intronic	0.487	NA
3	1:25727486:C:T	rs585488	1	25727486	T	C	0.4463	0.0271	2.48e-08	0.953358	rs34997029	RHCE	0	intronic	4.242	7
3	1:25727968:C:T	rs657894	1	25727968	T	C	0.4483	-0.0269	1.8e-08	0.960935	rs34997029	RHCE	0	intronic	1.936	NA
3	1:25728930:G:T	rs28631635	1	25728930	T	G	0.4473	-0.027	2.75e-08	0.949303	rs34997029	RHCE	0	intronic	8.694	7
3	1:25730713:A:G	rs706845	1	25730713	A	G	0.4473	-0.0263	2.89e-08	0.957178	rs34997029	RHCE	0	intronic	0.095	7
3	1:25730917:G:T	rs642255	1	25730917	T	G	0.4543	0.027	1.86e-08	0.952919	rs34997029	RHCE	0	intronic	7.471	5
3	1:25731550:C:T	rs2986149	1	25731550	T	C	0.4513	-0.0268	2.11e-08	0.972446	rs34997029	RHCE	0	intronic	1.679	NA
3	1:25732087:A:G	rs61777615	1	25732087	A	G	0.4304	0.0264	1.22e-07	0.896441	rs34997029	RHCE	0	intronic	0.7	7
3	1:25736299:A:T	rs28594470	1	25736299	A	T	0.4304	-0.0273	4.73e-08	0.888473	rs34997029	RHCE	0	intronic	1.459	7
3	1:25736369:C:T	rs111941366	1	25736369	T	C	0.4235	-0.0254	2.15e-07	0.625645	rs34997029	RHCE	0	intronic	1.824	7
3	1:25739064:A:G	rs12048617	1	25739064	A	G	0.4592	-0.0279	3.07e-09	0.972133	rs34997029	RHCE	0	intronic	0.416	5
3	1:25739803:C:T	rs600580	1	25739803	T	C	0.4493	0.0273	1.44e-08	0.964733	rs34997029	RHCE	0	intronic	5.984	4
3	1:25740190:C:T	rs2982341	1	25740190	T	C	0.4592	-0.028	1.7e-09	0.972133	rs34997029	RHCE	0	intronic	0.215	4
3	1:25740847:A:C	rs28530483	1	25740847	A	C	0.4513	0.0268	1.41e-08	0.972446	rs34997029	RHCE	0	intronic	3.727	4
3	1:25741629:A:C	rs28633797	1	25741629	A	C	0.4493	-0.0259	4.48e-08	0.964733	rs34997029	RHCE	0	intronic	3.281	5
3	1:25742585:A:T	rs112136614	1	25742585	A	T	0.4563	0.0267	6.97e-09	0.984074	rs34997029	RHCE	0	intronic	6.769	6
3	1:25742606:C:T	rs77258408	1	25742606	T	C	0.4493	-0.0272	1.64e-08	0.964733	rs34997029	RHCE	0	intronic	9.285	6
3	1:25742616:A:G	rs76440808	1	25742616	A	G	0.4493	-0.0272	1.64e-08	0.964733	rs34997029	RHCE	0	intronic	3.073	6
3	1:25743115:C:T	rs2982348	1	25743115	T	C	0.4513	-0.0269	1.1e-08	0.972446	rs34997029	RHCE	0	intronic	1.326	6
3	1:25743639:C:CA	rs35379366	1	25743639	CA	C	0.4811	0.0271	1.48e-08	0.873055	rs34997029	RHCE	0	intronic	0.568	NA
3	1:25744165:C:T	rs636206	1	25744165	T	C	0.4513	-0.0269	1.23e-08	0.972446	rs34997029	RHCE	0	intronic	5.346	6
3	1:25744468:C:T	rs1883427	1	25744468	T	C	0.4563	-0.0279	1.38e-09	0.984074	rs34997029	RHCE	0	intronic	2.574	5
3	1:25745061:C:T	rs2092326	1	25745061	T	C	0.4513	0.0268	1.12e-08	0.972446	rs34997029	RHCE	0	intronic	0.999	6
3	1:25745204:G:T	rs2982358	1	25745204	T	G	0.4513	-0.0268	1.12e-08	0.972446	rs34997029	RHCE	0	intronic	3.189	7
3	1:25745645:C:T	rs2982360	1	25745645	T	C	0.4592	-0.0281	2.87e-09	0.972133	rs34997029	RHCE	0	intronic	0.658	6
3	1:25746314:A:G	rs2904815	1	25746314	A	G	0.4563	-0.027	6.13e-09	0.984074	rs34997029	RHCE	0	intronic	3.902	5
3	1:25746563:C:T	rs2904813	1	25746563	T	C	0.4563	-0.0273	3.86e-09	0.984074	rs34997029	RHCE	0	intronic	1.631	NA
3	1:25747230:C:G	rs586178	1	25747230	C	G	0.4732	-0.0274	2.83e-09	0.922717	rs34997029	RHCE	0	exonic	4.879	NA
3	1:25747399:G:T	rs2072931	1	25747399	T	G	0.4592	-0.0276	4.66e-09	0.972133	rs34997029	RHCE	0	intronic	8.943	2a
3	1:25747646:A:G	rs2072933	1	25747646	A	G	0.4622	-0.0271	4.92e-09	0.960207	rs34997029	RHCE	0	intronic	8.923	4
3	1:25747655:C:T	rs2281179	1	25747655	T	C	0.4602	-0.0284	9.58e-10	0.968095	rs34997029	RHCE	0	intronic	9.027	4
3	1:25748235:A:G	rs2375313	1	25748235	A	G	0.4592	-0.0277	4.11e-09	0.972133	rs34997029	RHCE	0	intronic	4.122	NA
3	1:25748357:C:T	rs4649082	1	25748357	T	C	0.4493	0.0263	3.24e-08	0.964733	rs34997029	RHCE	0	intronic	2.809	4
3	1:25748795:A:G	rs4649083	1	25748795	A	G	0.4553	-0.0281	1.23e-09	0.988096	rs34997029	RHCE	0	intronic	5.115	6
3	1:25749459:C:T	rs3866917	1	25749459	T	C	0.4513	-0.0268	1.19e-08	0.972446	rs34997029	RHCE	0	intronic	0.031	NA
3	1:25751632:C:T	rs12402120	1	25751632	T	C	0.4553	-0.028	1.16e-09	0.988096	rs34997029	RHCE	0	intronic	4.306	5
3	1:25752617:A:G	rs4649084	1	25752617	A	G	0.4493	0.0262	3.42e-08	0.964733	rs34997029	RHCE	0	intronic	1.402	6
3	1:25753051:C:T	rs11249248	1	25753051	T	C	0.4513	0.0269	8.95e-09	0.972446	rs34997029	RHCE	0	intronic	6.906	6
3	1:25753565:A:G	rs1811832	1	25753565	A	G	0.4592	-0.0246	1.3e-07	0.972133	rs34997029	RHCE	0	intronic	2.833	7
3	1:25753638:C:T	rs926438	1	25753638	T	C	0.4513	-0.0269	9.88e-09	0.972446	rs34997029	RHCE	0	intronic	1.108	6
3	1:25754025:C:G	rs909832	1	25754025	C	G	0.4215	0.0248	3.8e-07	0.615487	rs34997029	RHCE	0	intronic	10.34	5
3	1:25754140:C:G	rs909833	1	25754140	C	G	0.4513	0.0269	9.93e-09	0.972446	rs34997029	RHCE	0	intronic	4.141	7
3	1:25755014:A:G	rs932372	1	25755014	A	G	0.4553	-0.0279	1.16e-09	0.988096	rs34997029	RHCE	0	intronic	8.246	1f
3	1:25756860:C:T	rs9438904	1	25756860	T	C	0.4513	0.0269	8.35e-09	0.972446	rs34997029	RHCE	176	upstream	13.06	4
3	1:25757996:A:G	rs909834	1	25757996	A	G	0.4533	0.0288	4.75e-10	0.972292	rs34997029	TMEM57	0	intronic	8.472	4
3	1:25758134:A:G	rs11249249	1	25758134	A	G	0.4592	0.0282	1.98e-09	0.964149	rs34997029	TMEM57	0	intronic	13.31	3a
3	1:25758405:C:CT	rs63096061	1	25758405	CT	C	0.4533	0.0256	3.35e-08	0.980276	rs34997029	TMEM57	0	intronic	4.185	NA
3	1:25758419:C:T	rs873309	1	25758419	T	C	0.4573	0.0276	2.08e-09	0.996016	rs34997029	TMEM57	0	intronic	3.584	NA
3	1:25758655:A:G	rs873308	1	25758655	A	G	0.4622	-0.0282	1.42e-09	0.976259	rs34997029	TMEM57	0	intronic	8.203	NA
3	1:25760920:C:T	rs11802413	1	25760920	T	C	0.4523	-0.0263	1.61e-08	0.976366	rs34997029	TMEM57	0	intronic	7.036	1f
3	1:25761291:C:T	rs7541095	1	25761291	T	C	0.4523	0.0281	2.06e-09	0.976366	rs34997029	TMEM57	0	intronic	4.284	1f
3	1:25761924:A:T	rs1534954	1	25761924	A	T	0.4583	0.0288	3.33e-10	1	rs34997029	TMEM57	0	intronic	4.827	6
3	1:25762805:A:AT	rs5773125	1	25762805	A	AT	0.4523	0.028	2.42e-09	0.976366	rs34997029	TMEM57	0	intronic	2.758	NA
3	1:25762902:A:T	rs6699896	1	25762902	A	T	0.4632	0.0289	7.05e-10	0.980327	rs34997029	TMEM57	0	intronic	3.634	5
3	1:25763627:C:CT	rs35287453	1	25763627	CT	C	0.4334	0.0269	4.5e-08	0.881213	rs34997029	TMEM57	0	intronic	9.536	NA
3	1:25764177:A:G	rs9438905	1	25764177	A	G	0.4523	0.0281	2.06e-09	0.976366	rs34997029	TMEM57	0	intronic	2.568	7
3	1:25765483:A:G	rs4233043	1	25765483	A	G	0.4523	0.0267	9.62e-09	0.976366	rs34997029	TMEM57	0	intronic	12.32	6
3	1:25765896:T:TAAAC	rs143442147	1	25765896	T	TAAAC	0.4632	-0.0289	7.62e-10	0.980327	rs34997029	TMEM57	0	intronic	1.363	NA
3	1:25766465:C:T	rs9438909	1	25766465	T	C	0.4523	0.0267	9.46e-09	0.976366	rs34997029	TMEM57	0	intronic	2.165	6
3	1:25766488:A:G	rs35345536	1	25766488	A	G	0.4583	0.029	2.58e-10	1	rs34997029	TMEM57	0	intronic	2.715	7
3	1:25766501:C:CT	rs35568851	1	25766501	CT	C	0.4632	-0.0289	7.6e-10	0.980327	rs34997029	TMEM57	0	intronic	0.779	NA
3	1:25766623:A:G	rs35148262	1	25766623	A	G	0.4632	0.0293	4.33e-10	0.980327	rs34997029	TMEM57	0	intronic	3.706	6
3	1:25766721:C:CA	rs570953567	1	25766721	CA	C	0.4622	0.0265	3.02e-07	0.641749	rs34997029	TMEM57	0	intronic	2.174	NA
3	1:25767258:C:CAA	rs71815906	1	25767258	CAA	C	0.4543	0.0258	2.69e-08	0.976217	rs34997029	TMEM57	0	intronic	7.184	NA
3	1:25767609:A:G	rs11249250	1	25767609	A	G	0.4523	-0.0269	7.05e-09	0.976366	rs34997029	TMEM57	0	intronic	1.728	5
3	1:25768937:A:G	rs10903129	1	25768937	A	G	0.4523	0.0267	6.31e-09	0.976366	rs34997029	TMEM57	0	intronic	15.98	1f
3	1:25769209:G:GA	rs139604259	1	25769209	G	GA	0.4523	0.0268	7.79e-09	0.976366	rs34997029	TMEM57	0	intronic	0.164	NA
3	1:25769221:A:T	rs10903130	1	25769221	A	T	0.4523	0.0268	7.27e-09	0.976366	rs34997029	TMEM57	0	intronic	3.754	6
3	1:25770188:C:G	rs11249251	1	25770188	C	G	0.4523	0.0268	7.27e-09	0.976366	rs34997029	TMEM57	0	intronic	2.065	6
3	1:25771623:T:TA	rs11297651	1	25771623	T	TA	0.4632	-0.0284	2.38e-09	0.924823	rs34997029	TMEM57	0	intronic	0.003	NA
3	1:25771715:A:G	rs6661533	1	25771715	A	G	0.4632	0.0294	3.97e-10	0.980327	rs34997029	TMEM57	0	intronic	11.56	5
3	1:25773708:T:TA	rs34596921	1	25773708	T	TA	0.4304	-0.0289	4.86e-09	0.895808	rs34997029	TMEM57	0	intronic	1.12	NA
3	1:25774643:C:CTT	rs35789222	1	25774643	CTT	C	0.4632	0.0291	5.73e-10	0.980327	rs34997029	TMEM57	0	intronic	14.08	NA
3	1:25775682:A:T	rs12027110	1	25775682	A	T	0.4622	0.0291	6.21e-10	0.976259	rs34997029	TMEM57	0	intronic	0.46	6
3	1:25775733:A:T	rs12027135	1	25775733	A	T	0.4583	0.0289	2.67e-10	1	rs34997029	TMEM57	0	intronic	0.927	6
3	1:25776343:C:G	rs7548114	1	25776343	C	G	0.4583	0.0289	2.73e-10	1	rs34997029	TMEM57	0	intronic	1.485	6
3	1:25777743:C:T	rs6699113	1	25777743	T	C	0.4632	-0.0293	4.25e-10	0.980327	rs34997029	TMEM57	0	intronic	0.07	6
3	1:25778106:C:T	rs7554255	1	25778106	T	C	0.4632	-0.0293	4.31e-10	0.980327	rs34997029	TMEM57	0	intronic	5.895	5
3	1:25778832:A:G	rs4649085	1	25778832	A	G	0.4632	-0.0293	4.1e-10	0.980327	rs34997029	TMEM57	0	intronic	10.9	7
3	1:25778967:A:T	rs4649086	1	25778967	A	T	0.4543	-0.0282	3.13e-09	0.968233	rs34997029	TMEM57	0	intronic	1.345	6
3	1:25779236:G:T	rs7519530	1	25779236	T	G	0.4513	0.0283	1.44e-09	0.97253	rs34997029	TMEM57	0	intronic	1.043	7
3	1:25779249:A:G	rs7532783	1	25779249	A	G	0.4573	-0.029	2.54e-10	0.996029	rs34997029	TMEM57	0	intronic	0.23	6
3	1:25780668:C:T	rs34006994	1	25780668	T	C	0.4523	0.0284	1.33e-09	0.976366	rs34997029	TMEM57	0	intronic	1.2	7
3	1:25780893:A:G	rs61775167	1	25780893	A	G	0.4533	-0.0282	1.98e-09	0.972292	rs34997029	TMEM57	0	intronic	0.449	6
3	1:25781153:A:G	rs67124498	1	25781153	A	G	0.4523	-0.0284	1.29e-09	0.976366	rs34997029	TMEM57	0	intronic	0.46	6
3	1:25783066:A:G	rs35497030	1	25783066	A	G	0.4523	-0.0286	1.8e-09	0.976366	rs34997029	TMEM57	0	intronic	2.117	7
3	1:25783823:A:G	rs34997029	1	25783823	A	G	0.4583	-0.029	2.53e-10	1	rs34997029	TMEM57	0	intronic	0.582	7
3	1:25784318:A:G	rs36003018	1	25784318	A	G	0.4523	-0.0283	1.39e-09	0.976366	rs34997029	TMEM57	0	intronic	4.34	7
3	1:25784551:A:G	rs35403885	1	25784551	A	G	0.4523	0.0283	1.39e-09	0.976366	rs34997029	TMEM57	0	intronic	4.877	7
3	1:25785451:A:G	rs35530120	1	25785451	A	G	0.4523	-0.0281	1.31e-09	0.976366	rs34997029	TMEM57	0	intronic	10.44	4
3	1:25785978:A:AT	rs67989933	1	25785978	A	AT	0.4662	-0.0289	5.54e-09	0.812072	rs34997029	TMEM57	0	intronic	1.859	NA
3	1:25787313:A:G	rs61775174	1	25787313	A	G	0.4523	0.0285	2.06e-09	0.976366	rs34997029	TMEM57	0	intronic	5.13	7
3	1:25788198:C:T	rs34933589	1	25788198	T	C	0.4523	-0.027	6.13e-09	0.976366	rs34997029	TMEM57	0	intronic	2.955	6
3	1:25788422:A:G	rs35189848	1	25788422	A	G	0.4642	-0.0294	3.6e-10	0.97652	rs34997029	TMEM57	0	intronic	1.875	4
3	1:25788425:A:C	rs35346083	1	25788425	A	C	0.4642	0.0294	3.6e-10	0.97652	rs34997029	TMEM57	0	intronic	0.729	4
3	1:25790198:A:T	rs34355819	1	25790198	A	T	0.4523	-0.0284	1.33e-09	0.976366	rs34997029	TMEM57	0	intronic	0.047	6
3	1:25790745:A:G	rs75263923	1	25790745	A	G	0.4583	-0.0289	2.65e-10	1	rs34997029	TMEM57	0	intronic	0.896	5
3	1:25791207:A:G	rs34055966	1	25791207	A	G	0.4583	-0.0289	2.65e-10	1	rs34997029	TMEM57	0	intronic	2.642	5
3	1:25791404:A:T	rs35328183	1	25791404	A	T	0.4523	-0.0283	1.4e-09	0.976366	rs34997029	TMEM57	0	intronic	12.2	6
3	1:25791906:A:G	rs34226190	1	25791906	A	G	0.4523	0.0283	1.46e-09	0.976366	rs34997029	TMEM57	0	intronic	12.61	7
3	1:25792062:G:T	rs35743255	1	25792062	T	G	0.4533	0.0283	1.4e-09	0.972357	rs34997029	TMEM57	0	intronic	14.89	6
3	1:25792915:A:G	rs34054126	1	25792915	A	G	0.4523	0.0285	2.05e-09	0.976366	rs34997029	TMEM57	0	intronic	0.553	7
3	1:25792965:C:T	rs34397925	1	25792965	T	C	0.4523	0.0285	1.34e-09	0.976366	rs34997029	TMEM57	0	intronic	0.332	6
3	1:25793663:C:T	rs61775180	1	25793663	T	C	0.4324	0.0278	1.09e-08	0.903686	rs34997029	TMEM57	0	intronic	2.365	7
3	1:25794222:A:AT	rs71577773	1	25794222	A	AT	0.4901	0.0292	1.66e-09	0.767837	rs34997029	TMEM57	0	intronic	2.844	NA
3	1:25794892:A:G	rs35850196	1	25794892	A	G	0.4523	-0.0284	2.22e-09	0.976366	rs34997029	TMEM57	0	intronic	2.165	4
3	1:25795586:G:GGC	rs143095655	1	25795586	G	GGC	0.4523	0.0286	2.08e-09	0.976366	rs34997029	TMEM57	0	intronic	1.215	NA
3	1:25797832:C:CA	rs34293609	1	25797832	CA	C	0.4602	-0.0267	1.14e-08	0.928252	rs34997029	TMEM57	0	intronic	0.795	NA
3	1:25798123:A:G	rs35614701	1	25798123	A	G	0.4632	0.0288	5.35e-10	0.980327	rs34997029	TMEM57	0	intronic	0.226	6
3	1:25800790:C:T	rs35431118	1	25800790	T	C	0.4483	0.0253	5.34e-08	0.961125	rs34997029	TMEM57	0	intronic	3.07	1f
3	1:25801409:C:T	rs61775184	1	25801409	T	C	0.4523	0.0282	2.11e-09	0.976366	rs34997029	TMEM57	0	intronic	1.812	5
3	1:25803095:C:G	rs35821610	1	25803095	C	G	0.4523	0.0283	1.52e-09	0.976366	rs34997029	TMEM57	0	intronic	2.578	4
3	1:25804743:A:T	rs66566426	1	25804743	A	T	0.4523	0.0273	7.8e-09	0.976366	rs34997029	TMEM57	0	intronic	4.528	6
3	1:25805451:A:T	rs35109971	1	25805451	A	T	0.4583	0.0288	3.55e-10	1	rs34997029	TMEM57	0	intronic	6.874	5
3	1:25806112:C:T	rs35065124	1	25806112	T	C	0.4642	-0.0292	4.59e-10	0.97652	rs34997029	TMEM57	0	intronic	7.601	5
3	1:25807095:C:T	rs35589882	1	25807095	T	C	0.4632	-0.0292	6.42e-10	0.980327	rs34997029	TMEM57	0	intronic	3.368	6
3	1:25808948:C:T	rs61775190	1	25808948	T	C	0.4632	-0.0292	5.66e-10	0.980327	rs34997029	TMEM57	0	intronic	7.441	3a
3	1:25809057:A:G	rs61775191	1	25809057	A	G	0.4523	-0.0283	1.82e-09	0.976366	rs34997029	TMEM57	0	intronic	0.075	5
3	1:25810416:A:G	rs61775192	1	25810416	A	G	0.4523	-0.0269	8.82e-09	0.976366	rs34997029	TMEM57	0	intronic	8.459	6
3	1:25810966:A:G	rs61775193	1	25810966	A	G	0.4523	-0.0269	9.01e-09	0.976366	rs34997029	TMEM57	0	intronic	5.533	6
3	1:25811546:A:T	rs35633988	1	25811546	A	T	0.4493	0.0272	4.45e-09	0.964981	rs34997029	TMEM57	0	intronic	6.266	5
3	1:25812859:A:G	rs67886319	1	25812859	A	G	0.4523	-0.0269	8.31e-09	0.976366	rs34997029	TMEM57	0	intronic	2.15	5
3	1:25813620:C:T	rs35225089	1	25813620	T	C	0.4632	-0.0292	6.13e-10	0.980327	rs34997029	TMEM57	0	intronic	5.709	5
3	1:25813811:A:C	rs35945278	1	25813811	A	C	0.4632	0.0292	5.61e-10	0.980327	rs34997029	TMEM57	0	intronic	1.414	7
3	1:25816658:C:CATA	rs71808843	1	25816658	CATA	C	0.4205	0.027	4.68e-08	0.627093	rs34997029	TMEM57	0	intronic	1.038	NA
3	1:25816847:C:T	rs72660960	1	25816847	T	C	0.4205	0.0268	6.14e-08	0.627093	rs34997029	TMEM57	0	intronic	8.113	6
3	1:25817705:C:T	rs35343405	1	25817705	T	C	0.4573	0.0287	4.89e-10	0.996016	rs34997029	TMEM57	0	intronic	3.619	7
3	1:25818398:A:G	rs34791230	1	25818398	A	G	0.4533	0.0268	1.01e-08	0.972292	rs34997029	TMEM57	0	intronic	6.194	6
3	1:25818452:C:T	rs72660961	1	25818452	T	C	0.4195	-0.0262	1.3e-07	0.619457	rs34997029	TMEM57	0	intronic	4.21	6
3	1:25821671:G:T	rs35243054	1	25821671	T	G	0.4523	0.0269	8.78e-09	0.976366	rs34997029	TMEM57	0	intronic	11.83	5
3	1:25821688:G:T	rs34720549	1	25821688	T	G	0.4523	0.0268	9.52e-09	0.976366	rs34997029	TMEM57	0	intronic	1.735	5
3	1:25821837:C:T	rs68020227	1	25821837	T	C	0.4523	0.0282	2.08e-09	0.976366	rs34997029	TMEM57	0	intronic	11.3	6
3	1:25822202:A:C	rs35932420	1	25822202	A	C	0.4583	-0.0286	5.56e-10	1	rs34997029	TMEM57	0	intronic	5.512	7
3	1:25822225:C:T	rs35199321	1	25822225	T	C	0.4583	-0.029	4.25e-10	1	rs34997029	TMEM57	0	intronic	2.465	7
3	1:25822271:A:G	rs34605785	1	25822271	A	G	0.4523	-0.0268	9.32e-09	0.976366	rs34997029	TMEM57	0	intronic	2.117	6
3	1:25823871:C:CA	rs66898111	1	25823871	CA	C	0.4185	0.0301	2.49e-09	0.853126	rs34997029	TMEM57	0	intronic	11.44	NA
3	1:25825781:A:G	rs61775206	1	25825781	A	G	0.4513	0.0268	9.05e-09	0.972472	rs34997029	TMEM57	0	UTR3	4.293	7
3	1:25825950:G:T	rs67125653	1	25825950	T	G	0.4632	0.0294	5.64e-10	0.972344	rs34997029	TMEM57	0	UTR3	2.001	6
3	1:25825956:C:T	rs72660967	1	25825956	T	C	0.4563	-0.0276	4.1e-09	0.976206	rs34997029	TMEM57	0	UTR3	0.346	6
3	1:25826328:A:G	rs11538134	1	25826328	A	G	0.4513	0.0284	2.6e-09	0.972472	rs34997029	TMEM57	0	UTR3	10.02	NA
3	1:25826502:A:G	rs34491689	1	25826502	A	G	0.4513	-0.0276	6.41e-09	0.972472	rs34997029	TMEM57	0	UTR3	14.61	6
3	1:25827633:C:CT	rs36046328	1	25827633	CT	C	0.4662	-0.0266	4.05e-08	0.920876	rs34997029	TMEM57	932	downstream	0.867	NA
3	1:25828322:C:CCT	rs67299897	1	25828322	CCT	C	0.4523	-0.0293	1.24e-09	0.968382	rs34997029	TMEM57	1621	intergenic	10.59	NA
3	1:25828682:G:GCGT	rs71577777	1	25828682	G	GCGT	0.4523	-0.0277	7.53e-09	0.968382	rs34997029	TMEM57	1981	intergenic	12.99	NA
3	1:25828758:C:T	rs35886763	1	25828758	T	C	0.4622	-0.0287	2e-09	0.976259	rs34997029	TMEM57	2057	intergenic	2.614	6
3	1:25829063:C:CA	rs397979695	1	25829063	CA	C	0.4324	0.0289	2.39e-08	0.838063	rs34997029	TMEM57	2362	intergenic	9.305	NA
3	1:25829988:C:T	rs61775208	1	25829988	T	C	0.4513	0.0285	3.63e-09	0.972472	rs34997029	TMEM57	3287	intergenic	0.013	5
3	1:25830899:C:T	rs61775209	1	25830899	T	C	0.4602	0.028	1.88e-09	0.984221	rs34997029	TMEM57	4198	intergenic	0.269	7
3	1:25833248:C:T	rs35936756	1	25833248	T	C	0.4443	0.0261	4.49e-08	0.891902	rs34997029	TMEM57	6547	intergenic	3.356	5
3	1:25834732:G:T	rs143461493	1	25834732	T	G	0.4443	-0.0261	4.43e-08	0.891902	rs34997029	TMEM57	8031	intergenic	2.24	7
3	1:25839018:A:G	rs74326094	1	25839018	A	G	0.4473	0.027	9.95e-09	0.903401	rs34997029	TMEM57	12317	intergenic	2.681	6
3	1:25839228:A:T	rs35176086	1	25839228	A	T	0.4503	-0.0255	6.11e-08	0.90671	rs34997029	TMEM57	12527	intergenic	4.046	6
3	1:25840046:C:T	rs35941602	1	25840046	T	C	0.4443	-0.0261	3.92e-08	0.891902	rs34997029	TMEM57	13345	intergenic	1.455	6
3	1:25840226:A:G	rs34490251	1	25840226	A	G	0.4443	0.0261	3.98e-08	0.891902	rs34997029	TMEM57	13525	intergenic	6.808	7
3	1:25840774:C:T	rs35734594	1	25840774	T	C	0.4453	0.0266	2.44e-08	0.888127	rs34997029	TMEM57	14073	intergenic	4.187	5
3	1:25840904:T:TTTTG	rs71577779	1	25840904	T	TTTTG	0.4443	-0.0267	3.45e-08	0.884306	rs34997029	TMEM57	14203	intergenic	5.646	NA
3	1:25841203:A:G	rs35848765	1	25841203	A	G	0.4453	-0.0252	1.06e-07	0.888127	rs34997029	TMEM57	14502	intergenic	0.174	6
3	1:25841631:C:T	rs35189648	1	25841631	T	C	0.4453	0.0266	2.52e-08	0.888127	rs34997029	TMEM57	14930	intergenic	5.418	4
3	1:25842945:A:C	rs34758180	1	25842945	A	C	0.4513	-0.0265	1.43e-08	0.910614	rs34997029	TMEM57	16244	intergenic	2.358	6
3	1:25844714:A:G	rs35106581	1	25844714	A	G	0.4513	0.0264	1.42e-08	0.910614	rs34997029	TMEM57	18013	intergenic	1.837	4
3	1:25846670:C:CAA	rs530909734	1	25846670	CAA	C	0.4145	0.0271	4.4e-08	0.792181	rs34997029	TMEM57	19969	intergenic	0.981	NA
3	1:25847931:A:AT	rs71577780	1	25847931	A	AT	0.4394	0.0294	4.13e-09	0.758165	rs34997029	TMEM57	21230	intergenic	0.739	NA
3	1:25849851:C:T	rs34131388	1	25849851	T	C	0.4443	-0.024	3.79e-07	0.884306	rs34997029	LDLRAP1	20219	intergenic	0.278	1f
3	1:25849942:C:T	rs34779756	1	25849942	T	C	0.4423	0.0259	7.3e-08	0.877518	rs34997029	LDLRAP1	20128	intergenic	3.627	5
3	1:25850206:C:T	rs35172831	1	25850206	T	C	0.4443	-0.0262	3.94e-08	0.884306	rs34997029	LDLRAP1	19864	intergenic	0.398	2a
3	1:25852593:A:T	rs61775244	1	25852593	A	T	0.4453	-0.0267	2.29e-08	0.880164	rs34997029	LDLRAP1	17477	intergenic	1.432	4
3	1:25852629:A:ATTGTTG	rs71577781	1	25852629	A	ATTGTTG	0.4443	0.0268	3.83e-08	0.876742	rs34997029	LDLRAP1	17441	intergenic	2.931	NA
3	1:25852923:A:G	rs34567567	1	25852923	A	G	0.4503	-0.0253	6.15e-08	0.899101	rs34997029	LDLRAP1	17147	intergenic	3.256	7
3	1:25853220:A:G	rs61775245	1	25853220	A	G	0.4503	-0.0253	6.15e-08	0.899101	rs34997029	LDLRAP1	16850	intergenic	2.362	5
3	1:25855094:A:G	rs61775246	1	25855094	A	G	0.4493	-0.0251	8.07e-08	0.895209	rs34997029	LDLRAP1	14976	intergenic	1.221	5
3	1:25855436:G:T	rs61775247	1	25855436	T	G	0.4493	-0.0251	7.9e-08	0.895209	rs34997029	LDLRAP1	14634	intergenic	0.376	5
3	1:25856754:C:G	rs61775248	1	25856754	C	G	0.4443	0.026	5.2e-08	0.869211	rs34997029	LDLRAP1	13316	intergenic	0.314	5
3	1:25858083:A:G	rs35471383	1	25858083	A	G	0.4433	0.0263	3.09e-08	0.8654	rs34997029	LDLRAP1	11987	intergenic	1.493	5
3	1:25858300:C:T	rs34865541	1	25858300	T	C	0.4513	0.0249	9.46e-08	0.887888	rs34997029	LDLRAP1	11770	intergenic	0.336	6
3	1:25858325:A:G	rs35793688	1	25858325	A	G	0.4513	0.0249	9.44e-08	0.887888	rs34997029	LDLRAP1	11745	intergenic	0.381	7
3	1:25858845:A:AT	rs62795562	1	25858845	A	AT	0.4483	0.0258	1.06e-07	0.831593	rs34997029	LDLRAP1	11225	intergenic	0.198	NA
3	1:25859024:G:T	rs35260034	1	25859024	T	G	0.4423	0.0257	7.88e-08	0.848222	rs34997029	LDLRAP1	11046	intergenic	18.87	1f
3	1:25859300:A:G	rs61776810	1	25859300	A	G	0.4483	0.0261	1.93e-08	0.877106	rs34997029	LDLRAP1	10770	intergenic	5.399	4
3	1:25860516:A:G	rs35178332	1	25860516	A	G	0.4433	0.0259	4.99e-08	0.851472	rs34997029	LDLRAP1	9554	intergenic	2.099	5
3	1:25860915:A:G	rs34201264	1	25860915	A	G	0.4483	-0.0249	9.79e-08	0.877106	rs34997029	LDLRAP1	9155	intergenic	0.133	1f
3	1:25863179:A:G	rs35447638	1	25863179	A	G	0.4513	-0.0253	7.14e-08	0.865975	rs34997029	LDLRAP1	6891	intergenic	1.831	6
3	1:25863694:A:G	rs34594460	1	25863694	A	G	0.4523	-0.025	1.02e-07	0.861961	rs34997029	LDLRAP1	6376	intergenic	0.073	5
4	1:45783656:A:G	rs9429071	1	45783656	A	G	0.1262	0.0396	3.63e-08	1	rs9429071	HPDL	8888	intergenic	3.452	5
4	1:45850319:C:T	rs12739418	1	45850319	T	C	0.4702	0.024	1.2e-06	0.878794	rs2036021	TESK2	0	intronic	0.254	7
4	1:45890155:C:T	rs12139364	1	45890155	T	C	0.4692	0.0258	3.61e-08	0.949094	rs2036021	TESK2	0	intronic	17.39	1f
4	1:45894891:G:T	rs2492841	1	45894891	T	G	0.4692	0.024	1.68e-07	0.949094	rs2036021	TESK2	0	intronic	1.232	7
4	1:45898130:A:G	rs71500084	1	45898130	A	G	0.4742	-0.0257	4.77e-08	0.938226	rs2036021	TESK2	0	intronic	1.565	6
4	1:45898191:A:G	rs66732088	1	45898191	A	G	0.4722	0.0255	1.34e-07	0.945604	rs2036021	TESK2	0	intronic	1.443	6
4	1:45901370:A:G	rs2036021	1	45901370	A	G	0.4602	-0.0263	1.94e-08	1	rs2036021	TESK2	0	intronic	3.388	NA
4	1:45902406:C:T	rs11211109	1	45902406	T	C	0.4583	-0.0243	1.33e-07	0.992005	rs2036021	TESK2	0	intronic	2.746	7
4	1:45905383:G:T	rs10890328	1	45905383	T	G	0.4553	0.0227	7.44e-07	0.980144	rs2036021	TESK2	0	intronic	1.518	6
4	1:45907751:C:G	rs10890329	1	45907751	C	G	0.4563	-0.0227	7.73e-07	0.984096	rs2036021	TESK2	0	intronic	0.646	7
4	1:45909105:T:TG	rs11410734	1	45909105	T	TG	0.4592	-0.0241	1.56e-07	0.98801	rs2036021	TESK2	0	intronic	2.011	NA
4	1:45910660:T:TC	rs35709440	1	45910660	T	TC	0.4602	-0.0252	7.97e-08	0.992026	rs2036021	TESK2	0	intronic	3.693	NA
4	1:45911840:C:CT	rs530332100	1	45911840	CT	C	0.4095	0.0232	1.77e-06	0.810257	rs2036021	TESK2	0	intronic	0.081	NA
4	1:45912898:A:C	rs998199	1	45912898	A	C	0.4592	-0.0239	1.73e-07	0.98801	rs2036021	TESK2	0	intronic	0.648	1d
4	1:45913015:A:AT	rs571723863	1	45913015	A	AT	0.4453	-0.0223	2.34e-06	0.909556	rs2036021	TESK2	0	intronic	0.06	NA
4	1:45914048:A:T	rs2356413	1	45914048	A	T	0.4583	-0.0239	1.77e-07	0.98401	rs2036021	TESK2	0	intronic	2.808	7
4	1:45915892:A:T	rs7532573	1	45915892	A	T	0.4583	-0.0238	1.97e-07	0.98401	rs2036021	TESK2	0	intronic	0.361	6
4	1:45920108:A:T	rs6657237	1	45920108	A	T	0.4592	-0.0252	5.56e-08	0.98801	rs2036021	TESK2	0	intronic	2.076	5
4	1:45925931:A:T	rs12119202	1	45925931	A	T	0.4583	-0.0238	1.92e-07	0.98401	rs2036021	TESK2	0	intronic	8.275	7
4	1:45926833:G:GT	rs5773874	1	45926833	G	GT	0.4602	0.0236	4.52e-07	0.943802	rs2036021	TESK2	0	intronic	6.034	NA
4	1:45927848:A:C	rs10789463	1	45927848	A	C	0.4553	0.022	1.12e-06	0.980144	rs2036021	TESK2	0	intronic	1.563	6
4	1:45927970:A:G	rs10890331	1	45927970	A	G	0.4583	0.0238	1.87e-07	0.98401	rs2036021	TESK2	0	intronic	1.634	7
4	1:45929589:C:T	rs12738318	1	45929589	T	C	0.4592	-0.0251	6.47e-08	0.98801	rs2036021	TESK2	0	intronic	6.869	6
4	1:45931086:A:AAG	rs35969225	1	45931086	A	AAG	0.4583	0.0237	2.93e-07	0.975929	rs2036021	TESK2	0	intronic	5.744	NA
4	1:45935056:C:G	rs781058	1	45935056	C	G	0.4583	0.0238	1.86e-07	0.98401	rs2036021	TESK2	0	intronic	4.758	6
4	1:45937750:C:T	rs4660859	1	45937750	T	C	0.4592	-0.0251	5.94e-08	0.98801	rs2036021	TESK2	0	intronic	3.062	7
4	1:45939591:C:T	rs1765709	1	45939591	T	C	0.4592	0.0252	5.21e-08	0.98801	rs2036021	TESK2	0	intronic	1.868	NA
4	1:45945898:C:T	rs12729715	1	45945898	T	C	0.4771	-0.0221	1.66e-06	0.706866	rs2036021	TESK2	0	intronic	0.649	6
4	1:45946636:G:T	rs4660861	1	45946636	T	G	0.4771	-0.0223	1.35e-06	0.706866	rs2036021	TESK2	0	intronic	0.36	7
4	1:45948652:C:CA	rs71052882	1	45948652	CA	C	0.4891	0.0242	8.13e-07	0.687805	rs2036021	TESK2	0	intronic	3.166	NA
4	1:45951569:T:TA	rs34790216	1	45951569	T	TA	0.4771	0.022	3.58e-06	0.682285	rs2036021	TESK2	0	intronic	0.051	NA
4	1:45954033:A:G	rs12743512	1	45954033	A	G	0.4761	-0.0243	2.11e-07	0.711591	rs2036021	TESK2	0	intronic	5.529	1f
4	1:45954599:C:G	rs6661321	1	45954599	C	G	0.4771	0.0223	1.33e-06	0.706866	rs2036021	TESK2	0	intronic	0.675	7
4	1:45954650:C:T	rs11211122	1	45954650	T	C	0.4761	-0.0241	2.76e-07	0.711591	rs2036021	TESK2	0	intronic	0.119	7
4	1:45957039:G:T	rs937291	1	45957039	T	G	0.4771	-0.0221	1.65e-06	0.706866	rs2036021	TESK2	166	upstream	12.19	1f
4	1:45965307:A:G	rs12568144	1	45965307	A	G	0.4771	-0.0228	1.22e-06	0.706866	rs2036021	CCDC163P	0	UTR5	13.2	4
4	1:45969103:C:CTT	rs558446851	1	45969103	CTT	C	0.4911	0.0139	0.004274	0.602893	rs2036021	MMACHC	0	intronic	0.708	NA
4	1:45971759:C:T	rs10789465	1	45971759	T	C	0.4771	0.0223	1.33e-06	0.706866	rs2036021	MMACHC	0	intronic	4.63	6
4	1:45973928:A:G	rs2275276	1	45973928	A	G	0.4771	-0.022	1.82e-06	0.706866	rs2036021	MMACHC	0	exonic	11.85	1f
4	1:45975856:C:G	rs11580609	1	45975856	C	G	0.4771	0.022	1.68e-06	0.706866	rs2036021	MMACHC	0	UTR3	2.518	2b
4	1:45976472:C:G	rs7903	1	45976472	C	G	0.4771	-0.022	1.68e-06	0.706866	rs2036021	MMACHC	0	UTR3	1.156	1f
4	1:45983080:C:T	rs11211129	1	45983080	T	C	0.4771	-0.0224	1.09e-06	0.706866	rs2036021	PRDX1	0	intronic	7.227	1f
4	1:45983900:C:T	rs11582118	1	45983900	T	C	0.4771	-0.022	1.75e-06	0.706866	rs2036021	PRDX1	0	intronic	2.079	7
4	1:45985675:A:G	rs35092140	1	45985675	A	G	0.4761	-0.0239	3.02e-07	0.711591	rs2036021	PRDX1	0	intronic	0.126	NA
4	1:45986852:C:G	rs11211130	1	45986852	C	G	0.4771	-0.0219	1.89e-06	0.706866	rs2036021	PRDX1	0	intronic	10.93	4
4	1:45988764:C:T	rs12133294	1	45988764	T	C	0.4771	-0.0223	1.14e-06	0.706866	rs2036021	PRDX1	44	upstream	11.75	4
4	1:45992789:A:C	rs945180	1	45992789	A	C	0.4761	-0.0238	3.38e-07	0.711591	rs2036021	HMGB1P48	3809	intergenic	2.677	7
4	1:45993913:A:G	rs4660869	1	45993913	A	G	0.4771	-0.0222	1.43e-06	0.706866	rs2036021	HMGB1P48	2685	intergenic	0.067	6
4	1:45994067:A:G	rs12742213	1	45994067	A	G	0.4771	-0.0224	1.35e-06	0.706866	rs2036021	HMGB1P48	2531	intergenic	3.122	7
4	1:46003445:C:T	rs9429079	1	46003445	T	C	0.4781	0.0211	4.97e-06	0.708931	rs2036021	HMGB1P48	5633	intergenic	2.958	7
4	1:46004164:C:T	rs11211135	1	46004164	T	C	0.4771	-0.0226	1.11e-06	0.706866	rs2036021	HMGB1P48	6352	intergenic	0.413	6
4	1:46005708:G:T	rs11211136	1	46005708	T	G	0.4771	-0.0228	9.08e-07	0.706866	rs2036021	HMGB1P48	7896	intergenic	0.459	7
4	1:46005730:C:G	rs7526571	1	46005730	C	G	0.4771	-0.0226	1.11e-06	0.706866	rs2036021	HMGB1P48	7918	intergenic	4.295	7
4	1:46005832:G:T	rs7526665	1	46005832	T	G	0.4781	-0.0212	4.59e-06	0.708931	rs2036021	HMGB1P48	8020	intergenic	4.789	6
4	1:46006185:G:GA	rs11444006	1	46006185	G	GA	0.4781	0.0221	3.4e-06	0.708931	rs2036021	HMGB1P48	8373	intergenic	12.3	NA
4	1:46007002:C:T	rs644915	1	46007002	T	C	0.4781	0.0212	4.64e-06	0.708931	rs2036021	HMGB1P48	9190	intergenic	4.502	5
4	1:46007032:C:CAA	rs549658567	1	46007032	C	CAA	0.4801	NA	NA	0.646404	rs2036021	AKR1A1	9182	intergenic	9.049	NA
4	1:46008538:T:TTTGAACTTCG	rs66922050	1	46008538	T	TTTGAACTTCG	0.4771	-0.0237	7.08e-07	0.706866	rs2036021	AKR1A1	7676	intergenic	14.1	NA
4	1:46008913:A:G	rs60608374	1	46008913	A	G	0.4771	-0.0228	9.54e-07	0.706866	rs2036021	AKR1A1	7301	intergenic	0.702	5
4	1:46009313:C:G	rs2356553	1	46009313	C	G	0.4811	-0.0212	4.78e-06	0.702692	rs2036021	AKR1A1	6901	intergenic	0.788	4
4	1:46009318:C:T	rs2356551	1	46009318	T	C	0.4781	-0.0228	8.73e-07	0.703237	rs2036021	AKR1A1	6896	intergenic	1.602	NA
4	1:46009946:G:T	rs512026	1	46009946	T	G	0.4761	-0.023	7.33e-07	0.703751	rs2036021	AKR1A1	6268	intergenic	1.298	1f
4	1:46010652:A:G	rs518365	1	46010652	A	G	0.4801	0.0212	4.5e-06	0.692777	rs2036021	AKR1A1	5562	intergenic	4.709	4
4	1:46011005:C:T	rs2991970	1	46011005	T	C	0.4642	-0.0216	3.87e-06	0.650545	rs2036021	AKR1A1	5209	intergenic	0.541	4
4	1:46012748:C:G	rs2991971	1	46012748	C	G	0.4592	0.022	1.94e-06	0.632839	rs2036021	AKR1A1	3466	intergenic	0.987	6
4	1:46013208:C:T	rs2991972	1	46013208	T	C	0.4602	-0.0216	3e-06	0.628023	rs2036021	AKR1A1	3006	intergenic	2.692	6
4	1:46013447:C:T	rs2934856	1	46013447	T	C	0.4602	-0.0216	3.01e-06	0.628023	rs2036021	AKR1A1	2767	intergenic	0.211	6
4	1:46013733:C:G	rs2993262	1	46013733	C	G	0.4592	-0.0216	3.07e-06	0.62634	rs2036021	AKR1A1	2481	intergenic	1.127	7
4	1:46013933:C:T	rs606542	1	46013933	T	C	0.4592	0.0206	9.42e-06	0.62634	rs2036021	AKR1A1	2281	intergenic	2.945	6
4	1:46014048:A:G	rs523526	1	46014048	A	G	0.4592	-0.0206	9.41e-06	0.62634	rs2036021	AKR1A1	2166	intergenic	2.136	7
4	1:46014735:A:G	rs2453404	1	46014735	A	G	0.4592	0.0205	9.65e-06	0.62634	rs2036021	AKR1A1	1479	intergenic	4.45	7
4	1:46015271:G:T	rs622798	1	46015271	T	G	0.4592	0.0205	9.7e-06	0.62634	rs2036021	AKR1A1	943	upstream	4.57	1f
4	1:46015535:A:ATATCTG	rs112943319	1	46015535	A	ATATCTG	0.4592	0.0219	4.31e-06	0.62634	rs2036021	AKR1A1	679	upstream	3.441	NA
4	1:46016687:C:T	rs9147	1	46016687	T	C	0.4592	0.022	2.03e-06	0.62634	rs2036021	AKR1A1	0	UTR5	12.48	4
4	1:46017836:C:T	rs2934859	1	46017836	T	C	0.4592	-0.022	2.15e-06	0.62634	rs2036021	AKR1A1	0	intronic	1.624	NA
4	1:46018720:A:C	rs4660876	1	46018720	A	C	0.4592	-0.0225	1.12e-06	0.62634	rs2036021	AKR1A1	0	intronic	0.053	6
4	1:46019092:C:CA	rs11447675	1	46019092	CA	C	0.4563	-0.0243	4.75e-07	0.624107	rs2036021	AKR1A1	0	intronic	0.956	NA
4	1:46020551:C:T	rs667626	1	46020551	T	C	0.4592	0.021	6.26e-06	0.62634	rs2036021	AKR1A1	0	intronic	2.901	NA
4	1:46020632:A:G	rs2991973	1	46020632	A	G	0.4592	-0.0225	1.16e-06	0.62634	rs2036021	AKR1A1	0	intronic	7.25	5
4	1:46020654:A:G	rs2991974	1	46020654	A	G	0.4592	0.0219	2.32e-06	0.62634	rs2036021	AKR1A1	0	intronic	8.813	5
4	1:46020795:C:T	rs666720	1	46020795	T	C	0.4622	0.0204	1.21e-05	0.626176	rs2036021	AKR1A1	0	intronic	0.668	1f
4	1:46022442:A:G	rs9429085	1	46022442	A	G	0.4761	-0.0299	9.94e-11	0.734918	rs569967909	AKR1A1	0	intronic	1.482	3a
4	1:46023356:A:T	rs3790585	1	46023356	A	T	0.1412	-0.0389	6.27e-10	0.960312	rs35349030	AKR1A1	0	intronic	6.065	1f
4	1:46023935:C:T	rs3014220	1	46023935	T	C	0.4761	-0.03	8.99e-11	0.734918	rs569967909	AKR1A1	0	intronic	5.529	NA
4	1:46024454:A:G	rs3014219	1	46024454	A	G	0.4761	-0.0299	1.06e-10	0.734918	rs569967909	AKR1A1	0	intronic	2.563	NA
4	1:46024505:A:G	rs592214	1	46024505	A	G	0.4761	-0.0288	5.76e-10	0.734918	rs569967909	AKR1A1	0	intronic	0.239	NA
4	1:46024526:A:G	rs2991975	1	46024526	A	G	0.4761	0.03	9.45e-11	0.734918	rs569967909	AKR1A1	0	intronic	6.877	1f
4	1:46026328:A:C	rs3014218	1	46026328	A	C	0.4751	0.0312	1.94e-11	0.739812	rs569967909	AKR1A1	0	intronic	6.711	NA
4	1:46026397:C:CT	rs565611681	1	46026397	CT	C	0.4205	0.0388	2.95e-14	1	rs565611681	AKR1A1	0	intronic	2.032	NA
4	1:46027073:C:CCACCCCTTCCT	rs61147066	1	46027073	CCACCCCTTCCT	C	0.4771	-0.0296	6.46e-10	0.737125	rs569967909	AKR1A1	0	intronic	1.181	NA
4	1:46027355:C:T	rs512083	1	46027355	T	C	0.4771	0.0297	2.15e-10	0.737125	rs569967909	AKR1A1	0	intronic	0.71	6
4	1:46028185:C:CT	rs35549521	1	46028185	CT	C	0.4145	-0.0328	1.11e-09	1	rs35549521	AKR1A1	0	intronic	5.136	NA
4	1:46028377:A:T	rs7525459	1	46028377	A	T	0.4742	-0.03	9.91e-11	0.740945	rs367917283	AKR1A1	0	intronic	2.538	7
4	1:46028750:C:CA	rs36095202	1	46028750	CA	C	0.4732	0.0318	3.1e-11	0.744795	rs367917283	AKR1A1	0	intronic	6.786	NA
4	1:46031312:A:AT	rs35349030	1	46031312	A	AT	0.1382	-0.0429	4.04e-11	1	rs35349030	AKR1A1	0	intronic	1.466	NA
4	1:46032974:C:T	rs2088102	1	46032974	T	C	0.4771	0.0303	6.73e-11	0.745684	rs367917283	AKR1A1	0	UTR3	2.008	NA
4	1:46033265:C:T	rs2356416	1	46033265	T	C	0.4771	0.0301	8.84e-11	0.745684	rs367917283	AKR1A1	0	intronic	0.102	NA
4	1:46033266:A:G	rs2356415	1	46033266	A	G	0.4771	0.0308	1.07e-10	0.745684	rs367917283	AKR1A1	0	intronic	4.793	NA
4	1:46033300:C:T	rs2088101	1	46033300	T	C	0.4791	0.0311	9.88e-11	0.747326	rs367917283	AKR1A1	0	intronic	5.541	NA
4	1:46035760:A:T	rs3014216	1	46035760	A	T	0.4751	0.0311	2.29e-11	0.753328	rs367917283	AKR1A1	38	downstream	6.868	1f
4	1:46036960:C:T	rs514595	1	46036960	T	C	0.1402	0.0371	1.65e-09	0.968339	rs35349030	AKR1A1	1238	intergenic	3.879	NA
4	1:46037357:C:T	rs518216	1	46037357	T	C	0.1431	-0.0373	1.03e-09	0.946147	rs35349030	AKR1A1	1635	intergenic	7.048	4
4	1:46037394:C:T	rs659437	1	46037394	T	C	0.1431	0.0373	1.02e-09	0.946147	rs35349030	AKR1A1	1672	intergenic	8.887	NA
4	1:46037558:C:T	rs2934858	1	46037558	T	C	0.4751	0.031	2.48e-11	0.753328	rs367917283	AKR1A1	1836	intergenic	6.479	NA
4	1:46039077:G:T	rs499600	1	46039077	T	G	0.1392	0.0406	8.87e-11	0.976127	rs35349030	AKR1A1	3355	intergenic	2.685	4
4	1:46039202:G:GC	rs35506410	1	46039202	G	GC	0.1431	-0.0389	5.82e-10	0.946147	rs35349030	AKR1A1	3480	intergenic	9.983	NA
4	1:46039612:A:G	rs2934857	1	46039612	A	G	0.4761	-0.0298	1.35e-10	0.7495	rs367917283	AKR1A1	3890	intergenic	7.728	NA
4	1:46041100:G:T	rs1084086	1	46041100	T	G	0.2803	0.0412	1.16e-15	0.752966	rs60914211	AKR1A1	5378	intergenic	7.808	NA
4	1:46041515:C:T	rs563799	1	46041515	T	C	0.2843	-0.0395	7.98e-15	0.734257	rs60914211	AKR1A1	5793	intergenic	0.057	7
4	1:46044679:G:GA	rs71056308	1	46044679	G	GA	0.3072	0.0414	6.85e-15	0.650523	rs60914211	NASP	4838	intergenic	0.377	NA
4	1:46045109:A:AT	rs71056309	1	46045109	A	AT	0.3897	0.0404	4.58e-13	1	rs71056309	NASP	4408	intergenic	0.563	NA
4	1:46045522:C:T	rs3014213	1	46045522	T	C	0.2803	0.0413	1.08e-15	0.752966	rs60914211	NASP	3995	intergenic	1.635	NA
4	1:46046438:A:G	rs12727696	1	46046438	A	G	0.4761	-0.0304	4.6e-11	0.7495	rs367917283	NASP	3079	intergenic	0.715	7
4	1:46046507:G:T	rs11211142	1	46046507	T	G	0.2843	0.0397	4.33e-15	0.734257	rs60914211	NASP	3010	intergenic	1.212	7
4	1:46047306:A:AT	rs61348185	1	46047306	A	AT	0.002982	0.0332	1.81e-10	0.737113	rs367917283	NASP	2211	intergenic	0.918	NA
4	1:46048489:C:T	rs2991976	1	46048489	T	C	0.2843	-0.0423	1.81e-16	0.734257	rs60914211	NASP	1028	intergenic	3.276	5
4	1:46050004:T:TTCGG	rs57257530	1	46050004	T	TTCGG	0.2833	-0.0406	4.72e-15	0.730925	rs60914211	NASP	0	intronic	10.47	NA
4	1:46051955:T:TG	rs5773885	1	46051955	T	TG	0.498	-0.0297	8.66e-10	0.687621	rs367917283	NASP	0	intronic	1.491	NA
4	1:46051969:G:GT	rs5773886	1	46051969	G	GT	0.498	-0.0297	8.66e-10	0.687621	rs367917283	NASP	0	intronic	1.336	NA
4	1:46053683:A:G	rs2991977	1	46053683	A	G	0.2843	-0.0394	6.78e-15	0.734257	rs60914211	NASP	0	intronic	1.215	4
4	1:46054486:A:G	rs2991978	1	46054486	A	G	0.2813	0.0421	3.69e-16	0.747895	rs60914211	NASP	0	UTR3	2.672	6
4	1:46055600:C:T	rs2152078	1	46055600	T	C	0.2813	-0.0411	1.01e-15	0.747895	rs60914211	NASP	0	intronic	0.243	6
4	1:46055858:A:G	rs2991979	1	46055858	A	G	0.2813	0.0411	1.01e-15	0.747895	rs60914211	NASP	0	intronic	2.663	1f
4	1:46056152:C:T	rs2991980	1	46056152	T	C	0.2823	-0.0394	6.57e-15	0.727617	rs60914211	NASP	0	intronic	0.144	5
4	1:46057144:A:G	rs2991981	1	46057144	A	G	0.2843	0.0393	7.93e-15	0.734257	rs60914211	NASP	0	intronic	3.74	7
4	1:46058425:A:G	rs3014212	1	46058425	A	G	0.2843	-0.0394	6.65e-15	0.734257	rs60914211	NASP	0	intronic	1.717	NA
4	1:46059527:C:CA	rs71056313	1	46059527	CA	C	0.2803	0.0404	8.04e-15	0.743207	rs60914211	NASP	0	intronic	1.001	NA
4	1:46059835:T:TA	rs35385027	1	46059835	T	TA	0.4761	0.0324	7.52e-12	0.757614	rs367917283	NASP	0	intronic	6.576	NA
4	1:46063844:C:CT	rs397980097	1	46063844	CT	C	0.4841	-0.0371	7.9e-11	1	rs397980097	NASP	0	intronic	1.537	NA
4	1:46066608:A:G	rs3014210	1	46066608	A	G	0.2843	0.0391	7.3e-15	0.734257	rs60914211	NASP	0	intronic	0.468	1f
4	1:46071323:A:G	rs7545118	1	46071323	A	G	0.2843	0.0394	5.19e-15	0.734257	rs60914211	NASP	0	intronic	0.201	5
4	1:46071421:A:G	rs7547414	1	46071421	A	G	0.2843	0.0392	6.63e-15	0.734257	rs60914211	NASP	0	intronic	2.911	5
4	1:46071446:G:GT	rs67574406	1	46071446	G	GT	0.335	-0.0427	2.23e-15	1	rs67574406	NASP	0	intronic	3.788	NA
4	1:46073489:A:G	rs2230657	1	46073489	A	G	0.4861	-0.0301	1.19e-10	0.772912	rs569967909	NASP	0	exonic	0.095	1f
4	1:46075171:A:AAAACAAACAAACAAAC	1:46075171:A:AAAACAAACAAACAAAC	1	46075171	A	AAAACAAACAAACAAAC	0.2883	NA	NA	0.721427	rs60914211	NASP	0	NA	NA	NA
4	1:46075171:A:AAAACAAACAAACAAACAAAA	1:46075171:A:AAAACAAACAAACAAACAAAA	1	46075171	AAAACAAACAAACAAACAAAA	A	0.002982	NA	NA	0.721427	rs60914211	NASP	0	intronic	NA	NA
4	1:46077428:C:G	rs3014251	1	46077428	C	G	0.2823	-0.0411	4.71e-16	0.742852	rs60914211	NASP	0	intronic	1.853	5
4	1:46078630:A:G	rs2050376	1	46078630	A	G	0.2823	0.0413	3.66e-16	0.742852	rs60914211	NASP	0	intronic	10.05	1f
4	1:46078854:A:G	rs2230658	1	46078854	A	G	0.2823	0.0413	3.67e-16	0.742852	rs60914211	NASP	0	exonic	12.7	1f
4	1:46078884:C:T	rs2230659	1	46078884	T	C	0.2823	-0.041	5.63e-16	0.742852	rs60914211	NASP	0	exonic	10.26	1f
4	1:46079391:C:T	rs2991983	1	46079391	T	C	0.2793	0.0407	1.18e-15	0.756768	rs60914211	NASP	0	intronic	5.231	7
4	1:46079493:A:G	rs3014249	1	46079493	A	G	0.2793	0.0407	1.03e-15	0.756768	rs60914211	NASP	0	intronic	3.568	NA
4	1:46079580:A:AT	rs35849880	1	46079580	A	AT	0.2823	-0.0414	5.11e-16	0.742852	rs60914211	NASP	0	intronic	2.157	NA
4	1:46080220:G:GT	rs10718022	1	46080220	G	GT	0.2793	-0.0409	1.22e-15	0.756768	rs60914211	NASP	0	intronic	1.376	NA
4	1:46080300:A:T	rs3014248	1	46080300	A	T	0.2793	0.0407	1.11e-15	0.756768	rs60914211	NASP	0	intronic	2.296	7
4	1:46080530:C:T	rs2991985	1	46080530	T	C	0.4771	0.0307	2.27e-11	0.753796	rs367917283	NASP	0	intronic	4.871	6
4	1:46080947:A:C	rs1972410	1	46080947	A	C	0.2793	0.0408	8.67e-16	0.756768	rs60914211	NASP	0	intronic	0.917	6
4	1:46081282:C:T	rs2991986	1	46081282	T	C	0.2823	0.0412	4.47e-16	0.742852	rs60914211	NASP	0	intronic	8.381	6
4	1:46081422:C:G	rs2991987	1	46081422	C	G	0.2823	0.041	5.6e-16	0.742852	rs60914211	NASP	0	intronic	0.362	6
4	1:46081960:C:T	rs2253862	1	46081960	T	C	0.2793	-0.0406	1.13e-15	0.756768	rs60914211	NASP	0	intronic	5.379	1f
4	1:46082431:A:C	rs2991988	1	46082431	A	C	0.2793	-0.0407	1.11e-15	0.756768	rs60914211	NASP	0	intronic	2.774	1f
4	1:46082965:C:T	rs2991989	1	46082965	T	C	0.2793	-0.0407	1.1e-15	0.756768	rs60914211	NASP	0	intronic	4.727	1b
4	1:46084934:A:G	rs1541131	1	46084934	A	G	0.2823	-0.0411	3.57e-16	0.742852	rs60914211	NASP	367	downstream	3.171	4
4	1:46085112:A:G	rs1547924	1	46085112	A	G	0.2823	0.0409	7e-16	0.742852	rs60914211	NASP	545	downstream	4.626	1f
4	1:46085241:T:TAC	rs77377065	1	46085241	T	TAC	0.4702	0.0322	6.72e-12	0.736714	rs367917283	CCDC17	474	downstream	2.829	NA
4	1:46085242:C:G	rs61789988	1	46085242	C	G	0.4751	-0.0324	2.63e-12	0.753328	rs367917283	CCDC17	473	downstream	2.952	NA
4	1:46085356:C:T	rs1547925	1	46085356	T	C	0.2793	-0.0407	1.1e-15	0.756768	rs60914211	CCDC17	359	downstream	6.311	1f
4	1:46085852:C:T	rs2275085	1	46085852	T	C	0.2843	-0.0406	1.03e-15	0.734257	rs60914211	CCDC17	0	UTR3	3.211	1f
4	1:46085879:C:G	rs2275086	1	46085879	C	G	0.2813	0.0406	1.46e-15	0.747895	rs60914211	CCDC17	0	UTR3	8.671	1f
4	1:46086077:C:T	rs3014246	1	46086077	T	C	0.2793	-0.0402	1.09e-15	0.756768	rs60914211	CCDC17	0	exonic	5.098	NA
4	1:46086913:C:T	rs3014245	1	46086913	T	C	0.2793	-0.0407	1.1e-15	0.756768	rs60914211	CCDC17	0	intronic	3.394	NA
4	1:46087577:A:G	rs3014242	1	46087577	A	G	0.2823	-0.0408	3.6e-16	0.742852	rs60914211	CCDC17	0	exonic	11.28	NA
4	1:46087879:A:G	rs3014241	1	46087879	A	G	0.2783	0.0406	1.29e-15	0.753419	rs60914211	CCDC17	0	intronic	1.702	NA
4	1:46089225:C:G	rs3014240	1	46089225	C	G	0.2793	0.0407	1e-15	0.756768	rs60914211	CCDC17	0	intronic	1.798	5
4	1:46089801:A:G	rs3014239	1	46089801	A	G	0.2823	-0.0411	5.02e-16	0.742852	rs60914211	CCDC17	71	upstream	1.875	NA
4	1:46090214:A:G	rs3014238	1	46090214	A	G	0.4761	0.0307	1.15e-11	0.757614	rs367917283	CCDC17	484	upstream	3.181	NA
4	1:46090252:A:G	rs3014237	1	46090252	A	G	0.2694	0.0405	2.21e-15	0.720136	rs60914211	CCDC17	522	upstream	9.391	NA
4	1:46090679:C:G	rs9429171	1	46090679	C	G	0.2793	-0.0399	3.78e-15	0.756768	rs60914211	CCDC17	949	upstream	0.61	7
4	1:46090706:T:TTTCTC	rs147693748	1	46090706	T	TTTCTC	0.2823	-0.0408	3.17e-16	0.742852	rs60914211	CCDC17	976	upstream	1.076	NA
4	1:46090719:C:T	rs77131772	1	46090719	T	C	0.2823	0.0406	4.31e-16	0.742852	rs60914211	CCDC17	989	upstream	2.895	6
4	1:46091305:C:T	rs3014236	1	46091305	T	C	0.2823	0.041	5.03e-16	0.742852	rs60914211	CCDC17	1575	intergenic	8.133	NA
4	1:46091512:A:G	rs3014235	1	46091512	A	G	0.2793	0.0407	1.01e-15	0.756768	rs60914211	GPBP1L1	1463	intergenic	0.05	NA
4	1:46091626:A:AT	rs112918027	1	46091626	A	AT	0.2773	-0.0418	6.92e-16	0.726665	rs60914211	GPBP1L1	1349	intergenic	2.73	NA
4	1:46092003:C:T	rs3014234	1	46092003	T	C	0.2803	0.0411	6.47e-16	0.75165	rs60914211	GPBP1L1	972	downstream	3.196	NA
4	1:46092476:C:G	rs9429172	1	46092476	C	G	0.2793	0.0416	3.05e-16	0.756768	rs60914211	GPBP1L1	499	downstream	1.562	1f
4	1:46092659:C:T	rs12045451	1	46092659	T	C	0.2793	-0.0409	7.06e-16	0.756768	rs60914211	GPBP1L1	316	downstream	0.126	7
4	1:46092962:G:GA	rs34907144	1	46092962	G	GA	0.3082	0.0412	2.09e-15	0.660297	rs60914211	GPBP1L1	13	downstream	8.066	NA
4	1:46093052:A:AAC	rs35016075	1	46093052	A	AAC	0.2793	0.0412	5.74e-16	0.756768	rs60914211	GPBP1L1	0	UTR3	11.69	NA
4	1:46093409:A:AAAAC	rs146505023	1	46093409	A	AAAAC	0.2773	-0.0401	4.83e-15	0.680815	rs60914211	GPBP1L1	0	UTR3	0.519	NA
4	1:46093692:A:G	rs1135850	1	46093692	A	G	0.2793	0.0409	6.89e-16	0.756768	rs60914211	GPBP1L1	0	UTR3	0.348	NA
4	1:46094027:A:G	rs1250	1	46094027	A	G	0.2823	-0.0416	9.18e-17	0.742852	rs60914211	GPBP1L1	0	exonic	22.2	6
4	1:46094236:A:G	rs4391704	1	46094236	A	G	0.4781	-0.0332	2.76e-12	0.73723	rs367917283	GPBP1L1	0	intronic	4.563	6
4	1:46094959:G:T	rs12037459	1	46094959	T	G	0.2803	-0.0409	7.01e-16	0.752966	rs60914211	GPBP1L1	0	intronic	4.606	1f
4	1:46095127:C:T	rs74074404	1	46095127	T	C	0.2525	0.0406	3.83e-14	0.652975	rs551742672	GPBP1L1	0	intronic	2.936	6
4	1:46095143:A:C	rs10159068	1	46095143	A	C	0.2594	0.04	2.54e-14	0.662846	rs60914211	GPBP1L1	0	intronic	0.031	6
4	1:46095272:C:T	rs1135812	1	46095272	T	C	0.2833	-0.0397	3.71e-15	0.786515	rs60914211	GPBP1L1	0	exonic	13.1	NA
4	1:46095976:A:G	rs6703748	1	46095976	A	G	0.2833	0.0397	3.74e-15	0.786515	rs60914211	GPBP1L1	0	intronic	1.078	6
4	1:46096402:A:AT	rs10708598	1	46096402	A	AT	0.2863	0.0408	9.63e-16	0.772267	rs60914211	GPBP1L1	0	intronic	10.47	NA
4	1:46096761:T:TA	rs57585739	1	46096761	T	TA	0.3131	0.0408	8.64e-15	0.658873	rs60914211	GPBP1L1	0	intronic	0.889	NA
4	1:46098257:A:G	rs11587650	1	46098257	A	G	0.4443	-0.0308	5.25e-09	0.705156	rs569967909	GPBP1L1	0	intronic	2.925	7
4	1:46100181:A:G	rs6699418	1	46100181	A	G	0.2863	0.0386	7.68e-15	0.772267	rs60914211	GPBP1L1	0	intronic	4.359	6
4	1:46100322:C:T	rs10890333	1	46100322	T	C	0.2873	-0.0399	2.57e-15	0.767193	rs60914211	GPBP1L1	0	intronic	4.89	6
4	1:46100378:A:T	rs10890334	1	46100378	A	T	0.2833	-0.0399	2.94e-15	0.786515	rs60914211	GPBP1L1	0	intronic	10.56	6
4	1:46100394:C:G	rs10890335	1	46100394	C	G	0.2833	0.0399	2.94e-15	0.786515	rs60914211	GPBP1L1	0	intronic	3.653	6
4	1:46101323:C:T	rs4431884	1	46101323	T	C	0.2863	0.0389	4.35e-15	0.772267	rs60914211	GPBP1L1	0	intronic	2.166	6
4	1:46101806:A:C	rs6694889	1	46101806	A	C	0.2833	-0.0396	4.65e-15	0.786515	rs60914211	GPBP1L1	0	intronic	11.7	6
4	1:46102651:T:TAA	rs142805920	1	46102651	T	TAA	0.2833	0.0405	1.9e-15	0.786515	rs60914211	GPBP1L1	0	intronic	1.339	NA
4	1:46104464:C:T	rs12041197	1	46104464	T	C	0.2833	-0.0398	3.35e-15	0.786515	rs60914211	GPBP1L1	0	intronic	1.097	6
4	1:46104636:C:T	rs12023439	1	46104636	T	C	0.2833	0.0404	2.56e-15	0.786515	rs60914211	GPBP1L1	0	intronic	0.208	6
4	1:46105401:A:C	rs4660879	1	46105401	A	C	0.2863	0.0389	4.7e-15	0.772267	rs60914211	GPBP1L1	0	intronic	0.869	6
4	1:46105725:G:GA	rs551742672	1	46105725	G	GA	0.2674	-0.0391	1.75e-11	1	rs551742672	GPBP1L1	0	intronic	0.058	NA
4	1:46106922:A:T	rs12043945	1	46106922	A	T	0.2863	0.04	1.94e-15	0.772267	rs60914211	GPBP1L1	0	intronic	1.067	1f
4	1:46107243:C:T	rs12025613	1	46107243	T	C	0.2833	0.0397	3.92e-15	0.786515	rs60914211	GPBP1L1	0	intronic	3.317	6
4	1:46107868:C:T	rs12091503	1	46107868	T	C	0.2863	-0.04	2.04e-15	0.772267	rs60914211	GPBP1L1	0	intronic	6.047	1f
4	1:46108491:A:C	rs11211145	1	46108491	A	C	0.2833	-0.0397	3.67e-15	0.786515	rs60914211	GPBP1L1	0	intronic	5.719	6
4	1:46109304:A:G	rs5021934	1	46109304	A	G	0.4712	0.0315	6.74e-12	0.776087	rs569967909	GPBP1L1	0	intronic	5.448	6
4	1:46109359:G:T	rs113069599	1	46109359	T	G	0.2813	-0.0415	1.26e-15	0.777256	rs60914211	GPBP1L1	0	intronic	2.078	6
4	1:46109794:C:T	rs11211146	1	46109794	T	C	0.2833	-0.0397	3.72e-15	0.786515	rs60914211	GPBP1L1	0	intronic	3.806	1f
4	1:46110094:A:G	rs11211147	1	46110094	A	G	0.2833	-0.0397	3.69e-15	0.786515	rs60914211	GPBP1L1	0	intronic	4.001	1b
4	1:46110229:A:AT	rs5773888	1	46110229	A	AT	0.4771	0.032	1.87e-11	0.750297	rs569967909	GPBP1L1	0	intronic	1.08	NA
4	1:46110572:A:G	rs4660312	1	46110572	A	G	0.4712	-0.0315	6.8e-12	0.776087	rs569967909	GPBP1L1	0	intronic	0.786	1f
4	1:46110841:A:G	rs4660313	1	46110841	A	G	0.2833	0.0398	3.31e-15	0.786515	rs60914211	GPBP1L1	0	intronic	0.818	6
4	1:46111040:C:T	rs4660880	1	46111040	T	C	0.2833	0.0407	1.02e-15	0.786515	rs60914211	GPBP1L1	0	intronic	3.292	1f
4	1:46111056:C:T	rs10890336	1	46111056	T	C	0.2863	0.04	1.96e-15	0.772267	rs60914211	GPBP1L1	0	intronic	2.944	1f
4	1:46111440:G:T	rs72688461	1	46111440	T	G	0.3211	0.0426	6.22e-16	0.657473	rs60914211	GPBP1L1	0	intronic	0.289	6
4	1:46112218:C:T	rs11211149	1	46112218	T	C	0.2833	-0.0406	1.18e-15	0.786515	rs60914211	GPBP1L1	0	intronic	1.426	1f
4	1:46112752:C:T	rs11211151	1	46112752	T	C	0.2863	-0.04	1.93e-15	0.772267	rs60914211	GPBP1L1	0	intronic	0.085	6
4	1:46113272:C:T	rs4468203	1	46113272	T	C	0.4712	-0.0315	7.33e-12	0.776087	rs569967909	GPBP1L1	0	intronic	0.14	1b
4	1:46114157:C:T	rs11211152	1	46114157	T	C	0.2833	0.0407	2.86e-15	0.786515	rs60914211	GPBP1L1	0	intronic	7.687	6
4	1:46114428:A:G	rs12045096	1	46114428	A	G	0.2863	-0.04	2.15e-15	0.772267	rs60914211	GPBP1L1	0	intronic	1.054	7
4	1:46115126:C:CTTT	rs145402694	1	46115126	CTTT	C	0.2833	-0.0407	2.84e-15	0.786515	rs60914211	GPBP1L1	0	intronic	7.364	NA
4	1:46116292:C:T	rs4660882	1	46116292	T	C	0.4712	0.0307	2.21e-11	0.776087	rs569967909	GPBP1L1	0	intronic	0.41	6
4	1:46117161:C:T	rs4607935	1	46117161	T	C	0.2833	0.0397	4.34e-15	0.786515	rs60914211	GPBP1L1:RP11-767N6.2	0:0	ncRNA_exonic	7.89	1f
4	1:46117185:C:T	rs4609469	1	46117185	T	C	0.2863	0.04	2.2e-15	0.772267	rs60914211	GPBP1L1:RP11-767N6.2	0:0	ncRNA_exonic	10.19	6
4	1:46117492:G:T	rs12048866	1	46117492	T	G	0.2833	-0.0397	4.16e-15	0.786515	rs60914211	GPBP1L1:RP11-767N6.2	0:0	ncRNA_exonic	8.204	7
4	1:46118184:A:T	rs12049027	1	46118184	A	T	0.2863	-0.0401	2.07e-15	0.772267	rs60914211	GPBP1L1	0	intronic	1.415	6
4	1:46118392:A:AT	rs59239639	1	46118392	A	AT	0.2863	0.0411	2.39e-15	0.752653	rs60914211	GPBP1L1	0	intronic	2.35	NA
4	1:46118745:C:G	rs10789467	1	46118745	C	G	0.2863	-0.0398	3.36e-15	0.772267	rs60914211	GPBP1L1	0	intronic	10.64	6
4	1:46119373:C:T	rs12022673	1	46119373	T	C	0.2545	-0.0408	4.59e-12	0.701736	rs551742672	GPBP1L1	0	intronic	3.275	6
4	1:46119374:C:CT	rs533136837	1	46119374	CT	C	0.2833	0.0407	2.98e-15	0.786515	rs60914211	GPBP1L1	0	intronic	0.72	NA
4	1:46122516:G:GT	rs56761133	1	46122516	G	GT	0.2883	0.0426	1.81e-16	0.770718	rs60914211	GPBP1L1	0	intronic	1.132	NA
4	1:46124088:C:G	rs6656279	1	46124088	C	G	0.4712	-0.0315	7.69e-12	0.776087	rs569967909	GPBP1L1	0	intronic	7.705	1f
4	1:46124527:C:T	rs10890337	1	46124527	T	C	0.2863	0.04	2.22e-15	0.772267	rs60914211	GPBP1L1	0	intronic	0.905	4
4	1:46124558:A:G	rs10789468	1	46124558	A	G	0.2863	-0.0391	3.99e-15	0.772267	rs60914211	GPBP1L1	0	intronic	1.324	5
4	1:46124663:A:G	rs6671802	1	46124663	A	G	0.4712	-0.0316	6.77e-12	0.776087	rs569967909	GPBP1L1	0	intronic	5.791	5
4	1:46125790:A:C	rs3811435	1	46125790	A	C	0.2863	0.04	2.3e-15	0.772267	rs60914211	GPBP1L1	0	intronic	3.471	7
4	1:46125880:C:T	rs3811436	1	46125880	T	C	0.2833	-0.0396	5.14e-15	0.786515	rs60914211	GPBP1L1	0	UTR5	16.67	6
4	1:46127496:A:C	rs12024590	1	46127496	A	C	0.2833	-0.0397	4.36e-15	0.786515	rs60914211	GPBP1L1	0	intronic	0.7	6
4	1:46128356:A:C	rs3013597	1	46128356	A	C	0.4712	0.0306	2.77e-11	0.776087	rs569967909	GPBP1L1	0	intronic	7.931	6
4	1:46129628:C:CT	rs554803082	1	46129628	CT	C	0.2823	0.0417	1.54e-15	0.744895	rs60914211	GPBP1L1	0	intronic	2.714	NA
4	1:46129779:C:T	rs12081175	1	46129779	T	C	0.2833	0.0397	4.56e-15	0.786515	rs60914211	GPBP1L1	0	intronic	1.609	6
4	1:46129869:G:T	rs12070775	1	46129869	T	G	0.2833	0.0397	4.36e-15	0.786515	rs60914211	GPBP1L1	0	intronic	1.352	7
4	1:46130252:A:C	rs12027622	1	46130252	A	C	0.2833	-0.0397	4.31e-15	0.786515	rs60914211	GPBP1L1	0	intronic	1.224	6
4	1:46130340:T:TTTTTG	rs141979663	1	46130340	T	TTTTTG	0.2833	0.0405	4.48e-15	0.786515	rs60914211	GPBP1L1	0	intronic	0.509	NA
4	1:46130373:A:G	rs9793568	1	46130373	A	G	0.2863	0.0409	2.14e-15	0.772267	rs60914211	GPBP1L1	0	intronic	1.783	7
4	1:46131805:C:CT	rs545049450	1	46131805	CT	C	0.2883	0.0404	1.31e-14	0.766068	rs60914211	GPBP1L1	0	intronic	0.618	NA
4	1:46132109:C:T	rs4415615	1	46132109	T	C	0.2833	0.0396	4.83e-15	0.786515	rs60914211	GPBP1L1	0	intronic	0.023	7
4	1:46132844:C:T	rs11211157	1	46132844	T	C	0.2863	-0.0398	3.27e-15	0.772267	rs60914211	GPBP1L1	0	intronic	3.084	1d
4	1:46132850:C:G	rs11211158	1	46132850	C	G	0.2863	-0.0398	3.27e-15	0.772267	rs60914211	GPBP1L1	0	intronic	0.302	3a
4	1:46133599:C:T	rs10890340	1	46133599	T	C	0.2833	0.0397	4.58e-15	0.786515	rs60914211	GPBP1L1	0	intronic	0.606	6
4	1:46134054:A:G	rs6429574	1	46134054	A	G	0.2863	-0.0389	5.61e-15	0.772267	rs60914211	GPBP1L1	0	intronic	0.521	6
4	1:46134216:C:G	rs6429575	1	46134216	C	G	0.2863	0.04	2.27e-15	0.772267	rs60914211	GPBP1L1	0	intronic	0.523	7
4	1:46134519:C:CCTACAG	rs10672436	1	46134519	CCTACAG	C	0.2863	0.0405	1.76e-15	0.772267	rs60914211	GPBP1L1	0	intronic	3.267	NA
4	1:46134634:C:T	rs7529699	1	46134634	T	C	0.2833	0.0397	4.72e-15	0.786515	rs60914211	GPBP1L1	0	intronic	1.989	6
4	1:46134978:C:T	rs6690926	1	46134978	T	C	0.2863	-0.04	2.27e-15	0.772267	rs60914211	GPBP1L1	0	intronic	2.574	5
4	1:46135120:C:G	rs6699444	1	46135120	C	G	0.2833	0.0397	4.36e-15	0.786515	rs60914211	GPBP1L1	0	intronic	2.471	4
4	1:46135296:C:CT	rs34574128	1	46135296	CT	C	0.4712	-0.0306	2.73e-10	0.770101	rs569967909	GPBP1L1	0	intronic	0.669	NA
4	1:46135564:A:ACTC	rs35622228	1	46135564	A	ACTC	0.2833	0.0406	4.29e-15	0.786515	rs60914211	GPBP1L1	0	intronic	2.675	NA
4	1:46136221:T:TAGTTTTA	rs138056194	1	46136221	T	TAGTTTTA	0.2833	0.0406	4.29e-15	0.786515	rs60914211	GPBP1L1	0	intronic	14.34	NA
4	1:46136755:C:T	rs11211159	1	46136755	T	C	0.2863	0.04	2.36e-15	0.772267	rs60914211	GPBP1L1	0	intronic	4.112	7
4	1:46138000:C:T	rs3013594	1	46138000	T	C	0.4702	-0.0291	8.11e-10	0.773916	rs569967909	GPBP1L1	0	intronic	3.278	6
4	1:46138015:C:CA	rs57589371	1	46138015	CA	C	0.3141	-0.043	3.06e-16	0.684889	rs60914211	GPBP1L1	0	intronic	5.494	NA
4	1:46138210:C:CAT	rs58513245	1	46138210	CAT	C	0.2833	-0.0406	4.29e-15	0.786515	rs60914211	GPBP1L1	0	intronic	6.237	NA
4	1:46138876:A:G	rs10430105	1	46138876	A	G	0.2833	0.0397	4.54e-15	0.786515	rs60914211	GPBP1L1	0	intronic	1.556	1f
4	1:46139338:A:C	rs12041677	1	46139338	A	C	0.2833	0.0397	4.52e-15	0.786515	rs60914211	GPBP1L1	0	intronic	1.786	7
4	1:46139745:C:CA	rs67521298	1	46139745	CA	C	0.2863	-0.041	2.05e-15	0.772267	rs60914211	GPBP1L1	0	intronic	1.782	NA
4	1:46142179:A:G	rs113828697	1	46142179	A	G	0.2863	-0.0398	3.13e-15	0.772267	rs60914211	GPBP1L1	0	intronic	1.556	6
4	1:46142466:A:C	rs8179402	1	46142466	A	C	0.2863	0.0398	3.13e-15	0.772267	rs60914211	GPBP1L1	0	intronic	0.16	7
4	1:46142903:C:G	rs66682726	1	46142903	C	G	0.2833	0.0395	6.28e-15	0.786515	rs60914211	GPBP1L1	0	intronic	1.471	3a
4	1:46143791:A:G	rs8179296	1	46143791	A	G	0.2863	0.0398	3.13e-15	0.772267	rs60914211	GPBP1L1	0	intronic	5.114	3a
4	1:46144867:A:AG	rs11329739	1	46144867	A	AG	0.4712	-0.0326	8.55e-12	0.776087	rs569967909	GPBP1L1	0	intronic	0.688	NA
4	1:46146229:A:T	rs11211160	1	46146229	A	T	0.2942	0.0402	1.59e-15	0.736591	rs60914211	GPBP1L1	0	intronic	0.562	6
4	1:46146230:A:T	rs6662164	1	46146230	A	T	0.2962	0.0374	7.84e-14	0.728453	rs60914211	GPBP1L1	0	intronic	0.002	6
4	1:46146489:C:CA	rs144138213	1	46146489	CA	C	0.2833	0.0402	7.04e-15	0.786515	rs60914211	GPBP1L1	0	intronic	0.308	NA
4	1:46147240:A:C	rs10890341	1	46147240	A	C	0.2833	0.0395	6.17e-15	0.786515	rs60914211	GPBP1L1	0	intronic	6.727	1f
4	1:46148138:A:C	rs11211161	1	46148138	A	C	0.2833	-0.0395	6.28e-15	0.786515	rs60914211	GPBP1L1	0	intronic	3.005	5
4	1:46148729:G:GT	rs35542665	1	46148729	G	GT	0.3181	0.0404	9.56e-15	0.672173	rs60914211	GPBP1L1	0	intronic	1.011	NA
4	1:46149209:A:G	rs72688483	1	46149209	A	G	0.4702	-0.0316	8.23e-12	0.773916	rs569967909	GPBP1L1	0	intronic	3.396	5
4	1:46149285:A:G	rs61784793	1	46149285	A	G	0.2833	0.0395	6.28e-15	0.786515	rs60914211	GPBP1L1	0	intronic	11	5
4	1:46149423:C:CAAAA	rs548522904	1	46149423	CAAAA	C	0.4135	-0.0363	1.48e-12	1	rs548522904	GPBP1L1	0	intronic	0.782	NA
4	1:46149858:A:G	rs11211162	1	46149858	A	G	0.2833	-0.0395	6.28e-15	0.786515	rs60914211	GPBP1L1	0	intronic	0.799	5
4	1:46149930:C:CA	rs569941901	1	46149930	CA	C	0.3091	-0.0381	2.21e-12	0.635579	rs60914211	GPBP1L1	0	intronic	1.181	NA
4	1:46150443:A:G	rs4586014	1	46150443	A	G	0.2833	-0.0395	5.99e-15	0.786515	rs60914211	GPBP1L1	0	intronic	7.397	5
4	1:46150486:A:C	rs4553239	1	46150486	A	C	0.2863	0.04	2.07e-15	0.772267	rs60914211	GPBP1L1	0	intronic	0.72	5
4	1:46150805:C:T	rs4439382	1	46150805	T	C	0.2833	0.0395	6.24e-15	0.786515	rs60914211	GPBP1L1	0	intronic	1.035	4
4	1:46153203:A:G	rs3013595	1	46153203	A	G	0.4712	0.0314	1.06e-11	0.776087	rs569967909	GPBP1L1:TMEM69	0:0	UTR5	9.532	1b
4	1:46153548:C:T	rs11211163	1	46153548	T	C	0.2863	0.0398	3.14e-15	0.772267	rs60914211	GPBP1L1:TMEM69	0:0	UTR5	9.217	1d
4	1:46154575:A:AT	rs542590613	1	46154575	A	AT	0.4583	0.0375	1.25e-12	1	rs542590613	TMEM69	0	intronic	9.233	NA
4	1:46156088:C:T	rs3013596	1	46156088	T	C	0.4712	-0.0306	2.89e-11	0.776087	rs569967909	TMEM69	0	intronic	4.609	7
4	1:46156308:G:T	rs6686944	1	46156308	T	G	0.2863	0.0395	5.69e-15	0.772267	rs60914211	TMEM69	0	intronic	0.094	6
4	1:46156492:A:G	rs12037803	1	46156492	A	G	0.2863	-0.0398	3.09e-15	0.772267	rs60914211	TMEM69	0	intronic	5.656	5
4	1:46157087:C:T	rs10890342	1	46157087	T	C	0.2833	0.0395	6.21e-15	0.786515	rs60914211	TMEM69	0	intronic	0.542	6
4	1:46157713:A:G	rs61784795	1	46157713	A	G	0.2833	-0.0395	5.98e-15	0.786515	rs60914211	TMEM69	0	intronic	0.191	6
4	1:46157906:C:T	rs11211165	1	46157906	T	C	0.2863	0.0398	3.28e-15	0.772267	rs60914211	TMEM69	0	intronic	1.89	7
4	1:46157922:C:T	rs10890343	1	46157922	T	C	0.2863	0.0388	7.1e-15	0.772267	rs60914211	TMEM69	0	intronic	0.439	7
4	1:46157942:A:G	rs11211166	1	46157942	A	G	0.2863	0.0399	3.12e-15	0.772267	rs60914211	TMEM69	0	intronic	2.59	6
4	1:46158331:G:T	rs10789470	1	46158331	T	G	0.2863	-0.0396	4.22e-15	0.772267	rs60914211	TMEM69	0	intronic	3.446	6
4	1:46159805:G:GT	rs36042714	1	46159805	G	GT	0.2833	0.0411	2.26e-15	0.786515	rs60914211	TMEM69	0	UTR3	0.198	NA
4	1:46159814:A:ATAT	rs200118349	1	46159814	A	ATAT	0.2724	0.042	7.11e-15	0.748505	rs60914211	TMEM69	0	UTR3	1.221	NA
4	1:46160260:C:T	rs6658700	1	46160260	T	C	0.2833	0.0395	6.31e-15	0.786515	rs60914211	IPP	0	intronic	10.04	3a
4	1:46162283:C:T	rs6665808	1	46162283	T	C	0.2873	0.0388	3.7e-15	0.768435	rs60914211	IPP:RP11-767N6.7	0:0	ncRNA_intronic	1.752	5
4	1:46162802:A:G	rs12047629	1	46162802	A	G	0.2833	0.0395	6.48e-15	0.786515	rs60914211	IPP	0	intronic	0.283	5
4	1:46163256:A:G	rs61784796	1	46163256	A	G	0.2863	-0.0398	3.2e-15	0.772267	rs60914211	IPP	0	intronic	4.25	6
4	1:46163647:C:T	rs11211168	1	46163647	T	C	0.2833	0.0403	2.01e-15	0.786515	rs60914211	IPP	0	intronic	0.735	6
4	1:46163733:A:G	rs3014247	1	46163733	A	G	0.4702	-0.0304	4.53e-11	0.777599	rs367917283	IPP	0	intronic	0.792	NA
4	1:46163974:A:T	rs3014243	1	46163974	A	T	0.4801	0.0309	8.82e-11	0.755389	rs367917283	IPP	0	intronic	0.001	6
4	1:46164846:A:T	rs10749856	1	46164846	A	T	0.2863	-0.0398	3.2e-15	0.772267	rs60914211	IPP	0	UTR3	8.551	6
4	1:46165875:G:GA	rs550999501	1	46165875	G	GA	0.001988	-0.0439	1.68e-15	0.743208	rs551742672	IPP	0	intronic	15.07	NA
4	1:46166073:C:CA	rs59287863	1	46166073	CA	C	0.2863	-0.0406	3.61e-15	0.772267	rs60914211	IPP	0	intronic	0.779	NA
4	1:46166090:C:T	rs10890344	1	46166090	T	C	0.2863	0.0398	3.28e-15	0.772267	rs60914211	IPP	0	intronic	3.224	7
4	1:46166709:A:G	rs11211169	1	46166709	A	G	0.2843	-0.0394	7.04e-15	0.781337	rs60914211	IPP	0	intronic	7.639	7
4	1:46166861:C:G	rs4564187	1	46166861	C	G	0.2863	0.0398	3.2e-15	0.772267	rs60914211	IPP	0	intronic	0.52	6
4	1:46166956:C:CT	rs537839369	1	46166956	CT	C	0.2763	0.0393	4.67e-14	0.756614	rs60914211	IPP	0	intronic	2.04	NA
4	1:46167206:A:G	rs11211170	1	46167206	A	G	0.2833	0.0395	6.17e-15	0.786515	rs60914211	IPP	0	intronic	0.272	7
4	1:46167533:C:T	rs4559551	1	46167533	T	C	0.2863	-0.0397	3.85e-15	0.772267	rs60914211	IPP	0	intronic	4.474	6
4	1:46168642:A:G	rs11211171	1	46168642	A	G	0.2833	-0.0395	6.17e-15	0.786515	rs60914211	IPP	0	intronic	6.739	7
4	1:46170098:C:T	rs28361459	1	46170098	T	C	0.2863	-0.0399	2.61e-15	0.772267	rs60914211	IPP	0	intronic	0.493	7
4	1:46170544:A:G	rs28438704	1	46170544	A	G	0.2863	0.0398	3.22e-15	0.772267	rs60914211	IPP	0	intronic	0.992	5
4	1:46170758:A:C	rs28623463	1	46170758	A	C	0.2833	-0.0395	6.4e-15	0.786515	rs60914211	IPP	0	intronic	7.461	6
4	1:46171393:A:G	rs28528139	1	46171393	A	G	0.2863	-0.0398	3.22e-15	0.772267	rs60914211	IPP	0	intronic	1.91	6
4	1:46171477:C:CAACA	rs147394941	1	46171477	CAACA	C	0.2863	-0.0402	4.65e-15	0.772267	rs60914211	IPP	0	intronic	0.809	NA
4	1:46172001:A:G	rs28442079	1	46172001	A	G	0.2863	-0.0398	3.22e-15	0.772267	rs60914211	IPP	0	intronic	0.391	7
4	1:46172062:C:T	rs28370457	1	46172062	T	C	0.2833	0.0395	6.17e-15	0.786515	rs60914211	IPP	0	intronic	3.863	6
4	1:46173481:C:T	rs28970802	1	46173481	T	C	0.2833	0.0395	6.35e-15	0.786515	rs60914211	IPP	0	intronic	12.28	6
4	1:46174921:C:G	rs71500087	1	46174921	C	G	0.2833	-0.04	1.71e-14	0.786515	rs60914211	IPP	0	intronic	1.456	7
4	1:46176576:A:T	rs79086794	1	46176576	A	T	0.2555	0.0415	9.97e-14	0.675833	rs60914211	IPP	0	intronic	1.242	6
4	1:46177748:A:G	rs61784799	1	46177748	A	G	0.2833	0.0403	3.19e-15	0.786515	rs60914211	IPP	0	intronic	1.956	7
4	1:46178112:A:G	rs61784800	1	46178112	A	G	0.2873	0.0387	6.22e-15	0.768435	rs60914211	IPP	0	intronic	2.869	6
4	1:46179022:A:C	rs61784801	1	46179022	A	C	0.2833	0.0394	9.96e-15	0.786515	rs60914211	IPP	0	intronic	0.103	7
4	1:46179271:A:C	rs61784803	1	46179271	A	C	0.2863	-0.0397	4.87e-15	0.772267	rs60914211	IPP	0	intronic	0.803	7
4	1:46180470:C:T	rs3935296	1	46180470	T	C	0.2863	0.0398	4.61e-15	0.772267	rs60914211	IPP	0	intronic	4.493	NA
4	1:46180478:T:TA	rs34910635	1	46180478	T	TA	0.2833	0.0401	1.58e-14	0.786515	rs60914211	IPP	0	intronic	4.648	NA
4	1:46180866:C:CA	rs565883132	1	46180866	CA	C	0.4245	0.0351	4.08e-10	1	rs565883132	IPP	0	intronic	1.22	NA
4	1:46181206:A:G	rs28597977	1	46181206	A	G	0.2833	0.0401	1.54e-14	0.786515	rs60914211	IPP	0	intronic	0.026	6
4	1:46181304:A:C	rs28474773	1	46181304	A	C	0.2863	-0.0397	4.93e-15	0.772267	rs60914211	IPP	0	intronic	2.735	6
4	1:46182048:C:T	rs28564319	1	46182048	T	C	0.2863	0.0397	4.93e-15	0.772267	rs60914211	IPP	0	intronic	0.664	6
4	1:46182893:G:GAA	rs569967909	1	46182893	G	GAA	0.4662	0.0297	3.78e-09	1	rs569967909	IPP	0	intronic	0.824	NA
4	1:46183184:C:CT	rs60076964	1	46183184	CT	C	0.2893	-0.0403	6.5e-15	0.747341	rs60914211	IPP	0	intronic	8.566	NA
4	1:46183209:A:G	rs28432365	1	46183209	A	G	0.2863	-0.0396	3.83e-15	0.772267	rs60914211	IPP	0	intronic	0.623	5
4	1:46185660:C:T	rs28635845	1	46185660	T	C	0.4712	-0.0302	6.07e-11	0.776087	rs569967909	IPP	0	intronic	3.961	6
4	1:46185682:C:T	rs28441217	1	46185682	T	C	0.2833	0.0393	7.86e-15	0.786515	rs60914211	IPP	0	intronic	2.061	6
4	1:46186050:C:T	rs28817701	1	46186050	T	C	0.2863	0.0396	3.8e-15	0.772267	rs60914211	IPP	0	intronic	2.606	7
4	1:46186576:G:T	rs28890893	1	46186576	T	G	0.2833	-0.0393	7.11e-15	0.786515	rs60914211	IPP	0	intronic	14.33	6
4	1:46187320:G:T	rs28495425	1	46187320	T	G	0.2863	-0.0396	3.8e-15	0.772267	rs60914211	IPP	0	intronic	4.334	5
4	1:46187469:A:C	rs28406914	1	46187469	A	C	0.2863	-0.0396	3.84e-15	0.772267	rs60914211	IPP	0	intronic	1.857	7
4	1:46187920:C:T	rs28862324	1	46187920	T	C	0.2833	0.0393	7.59e-15	0.786515	rs60914211	IPP	0	intronic	2.402	6
4	1:46188043:C:T	rs28789495	1	46188043	T	C	0.2863	-0.0396	3.8e-15	0.772267	rs60914211	IPP	0	intronic	0.299	7
4	1:46188914:G:T	rs28550303	1	46188914	T	G	0.2833	0.0393	7.65e-15	0.786515	rs60914211	IPP	0	intronic	0.718	5
4	1:46189526:A:T	rs28617418	1	46189526	A	T	0.2863	0.0397	3.38e-15	0.772267	rs60914211	IPP	0	intronic	2.488	6
4	1:46189554:C:T	rs28378621	1	46189554	T	C	0.4712	-0.0306	3.42e-11	0.776087	rs569967909	IPP	0	intronic	0.384	7
4	1:46189625:A:G	rs28508523	1	46189625	A	G	0.2873	0.0388	3.69e-15	0.768435	rs60914211	IPP	0	intronic	0.16	7
4	1:46189685:A:G	rs28594599	1	46189685	A	G	0.2833	0.0396	1.01e-14	0.786515	rs60914211	IPP	0	intronic	0.811	7
4	1:46189782:C:T	rs28538325	1	46189782	T	C	0.4712	0.0325	9.49e-12	0.776087	rs569967909	IPP	0	intronic	0.878	7
4	1:46189852:C:T	rs181778852	1	46189852	T	C	0.2863	-0.0399	5.4e-15	0.772267	rs60914211	IPP	0	intronic	2.138	7
4	1:46190429:A:G	rs28575494	1	46190429	A	G	0.2873	-0.0395	3.01e-15	0.768435	rs60914211	IPP	0	intronic	3.963	7
4	1:46191095:C:G	rs201438079	1	46191095	C	G	0.2833	0.0395	1.1e-14	0.786515	rs60914211	IPP	0	intronic	1.934	7
4	1:46191504:A:G	rs373262751	1	46191504	A	G	0.2763	-0.0397	4.72e-14	0.737034	rs60914211	IPP	0	intronic	3.118	6
4	1:46191982:C:T	rs138862596	1	46191982	T	C	0.2833	-0.0393	7.27e-15	0.786515	rs60914211	IPP	0	intronic	1.96	6
4	1:46192396:C:CT	rs143417884	1	46192396	CT	C	0.2883	0.0386	5.07e-12	1	rs143417884	IPP	0	intronic	9.772	NA
4	1:46193146:T:TTCCC	rs200134370	1	46193146	T	TTCCC	0.2813	-0.0388	1.26e-14	0.768542	rs60914211	IPP	0	intronic	0.678	NA
4	1:46194639:A:AAT	rs59578034	1	46194639	A	AAT	0.2853	-0.04	9.98e-15	0.758966	rs60914211	IPP	0	intronic	1.035	NA
4	1:46194815:C:CA	rs537087097	1	46194815	CA	C	0.2515	0.0421	7.27e-14	0.629468	rs946528	IPP	0	intronic	3.534	NA
4	1:46195211:T:TAAC	rs139068713	1	46195211	T	TAAC	0.2833	0.0395	1.1e-14	0.786515	rs60914211	IPP	0	intronic	2.233	NA
4	1:46195375:C:T	rs28375469	1	46195375	T	C	0.2833	-0.0389	6.95e-15	0.786515	rs60914211	IPP	0	exonic	22.2	6
4	1:46196388:T:TA	rs35749282	1	46196388	T	TA	0.2863	-0.0398	5.45e-15	0.772267	rs60914211	IPP	0	intronic	2.314	NA
4	1:46197948:C:T	rs28490344	1	46197948	T	C	0.2863	0.0396	3.71e-15	0.772267	rs60914211	IPP	0	intronic	0.266	6
4	1:46197996:C:T	rs28513660	1	46197996	T	C	0.2833	-0.0393	7.63e-15	0.786515	rs60914211	IPP	0	intronic	3.095	6
4	1:46198010:A:G	rs28498557	1	46198010	A	G	0.2863	0.0396	4.01e-15	0.772267	rs60914211	IPP	0	intronic	1.719	7
4	1:46198332:T:TTTTATTTA	rs77577476	1	46198332	T	TTTTATTTA	0.2833	0.0395	1.1e-14	0.786515	rs60914211	IPP	0	intronic	0.987	NA
4	1:46198538:C:T	rs28456069	1	46198538	T	C	0.2863	-0.0397	3.61e-15	0.772267	rs60914211	IPP	0	intronic	0.679	7
4	1:46199084:A:G	rs28501477	1	46199084	A	G	0.2863	-0.0396	3.95e-15	0.772267	rs60914211	IPP	0	intronic	1.022	7
4	1:46199142:T:TA	rs545528542	1	46199142	T	TA	0.2813	-0.0365	4.66e-12	0.729229	rs60914211	IPP	0	intronic	0.311	NA
4	1:46201341:C:T	rs61784821	1	46201341	T	C	0.2833	0.0402	4.11e-15	0.786515	rs60914211	IPP	0	intronic	0.913	5
4	1:46201452:A:ACACCACACCAGGCCACCACACCAGGC	rs141535981	1	46201452	A	ACACCACACCAGGCCACCACACCAGGC	0.4712	-0.0321	2.2e-11	0.776087	rs569967909	IPP	0	intronic	0.277	NA
4	1:46201950:A:G	rs28545085	1	46201950	A	G	0.2833	0.0395	6.01e-15	0.786515	rs60914211	IPP	0	intronic	0.2	6
4	1:46202283:C:T	rs28719889	1	46202283	T	C	0.2833	0.0395	5.82e-15	0.786515	rs60914211	IPP	0	intronic	2.13	7
4	1:46203736:A:T	rs28812624	1	46203736	A	T	0.2833	0.0395	5.84e-15	0.786515	rs60914211	IPP	0	intronic	1.857	6
4	1:46205540:C:T	rs28683093	1	46205540	T	C	0.2873	-0.0403	1.34e-15	0.768435	rs60914211	IPP	0	intronic	1.317	6
4	1:46206399:A:G	rs28647556	1	46206399	A	G	0.4712	0.0314	1.15e-11	0.776087	rs569967909	IPP	0	intronic	14.47	6
4	1:46206540:A:G	rs28507722	1	46206540	A	G	0.2833	-0.0394	7.6e-15	0.786515	rs60914211	IPP	0	intronic	7.387	6
4	1:46207595:C:T	rs557458132	1	46207595	T	C	0.2714	0.0419	6.15e-15	0.714112	rs946528	IPP	0	intronic	2.765	NA
4	1:46207596:A:T	rs569641381	1	46207596	A	T	0.2714	-0.0419	6.15e-15	0.714112	rs946528	IPP	0	intronic	3.795	NA
4	1:46207597:G:T	rs536699168	1	46207597	T	G	0.2714	0.0419	6.15e-15	0.714112	rs946528	IPP	0	intronic	2.047	NA
4	1:46207598:C:T	rs201886961	1	46207598	T	C	0.2714	0.0419	6.15e-15	0.714112	rs946528	IPP	0	intronic	2.721	7
4	1:46207743:C:T	rs28568986	1	46207743	T	C	0.2833	0.0395	5.84e-15	0.786515	rs60914211	IPP	0	intronic	6.296	7
4	1:46208801:A:G	rs61062981	1	46208801	A	G	0.2833	0.0395	6.17e-15	0.786515	rs60914211	IPP	0	intronic	1.138	6
4	1:46209086:C:CA	rs568748182	1	46209086	CA	C	0.2903	0.0397	2.9e-14	0.739818	rs60914211	IPP	0	intronic	1.766	NA
4	1:46209207:C:T	rs28844317	1	46209207	T	C	0.4712	-0.0306	3.48e-11	0.776087	rs569967909	IPP	0	intronic	3.012	7
4	1:46209520:T:TA	rs564404186	1	46209520	T	TA	0.2793	-0.0407	5.87e-15	0.768074	rs60914211	IPP	0	intronic	8.352	NA
4	1:46210382:A:G	rs28376548	1	46210382	A	G	0.2873	0.0395	1.3e-15	0.768435	rs60914211	IPP	0	intronic	0.378	6
4	1:46210509:C:CA	rs34472879	1	46210509	CA	C	0.3131	-0.0398	4.43e-14	0.687824	rs60914211	IPP	0	intronic	0.992	NA
4	1:46211347:A:G	rs61784824	1	46211347	A	G	0.2863	-0.0399	2.98e-15	0.772267	rs60914211	IPP	0	intronic	1.365	7
4	1:46211401:G:T	rs28607263	1	46211401	T	G	0.2833	0.0396	5.28e-15	0.786515	rs60914211	IPP	0	intronic	0.391	5
4	1:46212836:A:G	rs28641748	1	46212836	A	G	0.2863	-0.0399	2.96e-15	0.772267	rs60914211	IPP	0	intronic	2.06	4
4	1:46213227:C:T	rs28396194	1	46213227	T	C	0.2833	0.0395	6.08e-15	0.786515	rs60914211	IPP	0	intronic	2.944	7
4	1:46213309:A:G	rs28752166	1	46213309	A	G	0.2833	0.0395	6.09e-15	0.786515	rs60914211	IPP	0	intronic	1.366	6
4	1:46213539:A:C	rs11211172	1	46213539	A	C	0.2863	-0.0399	3e-15	0.772267	rs60914211	IPP	0	intronic	0.411	6
4	1:46213927:C:T	rs10890345	1	46213927	T	C	0.2833	0.0395	5.84e-15	0.786515	rs60914211	IPP	0	intronic	0.132	7
4	1:46215198:T:TTTTG	rs372967119	1	46215198	T	TTTTG	0.2773	-0.0414	1.14e-15	0.756051	rs60914211	IPP	0	intronic	0.501	NA
4	1:46215467:A:C	rs12564201	1	46215467	A	C	0.2863	0.0399	2.99e-15	0.772267	rs60914211	IPP	0	intronic	1.045	6
4	1:46215619:A:G	rs10789471	1	46215619	A	G	0.2833	0.0395	5.85e-15	0.786515	rs60914211	IPP	0	intronic	0.485	4
4	1:46216575:C:T	rs6429576	1	46216575	T	C	0.4712	-0.0306	3.3e-11	0.776087	rs569967909	IPP	252	upstream	9.888	4
4	1:46216722:A:G	rs6697821	1	46216722	A	G	0.2863	-0.0399	3.01e-15	0.772267	rs60914211	IPP	399	upstream	4.619	4
4	1:46216747:G:GTC	rs10690484	1	46216747	G	GTC	0.2863	-0.0404	4.1e-15	0.772267	rs60914211	IPP	424	upstream	10.78	NA
4	1:46217158:A:T	rs4423054	1	46217158	A	T	0.2863	0.0399	2.99e-15	0.772267	rs60914211	IPP	835	upstream	5.959	6
4	1:46217485:C:G	rs4330955	1	46217485	C	G	0.2863	0.0399	2.99e-15	0.772267	rs60914211	IPP	1162	intergenic	1.431	5
4	1:46217941:C:T	rs4274104	1	46217941	T	C	0.4712	-0.0314	1.15e-11	0.776087	rs569967909	IPP	1618	intergenic	3.729	1f
4	1:46218921:C:CA	rs60914211	1	46218921	CA	C	0.327	-0.0416	7.58e-15	1	rs60914211	IPP	2598	intergenic	3.604	NA
4	1:46219376:C:T	rs11211173	1	46219376	T	C	0.2833	0.0395	6.26e-15	0.786515	rs60914211	IPP	3053	intergenic	0.121	1c
4	1:46219803:C:T	rs4353138	1	46219803	T	C	0.4712	-0.031	1.77e-09	0.776087	rs569967909	IPP	3480	intergenic	0.24	5
4	1:46220816:C:G	rs11211174	1	46220816	C	G	0.2863	-0.0399	2.98e-15	0.772267	rs60914211	IPP	4493	intergenic	0.072	7
4	1:46220884:C:G	rs11211175	1	46220884	C	G	0.2873	-0.039	2.8e-15	0.768435	rs60914211	IPP	4561	intergenic	0.997	6
4	1:46220999:C:T	rs12031182	1	46220999	T	C	0.2863	0.0399	2.98e-15	0.772267	rs60914211	IPP	4676	intergenic	1.559	5
4	1:46221440:C:T	rs10430123	1	46221440	T	C	0.2863	-0.0399	2.73e-15	0.772267	rs60914211	IPP	5117	intergenic	0.141	4
4	1:46221617:A:G	rs10430124	1	46221617	A	G	0.2853	0.04	2.93e-15	0.768769	rs60914211	IPP	5294	intergenic	1.558	6
4	1:46222078:A:AT	rs556749189	1	46222078	A	AT	0.2833	-0.041	3.51e-15	0.786515	rs60914211	IPP	5755	intergenic	11.02	NA
4	1:46222493:T:TGCC	rs79531731	1	46222493	T	TGCC	0.2853	-0.0417	2.17e-15	0.767553	rs60914211	IPP	6170	intergenic	7.05	NA
4	1:46222880:A:G	rs12062535	1	46222880	A	G	0.2833	0.0396	5.76e-15	0.786515	rs60914211	IPP	6557	intergenic	8.464	6
4	1:46223086:A:G	rs11211176	1	46223086	A	G	0.4642	-0.0333	1.39e-12	0.732849	rs569967909	IPP	6763	intergenic	4.825	6
4	1:46223892:A:G	rs10890346	1	46223892	A	G	0.2863	-0.0408	1.16e-15	0.772267	rs60914211	IPP	7569	intergenic	4.497	1f
4	1:46224319:C:T	rs56255771	1	46224319	T	C	0.2883	0.0403	4.72e-16	0.76469	rs60914211	IPP	7996	intergenic	1.837	7
4	1:46224780:C:G	rs11488313	1	46224780	C	G	0.2833	0.0413	7.61e-16	0.786515	rs60914211	IPP	8457	intergenic	6.526	5
4	1:46225059:A:ATTC	rs36126191	1	46225059	A	ATTC	0.2863	-0.0418	1.68e-15	0.772267	rs60914211	IPP	8736	intergenic	6.139	NA
4	1:46225806:A:C	rs56177313	1	46225806	A	C	0.2863	-0.0408	1.07e-15	0.772267	rs60914211	IPP	9483	intergenic	0.373	6
4	1:46226349:A:G	rs11211177	1	46226349	A	G	0.2833	-0.0405	2.12e-15	0.786515	rs60914211	IPP	10026	intergenic	11.79	6
4	1:46227072:C:T	rs12022141	1	46227072	T	C	0.2863	-0.0407	1.46e-15	0.772267	rs60914211	IPP	10749	intergenic	1.061	6
4	1:46227566:G:T	rs11211178	1	46227566	T	G	0.2863	0.0409	9.64e-16	0.772267	rs60914211	IPP	11243	intergenic	0.151	1f
4	1:46228082:A:C	rs11211179	1	46228082	A	C	0.2873	-0.0403	5e-16	0.768435	rs60914211	IPP	11759	intergenic	2.388	5
4	1:46228192:A:G	rs10157795	1	46228192	A	G	0.2873	0.0403	5e-16	0.768435	rs60914211	IPP	11869	intergenic	1.389	7
4	1:46228391:A:G	rs12025621	1	46228391	A	G	0.4712	-0.032	8.06e-12	0.776087	rs569967909	IPP	12068	intergenic	0.118	6
4	1:46229332:A:G	rs59916372	1	46229332	A	G	0.2873	0.0403	2.4e-15	0.767193	rs60914211	IPP	13009	intergenic	4.681	7
4	1:46229344:T:TA	rs71062708	1	46229344	T	TA	0.4394	0.0348	7.21e-11	0.654964	rs569967909	IPP	13021	intergenic	3.526	NA
4	1:46229452:C:G	rs111969368	1	46229452	C	G	0.2863	-0.0409	9.62e-16	0.772267	rs60914211	IPP	13129	intergenic	0.059	7
4	1:46229847:A:G	rs6678444	1	46229847	A	G	0.2833	-0.0404	2.26e-15	0.786515	rs60914211	IPP	13524	intergenic	1.393	6
4	1:46229885:C:T	rs4660314	1	46229885	T	C	0.2863	-0.0408	1.07e-15	0.772267	rs60914211	IPP	13562	intergenic	0.001	6
4	1:46231476:A:G	rs34895634	1	46231476	A	G	0.2863	-0.0408	1.07e-15	0.772267	rs60914211	IPP	15153	intergenic	4.567	7
4	1:46231984:A:G	rs12069121	1	46231984	A	G	0.2863	0.0408	1.01e-15	0.772267	rs60914211	RP11-630I5.1	14964	intergenic	0.85	5
4	1:46232420:A:G	rs12404197	1	46232420	A	G	0.4712	-0.0342	7.56e-12	0.776087	rs569967909	RP11-630I5.1	14528	intergenic	8.227	7
4	1:46232431:C:CCAAGCAGTTGGGACTA	rs142370363	1	46232431	CCAAGCAGTTGGGACTA	C	0.2793	0.0417	6.53e-15	0.743208	rs60914211	RP11-630I5.1	14517	intergenic	6.745	NA
4	1:46232723:C:T	rs6703960	1	46232723	T	C	0.4712	-0.032	8.06e-12	0.776087	rs569967909	RP11-630I5.1	14225	intergenic	1.762	4
4	1:46232758:C:CAA	rs529270880	1	46232758	CAA	C	0.3171	-0.041	2.41e-14	0.662017	rs60914211	RP11-630I5.1	14190	intergenic	1.217	NA
4	1:46233772:C:T	rs61784833	1	46233772	T	C	0.2863	-0.0409	9.42e-16	0.772267	rs60914211	RP11-630I5.1	13176	intergenic	2.27	7
4	1:46234651:C:T	rs573844942	1	46234651	T	C	0.2127	-0.0507	4.67e-15	1	rs573844942	RP11-630I5.1	12297	intergenic	10.37	NA
4	1:46234652:A:G	rs541181855	1	46234652	A	G	0.2127	0.0507	4.85e-15	1	rs573844942	RP11-630I5.1	12296	intergenic	10.06	NA
4	1:46234653:A:G	rs147485955	1	46234653	A	G	0.2127	-0.0507	4.85e-15	1	rs573844942	RP11-630I5.1	12295	intergenic	13.58	7
4	1:46234658:A:G	rs7539326	1	46234658	A	G	0.2167	0.0492	8.9e-15	0.980945	rs573844942	RP11-630I5.1	12290	intergenic	14.08	7
4	1:46234947:C:T	rs7519900	1	46234947	T	C	0.2833	0.0413	5.62e-16	0.75334	rs60914211	RP11-630I5.1	12001	intergenic	0.35	5
4	1:46235117:A:G	rs7541962	1	46235117	A	G	0.2803	0.0409	1.12e-15	0.767453	rs60914211	RP11-630I5.1	11831	intergenic	5.074	3a
4	1:46235219:C:G	rs7520123	1	46235219	C	G	0.2853	-0.0406	3.03e-16	0.755047	rs946528	RP11-630I5.1	11729	intergenic	4.767	2a
4	1:46236098:A:G	rs4660883	1	46236098	A	G	0.2833	0.0412	6.26e-16	0.75334	rs60914211	RP11-630I5.1	10850	intergenic	4.224	1f
4	1:46236498:T:TG	rs35305960	1	46236498	T	TG	0.2803	0.0425	9.6e-16	0.767453	rs60914211	RP11-630I5.1	10450	intergenic	5.034	NA
4	1:46236800:C:T	rs11211181	1	46236800	T	C	0.2843	0.041	1.63e-16	0.749937	rs946528	RP11-630I5.1	10148	intergenic	11.01	6
4	1:46239020:T:TA	rs551832507	1	46239020	T	TA	0.2584	-0.045	4.2e-15	0.645913	rs946528	RP11-630I5.1	7928	intergenic	5.926	NA
4	1:46239205:A:AC	rs144783667	1	46239205	A	AC	0.2664	-0.0433	9.14e-16	0.741356	rs946528	RP11-630I5.1	7743	intergenic	0.998	NA
4	1:46239991:A:G	rs12027345	1	46239991	A	G	0.4473	-0.0321	1.02e-11	0.851672	rs367917283	RP11-630I5.1	6957	intergenic	1.7	7
4	1:46240003:A:C	rs78659260	1	46240003	A	C	0.2803	0.0436	1.73e-16	0.79139	rs946528	RP11-630I5.1	6945	intergenic	1.092	6
4	1:46240170:A:G	rs11211182	1	46240170	A	G	0.2753	0.0427	7.32e-17	0.803676	rs946528	RP11-630I5.1	6778	intergenic	12.77	6
4	1:46240749:C:CTGA	rs137867657	1	46240749	CTGA	C	0.2783	-0.0438	9.78e-17	0.799939	rs946528	RP11-630I5.1	6199	intergenic	5.245	NA
4	1:46241357:A:G	rs12402590	1	46241357	A	G	0.2783	-0.043	3.46e-17	0.799939	rs946528	RP11-630I5.1	5591	intergenic	3.216	7
4	1:46241638:G:T	1:46241638:G:T	1	46241638	G	T	0.2773	NA	NA	0.795852	rs946528	RP11-630I5.1	5310	intergenic	3.274	1f
4	1:46242332:A:T	rs10890347	1	46242332	A	T	0.2783	0.043	3.46e-17	0.799939	rs946528	RP11-630I5.1	4616	intergenic	1.496	6
4	1:46242423:G:T	rs10890348	1	46242423	T	G	0.2783	0.043	3.46e-17	0.799939	rs946528	RP11-630I5.1	4525	intergenic	4.43	6
4	1:46243756:A:G	rs4660885	1	46243756	A	G	0.4493	-0.0287	9.99e-10	0.851356	rs367917283	RP11-630I5.1	3192	intergenic	7.615	6
4	1:46244900:C:CT	rs562138031	1	46244900	CT	C	0.2654	0.0442	5.49e-16	0.730079	rs946528	RP11-630I5.1	2048	intergenic	5.291	NA
4	1:46245645:A:T	rs6694302	1	46245645	A	T	0.2783	-0.043	3.8e-17	0.799939	rs946528	RP11-630I5.1	1303	intergenic	2.571	7
4	1:46246010:A:G	rs12125508	1	46246010	A	G	0.2773	-0.043	3.8e-17	0.795852	rs946528	RP11-630I5.1	938	upstream	6.478	7
4	1:46247886:A:G	rs10789472	1	46247886	A	G	0.2744	0.0425	1.63e-16	0.799606	rs946528	RP11-630I5.1	256	downstream	6.236	7
4	1:46248131:C:T	rs10789473	1	46248131	T	C	0.2773	0.0429	4.28e-17	0.795852	rs946528	RP11-630I5.1	501	downstream	4.712	7
4	1:46248143:C:T	rs10749857	1	46248143	T	C	0.2744	0.0425	1.12e-16	0.799606	rs946528	RP11-630I5.1	513	downstream	2.44	7
4	1:46248645:C:T	rs4626927	1	46248645	T	C	0.4563	-0.0333	2.8e-11	0.878304	rs367917283	RP11-630I5.1	1015	intergenic	9.199	1f
4	1:46248977:A:G	rs7514192	1	46248977	A	G	0.4563	0.0314	2.56e-11	0.878304	rs367917283	RP11-630I5.1	1347	intergenic	6.808	6
4	1:46249293:C:CT	rs59317019	1	46249293	CT	C	0.2416	0.0482	2.23e-16	0.653138	rs946528	RP11-630I5.1	1663	intergenic	3.082	NA
4	1:46249386:C:T	rs11211183	1	46249386	T	C	0.2773	-0.0428	6.36e-17	0.795852	rs946528	RP11-630I5.1	1756	intergenic	4.588	7
4	1:46249387:A:G	rs11211184	1	46249387	A	G	0.2744	0.0424	1.36e-16	0.799606	rs946528	RP11-630I5.1	1757	intergenic	3.94	7
4	1:46249955:C:T	rs10890349	1	46249955	T	C	0.2783	-0.043	3.92e-17	0.799939	rs946528	RP11-630I5.1	2325	intergenic	3.427	6
4	1:46250040:G:T	rs10789474	1	46250040	T	G	0.2783	0.043	3.92e-17	0.799939	rs946528	RP11-630I5.1	2410	intergenic	4.456	6
4	1:46250372:A:AT	rs146736480	1	46250372	A	AT	0.2744	0.0428	2.1e-13	1	rs146736480	MAST2	2286	intergenic	9.148	NA
4	1:46250646:G:T	rs4275489	1	46250646	T	G	0.2753	0.0426	8.39e-17	0.803676	rs946528	MAST2	2012	intergenic	2.352	2b
4	1:46250873:C:T	rs6683500	1	46250873	T	C	0.4553	-0.0314	2.44e-11	0.881891	rs367917283	MAST2	1785	intergenic	0.096	3a
4	1:46250925:G:T	rs4607936	1	46250925	T	G	0.2763	-0.0426	9.29e-17	0.79932	rs946528	MAST2	1733	intergenic	0.451	5
4	1:46251197:C:CT	rs34835041	1	46251197	CT	C	0.2753	-0.0438	1.04e-16	0.803676	rs946528	MAST2	1461	intergenic	0.724	NA
4	1:46252144:C:T	rs7540578	1	46252144	T	C	0.2783	0.0425	6.76e-17	0.799939	rs946528	MAST2	514	intergenic	0.698	6
4	1:46253011:C:T	rs6690386	1	46253011	T	C	0.2594	0.0426	1.39e-16	0.875541	rs946528	MAST2	0	intergenic	1.145	1f
4	1:46253365:C:T	rs6690775	1	46253365	T	C	0.2604	0.0434	3.36e-16	0.870694	rs946528	MAST2	0	intergenic	2.574	6
4	1:46254718:A:G	rs11211188	1	46254718	A	G	0.4563	-0.0314	2.57e-11	0.878304	rs367917283	MAST2	0	intergenic	4.777	7
4	1:46254920:C:CA	rs550791944	1	46254920	CA	C	0.2624	0.0431	2.07e-15	0.814965	rs946528	MAST2	0	intergenic	0.879	NA
4	1:46255004:A:G	rs6661163	1	46255004	A	G	0.4553	0.0313	2.57e-11	0.881891	rs367917283	MAST2	0	intergenic	7.746	6
4	1:46256022:A:C	rs12045165	1	46256022	A	C	0.4553	-0.0334	2.27e-11	0.881891	rs367917283	MAST2	0	intergenic	0.01	6
4	1:46256327:C:T	rs61783169	1	46256327	T	C	0.4602	0.0292	2.57e-08	0.863007	rs367917283	MAST2	0	intergenic	4.212	6
4	1:46256329:C:T	rs61783170	1	46256329	T	C	0.4612	0.0312	5.57e-11	0.866475	rs367917283	MAST2	0	intergenic	5.003	6
4	1:46257110:C:G	rs4630155	1	46257110	C	G	0.2594	0.0425	1.73e-16	0.875541	rs946528	MAST2	0	intergenic	2.156	6
4	1:46257731:A:T	rs4508055	1	46257731	A	T	0.2594	-0.0425	1.76e-16	0.875541	rs946528	MAST2	0	intergenic	6.262	5
4	1:46258159:A:G	rs12076580	1	46258159	A	G	0.2594	0.0424	1.82e-16	0.875541	rs946528	MAST2	0	intergenic	1.544	6
4	1:46261584:A:T	rs11211189	1	46261584	A	T	0.4463	0.0318	1.57e-11	0.925095	rs367917283	MAST2	0	intergenic	1.728	5
4	1:46261604:T:TA	rs36089056	1	46261604	T	TA	0.4453	0.0337	1.58e-11	0.929491	rs367917283	MAST2	0	intergenic	0.57	NA
4	1:46261933:A:G	rs7551025	1	46261933	A	G	0.2704	-0.0449	3.85e-18	0.931507	rs946528	MAST2	0	intergenic	0.225	6
4	1:46262129:C:G	rs7539800	1	46262129	C	G	0.2684	-0.0426	8.97e-17	0.931608	rs946528	MAST2	0	intergenic	2.3	1f
4	1:46262378:A:G	rs10890350	1	46262378	A	G	0.2694	0.0434	3.98e-18	0.936122	rs946528	MAST2	0	intergenic	8.502	1f
4	1:46262551:A:G	rs12077916	1	46262551	A	G	0.2704	-0.0435	3.32e-18	0.931311	rs946528	MAST2	0	intergenic	0.008	7
4	1:46266255:C:T	rs11211190	1	46266255	T	C	0.2694	0.0443	1.05e-18	0.936122	rs946528	MAST2	0	intergenic	11.78	7
4	1:46266456:C:T	rs4390216	1	46266456	T	C	0.2694	0.0445	6.1e-19	0.936122	rs946528	MAST2	0	intergenic	9.783	1f
4	1:46266932:C:T	rs7524495	1	46266932	T	C	0.4453	0.0317	1.57e-11	0.929491	rs367917283	MAST2	0	intergenic	4.72	5
4	1:46271052:C:T	rs12411269	1	46271052	T	C	0.4453	-0.0319	1.27e-11	0.929491	rs367917283	MAST2	0	intronic	0.609	5
4	1:46271120:C:CT	rs11369189	1	46271120	CT	C	0.2694	0.0459	7.35e-19	0.936122	rs946528	MAST2	0	intronic	11.43	NA
4	1:46272879:C:T	rs6672115	1	46272879	T	C	0.2684	-0.0428	7.01e-17	0.931608	rs946528	MAST2	0	intronic	8.212	6
4	1:46273666:A:G	rs10437063	1	46273666	A	G	0.2694	0.0445	5.82e-19	0.936122	rs946528	MAST2	0	intronic	2.773	7
4	1:46275401:A:T	rs6676982	1	46275401	A	T	0.2694	-0.0446	5.6e-19	0.936122	rs946528	MAST2	0	intronic	1.843	5
4	1:46275648:A:G	rs6429580	1	46275648	A	G	0.2694	-0.0443	9.96e-19	0.936122	rs946528	MAST2	0	intronic	0.85	1d
4	1:46276838:C:CT	rs375439362	1	46276838	CT	C	0.2177	-0.0495	1.06e-15	1	rs375439362	MAST2	0	intronic	0.941	NA
4	1:46279168:A:ATTT	rs766371309	1	46279168	A	ATTT	0.2694	0.046	6.31e-19	0.936122	rs946528	MAST2	0	intronic	0.337	NA
4	1:46279391:A:G	rs6701694	1	46279391	A	G	0.2694	0.0446	5.73e-19	0.936122	rs946528	MAST2	0	intronic	5.556	7
4	1:46282084:C:T	rs11211194	1	46282084	T	C	0.2694	0.0442	1.29e-18	0.936122	rs946528	MAST2	0	intronic	0.14	6
4	1:46282295:C:T	rs11211195	1	46282295	T	C	0.4453	0.0328	4.93e-12	0.929491	rs367917283	MAST2	0	intronic	7.333	7
4	1:46282296:A:T	rs11211196	1	46282296	A	T	0.4453	0.0328	4.93e-12	0.929491	rs367917283	MAST2	0	intronic	7.041	7
4	1:46282466:C:T	rs11211197	1	46282466	T	C	0.4453	-0.0317	1.58e-11	0.929491	rs367917283	MAST2	0	intronic	8.744	7
4	1:46282673:A:G	rs11211198	1	46282673	A	G	0.4453	-0.0319	1.3e-11	0.929491	rs367917283	MAST2	0	intronic	7.543	7
4	1:46283628:A:G	rs10890352	1	46283628	A	G	0.4453	-0.0317	1.58e-11	0.929491	rs367917283	MAST2	0	intronic	10.1	7
4	1:46284246:A:G	rs6700597	1	46284246	A	G	0.4453	-0.0317	1.58e-11	0.929491	rs367917283	MAST2	0	intronic	0.211	6
4	1:46284924:C:CA	rs35652191	1	46284924	CA	C	0.4463	0.0328	6.77e-11	0.875246	rs367917283	MAST2	0	intronic	1.02	NA
4	1:46285461:C:T	rs6695809	1	46285461	T	C	0.4453	0.0317	1.59e-11	0.929491	rs367917283	MAST2	0	intronic	7.751	7
4	1:46285610:A:C	rs7546237	1	46285610	A	C	0.2694	-0.0446	5.56e-19	0.936122	rs946528	MAST2	0	intronic	5.946	1f
4	1:46286506:C:CT	rs59059194	1	46286506	CT	C	0.4652	-0.0315	6.51e-11	0.803097	rs367917283	MAST2	0	intronic	0.563	NA
4	1:46287371:A:G	rs4994390	1	46287371	A	G	0.2694	-0.0454	9.54e-20	0.936122	rs946528	MAST2	0	intronic	9.146	6
4	1:46287869:C:T	rs11211199	1	46287869	T	C	0.4453	0.0315	8.92e-12	0.929491	rs367917283	MAST2	0	intronic	0.901	6
4	1:46288070:G:GA	rs11350415	1	46288070	G	GA	0.4453	-0.032	8.34e-12	0.929491	rs367917283	MAST2	0	intronic	0.415	NA
4	1:46288352:C:T	rs11211200	1	46288352	T	C	0.2694	-0.0453	9.27e-20	0.936122	rs946528	MAST2	0	intronic	7.671	1b
4	1:46288846:C:G	rs4376778	1	46288846	C	G	0.4453	0.0317	6.02e-12	0.929491	rs367917283	MAST2	0	intronic	0.333	6
4	1:46289055:G:T	rs12094860	1	46289055	T	G	0.2694	-0.0452	9.44e-20	0.936122	rs946528	MAST2	0	intronic	2.443	6
4	1:46289175:C:T	rs12094901	1	46289175	T	C	0.2694	-0.0452	1.33e-19	0.936122	rs946528	MAST2	0	intronic	5.101	7
4	1:46289416:C:T	rs6694340	1	46289416	T	C	0.4483	-0.032	3.96e-12	0.916712	rs367917283	MAST2	0	intronic	5.952	6
4	1:46290311:G:GTA	rs10561161	1	46290311	G	GTA	0.2694	0.0458	1.19e-19	0.936122	rs946528	MAST2	0	intronic	1.092	NA
4	1:46290477:A:C	rs6697830	1	46290477	A	C	0.2694	0.0454	8.83e-20	0.936122	rs946528	MAST2	0	intronic	0.607	2c
4	1:46290588:A:G	rs6672898	1	46290588	A	G	0.4453	-0.0317	6.22e-12	0.929491	rs367917283	MAST2	0	intronic	0.283	5
4	1:46290632:A:T	rs6661910	1	46290632	A	T	0.4473	0.0314	1.06e-11	0.92107	rs367917283	MAST2	0	intronic	3.865	5
4	1:46291062:G:T	rs12060274	1	46291062	T	G	0.2694	0.0453	9.72e-20	0.936122	rs946528	MAST2	0	intronic	0.049	6
4	1:46291162:C:T	rs12097761	1	46291162	T	C	0.2684	-0.0435	1.32e-17	0.931608	rs946528	MAST2	0	intronic	2.989	7
4	1:46292354:C:T	rs7539932	1	46292354	T	C	0.4453	-0.0317	6.2e-12	0.929491	rs367917283	MAST2	0	intronic	5.251	6
4	1:46292382:C:T	rs11211202	1	46292382	T	C	0.2684	0.0452	9.34e-20	0.931763	rs946528	MAST2	0	intronic	0.999	7
4	1:46293331:A:AT	rs5773894	1	46293331	A	AT	0.4394	0.0316	2.31e-11	0.890048	rs367917283	MAST2	0	intronic	0.418	NA
4	1:46295672:G:T	rs7526532	1	46295672	T	G	0.4483	-0.032	4.02e-12	0.916712	rs367917283	MAST2	0	intronic	3.044	6
4	1:46296067:A:G	rs6674794	1	46296067	A	G	0.2684	0.0435	1.5e-17	0.931608	rs946528	MAST2	0	intronic	1.816	6
4	1:46296702:G:GA	rs553746921	1	46296702	G	GA	0.3777	0.0381	2.42e-12	1	rs553746921	MAST2	0	intronic	0.792	NA
4	1:46297331:C:T	rs4660889	1	46297331	T	C	0.2694	0.0452	9.86e-20	0.936122	rs946528	MAST2	0	intronic	9.129	6
4	1:46297403:C:T	rs61783200	1	46297403	T	C	0.4453	0.0317	6.21e-12	0.929491	rs367917283	MAST2	0	intronic	0.234	7
4	1:46298383:G:T	rs10890353	1	46298383	T	G	0.2694	0.0454	9.18e-20	0.936122	rs946528	MAST2	0	intronic	9.378	7
4	1:46298730:G:GAA	rs10688312	1	46298730	G	GAA	0.4453	0.032	7.26e-12	0.929491	rs367917283	MAST2	0	intronic	4.329	NA
4	1:46299110:A:C	rs12565042	1	46299110	A	C	0.4483	-0.032	4.02e-12	0.916712	rs367917283	MAST2	0	intronic	0.146	5
4	1:46300189:G:T	rs6680380	1	46300189	T	G	0.4453	0.0317	6.22e-12	0.929491	rs367917283	MAST2	0	intronic	0.925	6
4	1:46304177:C:G	rs10789475	1	46304177	C	G	0.4483	0.032	4.07e-12	0.916712	rs367917283	MAST2	0	intronic	0.799	5
4	1:46305347:A:G	rs10890354	1	46305347	A	G	0.4453	-0.0317	6.29e-12	0.929491	rs367917283	MAST2	0	intronic	7.636	6
4	1:46306619:A:G	rs4298677	1	46306619	A	G	0.2694	0.0451	1.38e-19	0.936122	rs946528	MAST2	0	intronic	10.59	1d
4	1:46307268:A:G	rs4606257	1	46307268	A	G	0.2684	0.0436	1.29e-17	0.931608	rs946528	MAST2	0	intronic	0.31	7
4	1:46307809:A:G	rs6697557	1	46307809	A	G	0.4453	-0.0317	6.3e-12	0.929491	rs367917283	MAST2	0	intronic	0.024	5
4	1:46309420:C:G	rs6701614	1	46309420	C	G	0.4453	-0.0317	6.3e-12	0.929491	rs367917283	MAST2	0	intronic	4.11	1f
4	1:46310005:C:G	rs10749858	1	46310005	C	G	0.2684	0.0436	1.14e-17	0.931608	rs946528	MAST2	0	intronic	0.263	5
4	1:46310221:A:G	rs12032115	1	46310221	A	G	0.4453	-0.0317	6.32e-12	0.929491	rs367917283	MAST2	0	intronic	0.003	6
4	1:46311275:C:T	rs6666743	1	46311275	T	C	0.4483	-0.032	4.22e-12	0.916712	rs367917283	MAST2	0	intronic	0.193	6
4	1:46311623:A:G	rs35154628	1	46311623	A	G	0.4483	-0.032	4.04e-12	0.916712	rs367917283	MAST2	0	intronic	1.657	7
4	1:46312481:C:T	rs12739439	1	46312481	T	C	0.4453	0.0317	6.23e-12	0.929491	rs367917283	MAST2	0	intronic	0.586	5
4	1:46312496:T:TA	rs34512504	1	46312496	T	TA	0.4493	-0.0324	6.34e-12	0.912004	rs367917283	MAST2	0	intronic	0.876	NA
4	1:46314616:A:C	rs9787208	1	46314616	A	C	0.4483	-0.0319	4.21e-12	0.916712	rs367917283	MAST2	0	intronic	3.848	5
4	1:46315007:C:G	rs6680211	1	46315007	C	G	0.4483	0.032	4.04e-12	0.916712	rs367917283	MAST2	0	intronic	1.516	7
4	1:46315229:C:T	rs6680428	1	46315229	T	C	0.4453	-0.0317	6.24e-12	0.929491	rs367917283	MAST2	0	intronic	1.583	7
4	1:46315592:A:G	rs11211203	1	46315592	A	G	0.4453	0.0317	6.26e-12	0.929491	rs367917283	MAST2	0	intronic	0.386	5
4	1:46316508:C:CT	rs574515683	1	46316508	CT	C	0.4771	0.0342	2.11e-12	0.74565	rs367917283	MAST2	0	intronic	1.409	NA
4	1:46317348:A:G	rs10890355	1	46317348	A	G	0.2694	0.0451	1.19e-19	0.936122	rs946528	MAST2	0	intronic	1.108	6
4	1:46317864:A:G	rs11211204	1	46317864	A	G	0.2694	-0.0451	1.16e-19	0.936122	rs946528	MAST2	0	intronic	0.6	1f
4	1:46318185:C:T	rs4457512	1	46318185	T	C	0.4453	-0.0316	7.06e-12	0.929491	rs367917283	MAST2	0	intronic	13.65	7
4	1:46318200:A:AT	rs530831596	1	46318200	A	AT	0.2237	-0.0487	1.69e-16	0.714552	rs946528	MAST2	0	intronic	12.74	NA
4	1:46318283:C:T	rs4579700	1	46318283	T	C	0.4453	0.0316	7.08e-12	0.929491	rs367917283	MAST2	0	intronic	2.973	7
4	1:46318489:T:TGGTC	rs34209473	1	46318489	T	TGGTC	0.4453	0.0321	7.2e-12	0.929491	rs367917283	MAST2	0	intronic	1.344	NA
4	1:46318991:C:CAG	rs34163992	1	46318991	CAG	C	0.2684	-0.044	2.05e-17	0.931608	rs946528	MAST2	0	intronic	0.738	NA
4	1:46319025:A:T	rs10890358	1	46319025	A	T	0.2694	0.045	2.1e-19	0.936122	rs946528	MAST2	0	intronic	0.007	6
4	1:46319096:A:G	rs6429581	1	46319096	A	G	0.2684	0.0434	1.68e-17	0.931608	rs946528	MAST2	0	intronic	0.554	6
4	1:46319514:A:C	rs7547189	1	46319514	A	C	0.2694	0.0451	1.15e-19	0.936122	rs946528	MAST2	0	intronic	0.195	6
4	1:46319565:C:G	rs7547284	1	46319565	C	G	0.2694	-0.0451	1.15e-19	0.936122	rs946528	MAST2	0	intronic	0.053	6
4	1:46321843:C:T	rs6429582	1	46321843	T	C	0.4453	0.0318	5.82e-12	0.929491	rs367917283	MAST2	0	intronic	6.248	1f
4	1:46321874:C:T	rs11211205	1	46321874	T	C	0.2694	0.0452	1.01e-19	0.936122	rs946528	MAST2	0	intronic	2.918	7
4	1:46324165:G:T	rs61783217	1	46324165	T	G	0.4463	0.0317	6.21e-12	0.925445	rs367917283	MAST2	0	intronic	9.802	6
4	1:46324191:C:T	rs12751443	1	46324191	T	C	0.2704	0.0439	2.94e-17	0.921959	rs946528	MAST2	0	intronic	2.646	7
4	1:46324314:C:G	rs12136641	1	46324314	C	G	0.2773	0.046	1.39e-19	0.907471	rs946528	MAST2	0	intronic	1.095	6
4	1:46325002:C:G	rs12145287	1	46325002	C	G	0.2684	-0.0434	2.89e-17	0.931608	rs946528	MAST2	0	intronic	1.668	7
4	1:46325873:T:TAC	rs796415138	1	46325873	T	TAC	0.4652	-0.0275	4.11e-08	0.740063	rs367917283	MAST2	0	intronic	2.569	NA
4	1:46325990:A:AG	rs34908920	1	46325990	A	AG	0.2694	0.0458	1.33e-19	0.936122	rs946528	MAST2	0	intronic	0.74	NA
4	1:46326226:A:G	rs4660317	1	46326226	A	G	0.4453	-0.0318	5.87e-12	0.929491	rs367917283	MAST2	0	intronic	0.437	7
4	1:46326576:G:T	rs6675222	1	46326576	T	G	0.2694	0.0452	9.63e-20	0.936122	rs946528	MAST2	0	intronic	2.488	1f
4	1:46327412:C:CAG	rs34215190	1	46327412	CAG	C	0.2694	-0.0458	1.33e-19	0.936122	rs946528	MAST2	0	intronic	0.624	NA
4	1:46328210:C:G	rs10749860	1	46328210	C	G	0.4453	0.0317	6.38e-12	0.929491	rs367917283	MAST2	0	intronic	0.244	7
4	1:46329739:C:T	rs4660895	1	46329739	T	C	0.2694	0.0452	9.65e-20	0.936122	rs946528	MAST2	0	intronic	4.369	1f
4	1:46329884:C:G	rs6688365	1	46329884	C	G	0.4453	-0.0317	6.4e-12	0.929491	rs367917283	MAST2	0	intronic	7.874	1b
4	1:46330423:A:G	rs7531911	1	46330423	A	G	0.2694	-0.0451	1.47e-19	0.936122	rs946528	MAST2	0	intronic	15.95	1f
4	1:46332419:C:CT	rs5773895	1	46332419	CT	C	0.4503	0.0325	7.38e-12	0.882753	rs367917283	MAST2	0	intronic	0.501	NA
4	1:46332696:A:G	rs34694458	1	46332696	A	G	0.2704	0.0451	1.59e-19	0.931507	rs946528	MAST2	0	intronic	0.055	7
4	1:46332701:C:T	rs10158032	1	46332701	T	C	0.2704	-0.0452	1.05e-19	0.931507	rs946528	MAST2	0	intronic	0.656	7
4	1:46333068:C:G	rs6656992	1	46333068	C	G	0.4453	0.0317	6.26e-12	0.929491	rs367917283	MAST2	0	intronic	2.861	6
4	1:46334256:A:C	rs11211208	1	46334256	A	C	0.4453	0.0312	7.19e-12	0.929491	rs367917283	MAST2	0	intronic	9.693	1f
4	1:46334876:A:G	rs4660318	1	46334876	A	G	0.2694	-0.0452	9.87e-20	0.936122	rs946528	MAST2	0	intronic	6.862	1d
4	1:46335312:A:G	rs61783220	1	46335312	A	G	0.4453	-0.0317	6.24e-12	0.929491	rs367917283	MAST2	0	intronic	0.002	7
4	1:46335652:A:G	rs11211209	1	46335652	A	G	0.2684	-0.0435	1.52e-17	0.931608	rs946528	MAST2	0	intronic	6.813	6
4	1:46336186:T:TTA	rs72001420	1	46336186	T	TTA	0.2684	0.0438	2.12e-17	0.931608	rs946528	MAST2	0	intronic	3.104	NA
4	1:46336635:A:G	rs10890359	1	46336635	A	G	0.2694	-0.0451	1.54e-19	0.936122	rs946528	MAST2	0	intronic	2.902	6
4	1:46336892:C:CT	rs34995725	1	46336892	CT	C	0.2455	0.0468	1.11e-17	0.816114	rs946528	MAST2	0	intronic	0.842	NA
4	1:46338217:A:T	rs7540325	1	46338217	A	T	0.4453	0.0317	6.44e-12	0.929491	rs367917283	MAST2	0	intronic	2.072	4
4	1:46338444:C:T	rs10890360	1	46338444	T	C	0.2694	0.0452	9.97e-20	0.936122	rs946528	MAST2	0	intronic	0.071	7
4	1:46338585:A:G	rs7540699	1	46338585	A	G	0.4453	0.0317	6.72e-12	0.929491	rs367917283	MAST2	0	intronic	6.142	6
4	1:46338861:A:AT	rs530780473	1	46338861	A	AT	0.2863	-0.0446	8.07e-18	0.848723	rs946528	MAST2	0	intronic	1.985	NA
4	1:46341623:C:T	rs4660319	1	46341623	T	C	0.4453	-0.0317	6.81e-12	0.929491	rs367917283	MAST2	0	intronic	1.32	6
4	1:46342337:A:G	rs6682683	1	46342337	A	G	0.2694	-0.0452	9.9e-20	0.936122	rs946528	MAST2	0	intronic	0.325	1d
4	1:46342517:A:G	rs11211213	1	46342517	A	G	0.4453	-0.0317	6.29e-12	0.929491	rs367917283	MAST2	0	intronic	0.565	1f
4	1:46344602:C:CT	rs35908603	1	46344602	CT	C	0.2893	-0.0353	7.6e-12	0.736534	rs367917283	MAST2	0	intronic	9.724	NA
4	1:46346234:A:T	rs10890361	1	46346234	A	T	0.4453	-0.0318	6.24e-12	0.929491	rs367917283	MAST2	0	intronic	8.94	1f
4	1:46346638:C:CAA	rs10660375	1	46346638	CAA	C	0.1262	0.0529	5.47e-11	1	rs10660375	MAST2	0	intronic	2.463	NA
4	1:46347813:A:G	rs11211215	1	46347813	A	G	0.2694	-0.0452	9.41e-20	0.936122	rs946528	MAST2	0	intronic	0.81	5
4	1:46348229:C:G	rs11211217	1	46348229	C	G	0.2694	-0.0452	9.4e-20	0.936122	rs946528	MAST2	0	intronic	0.522	1f
4	1:46349726:A:AAGAAGG	rs72490358	1	46349726	A	AAGAAGG	0.4453	-0.0321	9.7e-12	0.929491	rs367917283	MAST2	0	intronic	10.46	NA
4	1:46350506:C:T	rs10789478	1	46350506	T	C	0.2684	0.0434	1.73e-17	0.931608	rs946528	MAST2	0	intronic	0.448	1f
4	1:46350935:A:G	rs12139630	1	46350935	A	G	0.4453	0.0316	8.11e-12	0.929491	rs367917283	MAST2	0	intronic	1.33	6
4	1:46351719:A:T	rs7550746	1	46351719	A	T	0.4463	-0.0316	8.08e-12	0.925095	rs367917283	MAST2	0	intronic	5.672	7
4	1:46352446:A:G	rs12144263	1	46352446	A	G	0.4453	-0.0316	8.11e-12	0.929491	rs367917283	MAST2	0	intronic	3.801	6
4	1:46352500:C:T	rs10789479	1	46352500	T	C	0.2684	-0.0432	3.83e-17	0.931608	rs946528	MAST2	0	intronic	3.658	6
4	1:46352624:C:T	rs7553924	1	46352624	T	C	0.2694	-0.045	1.51e-19	0.936122	rs946528	MAST2	0	intronic	3.134	7
4	1:46353589:A:G	rs4641257	1	46353589	A	G	0.2694	0.045	1.51e-19	0.936122	rs946528	MAST2	0	intronic	1.066	7
4	1:46354510:A:G	rs6668284	1	46354510	A	G	0.4453	-0.0317	7.35e-12	0.929491	rs367917283	MAST2	0	intronic	0.262	7
4	1:46354595:C:T	rs6693336	1	46354595	T	C	0.2694	0.045	1.31e-19	0.936122	rs946528	MAST2	0	intronic	2.693	6
4	1:46355079:A:G	rs7515491	1	46355079	A	G	0.4483	0.0319	4.83e-12	0.916712	rs367917283	MAST2	0	intronic	0.635	7
4	1:46355508:C:G	rs11211218	1	46355508	C	G	0.2694	-0.045	1.5e-19	0.936122	rs946528	MAST2	0	intronic	0.315	5
4	1:46356148:A:G	rs10890363	1	46356148	A	G	0.4453	0.0316	7.4e-12	0.929491	rs367917283	MAST2	0	intronic	1.647	1f
4	1:46358010:C:T	rs4539075	1	46358010	T	C	0.2694	0.045	1.5e-19	0.936122	rs946528	MAST2	0	intronic	1.098	1d
4	1:46358831:A:G	rs12409773	1	46358831	A	G	0.4453	0.0317	6.82e-12	0.929491	rs367917283	MAST2	0	intronic	1.721	1f
4	1:46358862:A:G	rs34444543	1	46358862	A	G	0.2684	0.0451	1.4e-19	0.931763	rs946528	MAST2	0	intronic	0.366	6
4	1:46358882:C:T	rs12410070	1	46358882	T	C	0.4463	0.0317	7.43e-12	0.925445	rs367917283	MAST2	0	intronic	2.458	6
4	1:46358886:C:T	rs12410071	1	46358886	T	C	0.4463	0.0317	7.43e-12	0.925445	rs367917283	MAST2	0	intronic	0.731	6
4	1:46359348:C:T	rs10890365	1	46359348	T	C	0.2694	0.045	1.3e-19	0.936122	rs946528	MAST2	0	intronic	3.051	6
4	1:46359478:C:G	rs11211219	1	46359478	C	G	0.2694	0.045	1.57e-19	0.936122	rs946528	MAST2	0	intronic	7.914	6
4	1:46360054:C:T	rs4545281	1	46360054	T	C	0.4453	-0.0316	8.16e-12	0.929491	rs367917283	MAST2	0	intronic	1.809	1f
4	1:46361177:A:G	rs7512395	1	46361177	A	G	0.2684	0.0432	4.02e-17	0.931608	rs946528	MAST2	0	intronic	0.6	1f
4	1:46363880:A:G	rs7556436	1	46363880	A	G	0.4453	0.0304	4.95e-11	0.929491	rs367917283	MAST2	0	intronic	4.528	6
4	1:46366760:A:G	rs4660321	1	46366760	A	G	0.4453	0.0316	7.41e-12	0.929491	rs367917283	MAST2	0	intronic	3.921	6
4	1:46367757:C:T	rs11211222	1	46367757	T	C	0.2694	-0.0449	1.58e-19	0.936122	rs946528	MAST2	0	intronic	7.748	4
4	1:46368772:A:G	rs7527244	1	46368772	A	G	0.2694	-0.0449	2.24e-19	0.936122	rs946528	MAST2	0	intronic	4.523	6
4	1:46370263:A:G	rs4524994	1	46370263	A	G	0.2684	-0.0452	1.13e-19	0.931763	rs946528	MAST2	0	intronic	0.596	6
4	1:46371050:A:G	rs28636523	1	46371050	A	G	0.2684	0.0434	1.62e-17	0.931608	rs946528	MAST2	0	intronic	2.455	7
4	1:46371105:C:T	rs6697843	1	46371105	T	C	0.4443	-0.0317	7.37e-12	0.925594	rs367917283	MAST2	0	intronic	2.046	7
4	1:46371486:C:T	rs6698247	1	46371486	T	C	0.4453	-0.0317	7.37e-12	0.929491	rs367917283	MAST2	0	intronic	1.192	6
4	1:46371596:C:T	rs9787412	1	46371596	T	C	0.2694	0.045	1.49e-19	0.936122	rs946528	MAST2	0	intronic	0.642	6
4	1:46371774:G:T	rs6675946	1	46371774	T	G	0.4453	-0.0317	7.36e-12	0.929491	rs367917283	MAST2	0	intronic	9.924	6
4	1:46372416:A:G	rs4660896	1	46372416	A	G	0.2694	-0.045	1.49e-19	0.936122	rs946528	MAST2	0	intronic	2.243	6
4	1:46372688:C:T	rs10732844	1	46372688	T	C	0.2694	-0.045	1.47e-19	0.936122	rs946528	MAST2	0	intronic	3.706	1f
4	1:46373348:C:T	rs12133129	1	46373348	T	C	0.2694	0.0449	1.59e-19	0.936122	rs946528	MAST2	0	intronic	13.51	6
4	1:46374159:A:G	rs7526678	1	46374159	A	G	0.4453	0.0317	7.33e-12	0.929491	rs367917283	MAST2	0	intronic	7.714	6
4	1:46375253:A:G	rs4553121	1	46375253	A	G	0.2694	0.045	1.51e-19	0.936122	rs946528	MAST2	0	intronic	1.47	6
4	1:46375799:C:T	rs10789480	1	46375799	T	C	0.2922	0.0458	9.34e-19	0.841024	rs946528	MAST2	0	intronic	0.121	5
4	1:46376692:G:T	rs6690652	1	46376692	T	G	0.2694	0.045	1.49e-19	0.936122	rs946528	MAST2	0	intronic	0.419	6
4	1:46378268:A:G	rs6686134	1	46378268	A	G	0.4453	0.0315	1.02e-11	0.929491	rs367917283	MAST2	0	intronic	3.765	1f
4	1:46380207:C:T	rs6695421	1	46380207	T	C	0.2694	-0.045	1.5e-19	0.936122	rs946528	MAST2	0	intronic	12.18	7
4	1:46380237:A:G	rs12564541	1	46380237	A	G	0.4453	-0.0317	7.38e-12	0.929491	rs367917283	MAST2	0	intronic	4.305	1f
4	1:46380605:C:T	rs11211223	1	46380605	T	C	0.2694	0.0448	2.8e-19	0.936122	rs946528	MAST2	0	intronic	7.454	1f
4	1:46380850:A:T	rs12124847	1	46380850	A	T	0.2684	0.0432	2.3e-17	0.931608	rs946528	MAST2	0	intronic	8.354	7
4	1:46381130:C:T	rs10890367	1	46381130	T	C	0.4453	-0.0317	7.36e-12	0.929491	rs367917283	MAST2	0	intronic	5.986	6
4	1:46381232:A:G	rs10890368	1	46381232	A	G	0.2694	-0.0449	2.07e-19	0.936122	rs946528	MAST2	0	intronic	4.056	6
4	1:46381239:G:T	rs35945607	1	46381239	T	G	0.4135	-0.032	2.4e-09	0.807793	rs367917283	MAST2	0	intronic	2.324	7
4	1:46381322:C:T	rs10890369	1	46381322	T	C	0.4453	-0.0316	7.39e-12	0.929491	rs367917283	MAST2	0	intronic	1.765	7
4	1:46382441:G:T	rs61102033	1	46382441	T	G	0.4453	-0.0318	5.83e-12	0.929491	rs367917283	MAST2	0	intronic	11.23	7
4	1:46382852:C:T	rs6687301	1	46382852	T	C	0.2704	-0.0451	1.12e-19	0.931311	rs946528	MAST2	0	intronic	10.25	6
4	1:46383583:C:G	rs10789481	1	46383583	C	G	0.4533	0.0313	1.33e-11	0.896013	rs367917283	MAST2	0	intronic	1.185	6
4	1:46384141:A:G	rs12077974	1	46384141	A	G	0.2594	0.0447	6.46e-19	0.893486	rs946528	MAST2	0	intronic	0.294	6
4	1:46384326:A:T	rs12405451	1	46384326	A	T	0.4453	-0.0317	7.06e-12	0.929491	rs367917283	MAST2	0	intronic	3.191	7
4	1:46384388:A:G	rs11211224	1	46384388	A	G	0.4453	-0.0318	5.79e-12	0.929491	rs367917283	MAST2	0	intronic	2.7	7
4	1:46386269:A:G	rs6657720	1	46386269	A	G	0.2694	0.0451	1.13e-19	0.936122	rs946528	MAST2	0	intronic	2.506	6
4	1:46386870:A:G	rs6660835	1	46386870	A	G	0.4463	-0.0322	1.15e-11	0.925445	rs367917283	MAST2	0	intronic	1.824	6
4	1:46387829:C:G	rs7519181	1	46387829	C	G	0.2694	0.0453	9.8e-20	0.936122	rs946528	MAST2	0	intronic	1.478	5
4	1:46389217:C:T	rs10890370	1	46389217	T	C	0.2694	0.0449	2.14e-19	0.936122	rs946528	MAST2	0	intronic	0.877	1f
4	1:46390560:C:G	rs7526369	1	46390560	C	G	0.2694	0.0452	1.07e-19	0.936122	rs946528	MAST2	0	intronic	1.141	1d
4	1:46390897:G:T	rs10890371	1	46390897	T	G	0.2694	-0.0451	1.14e-19	0.936122	rs946528	MAST2	0	intronic	8.851	1f
4	1:46391020:G:T	rs10890372	1	46391020	T	G	0.2694	-0.0451	1.14e-19	0.936122	rs946528	MAST2	0	intronic	4.31	1f
4	1:46392364:C:G	rs4074225	1	46392364	C	G	0.2684	0.0433	2.14e-17	0.931608	rs946528	MAST2	0	intronic	1.612	6
4	1:46393217:C:G	rs4297233	1	46393217	C	G	0.2694	0.0452	1.07e-19	0.936122	rs946528	MAST2	0	intronic	2.439	7
4	1:46393755:A:C	rs10890373	1	46393755	A	C	0.2684	-0.0432	3.28e-17	0.931608	rs946528	MAST2	0	intronic	4.281	1f
4	1:46394315:A:G	rs6656022	1	46394315	A	G	0.4453	0.0317	6.99e-12	0.929491	rs367917283	MAST2	0	intronic	4.416	5
4	1:46395089:A:G	rs4134386	1	46395089	A	G	0.4453	-0.0317	7.12e-12	0.929491	rs367917283	MAST2	0	intronic	2.633	NA
4	1:46395158:A:T	rs4134387	1	46395158	A	T	0.2684	-0.0433	1.85e-17	0.931608	rs946528	MAST2	0	intronic	1.873	1b
4	1:46396776:C:T	rs12561806	1	46396776	T	C	0.4453	-0.0317	7.14e-12	0.929491	rs367917283	MAST2	0	intronic	4.526	5
4	1:46397941:A:G	rs6669522	1	46397941	A	G	0.4453	0.0317	7.16e-12	0.929491	rs367917283	MAST2	0	intronic	0.233	6
4	1:46398382:A:G	rs6681068	1	46398382	A	G	0.2694	0.0451	1.08e-19	0.936122	rs946528	MAST2	0	intronic	5.128	6
4	1:46399840:A:G	rs11211228	1	46399840	A	G	0.2694	0.0452	1.05e-19	0.936122	rs946528	MAST2	0	intronic	0.205	6
4	1:46400517:A:C	rs11211229	1	46400517	A	C	0.2684	-0.0451	1.11e-19	0.931763	rs946528	MAST2	0	intronic	8.937	7
4	1:46400590:A:G	rs6677007	1	46400590	A	G	0.4453	0.0317	7.1e-12	0.929491	rs367917283	MAST2	0	intronic	2.871	6
4	1:46400978:A:G	rs6661593	1	46400978	A	G	0.4453	0.0317	7.16e-12	0.929491	rs367917283	MAST2	0	intronic	11.12	5
4	1:46401907:C:T	rs9803784	1	46401907	T	C	0.2694	-0.0451	1.13e-19	0.936122	rs946528	MAST2	0	intronic	3.558	6
4	1:46402171:A:G	rs4660898	1	46402171	A	G	0.4453	0.0318	6.15e-12	0.929491	rs367917283	MAST2	0	intronic	9.022	7
4	1:46402732:A:C	rs12022335	1	46402732	A	C	0.2694	0.0452	1.04e-19	0.936122	rs946528	MAST2	0	intronic	0.146	6
4	1:46403357:A:G	rs7533956	1	46403357	A	G	0.4453	-0.0317	7.69e-12	0.929491	rs367917283	MAST2	0	intronic	3.171	7
4	1:46403457:A:G	rs10127690	1	46403457	A	G	0.2694	-0.0451	1.11e-19	0.936122	rs946528	MAST2	0	intronic	3.374	6
4	1:46405214:G:T	rs34907901	1	46405214	T	G	0.2664	-0.0449	1.65e-18	0.90423	rs946528	MAST2	0	intronic	2.536	6
4	1:46405466:C:T	rs28831083	1	46405466	T	C	0.2694	0.0452	1.01e-19	0.936122	rs946528	MAST2	0	intronic	9.439	6
4	1:46406417:C:G	rs10890374	1	46406417	C	G	0.2694	-0.046	1.75e-19	0.936122	rs946528	MAST2	0	intronic	0.733	6
4	1:46406581:A:G	rs10890375	1	46406581	A	G	0.2704	0.0451	1.33e-19	0.931507	rs946528	MAST2	0	intronic	1.268	7
4	1:46406582:C:T	rs10890376	1	46406582	T	C	0.2694	0.0432	2.48e-17	0.926946	rs946528	MAST2	0	intronic	1.211	7
4	1:46406594:A:G	rs10890377	1	46406594	A	G	0.2704	0.0451	1.34e-19	0.931507	rs946528	MAST2	0	intronic	1.013	6
4	1:46406767:G:T	rs11211230	1	46406767	T	G	0.4453	-0.0317	7.44e-12	0.929491	rs367917283	MAST2	0	intronic	1.068	1f
4	1:46406978:C:G	rs10789484	1	46406978	C	G	0.2694	0.0451	1.11e-19	0.936122	rs946528	MAST2	0	intronic	0.821	7
4	1:46407210:A:G	rs34325724	1	46407210	A	G	0.4453	-0.0316	7.72e-12	0.929491	rs367917283	MAST2	0	intronic	1.419	6
4	1:46407252:C:T	rs35743647	1	46407252	T	C	0.4453	0.0317	7.16e-12	0.929491	rs367917283	MAST2	0	intronic	1.692	6
4	1:46407308:C:T	rs10789485	1	46407308	T	C	0.2684	0.0432	2.08e-17	0.931608	rs946528	MAST2	0	intronic	2.803	6
4	1:46408667:A:G	rs10789486	1	46408667	A	G	0.2694	-0.0451	1.19e-19	0.936122	rs946528	MAST2	0	intronic	13.94	6
4	1:46410657:A:G	rs10890378	1	46410657	A	G	0.2694	0.0451	1.25e-19	0.936122	rs946528	MAST2	0	intronic	4.375	6
4	1:46411146:A:G	rs11211232	1	46411146	A	G	0.2684	0.0431	3.9e-17	0.931608	rs946528	MAST2	0	intronic	0.313	1f
4	1:46413257:A:G	rs61785583	1	46413257	A	G	0.1014	0.0461	2.6e-09	0.663261	rs35349030	MAST2	0	intronic	3.721	5
4	1:46413450:C:G	rs7527079	1	46413450	C	G	0.2694	-0.0451	1.11e-19	0.936122	rs946528	MAST2	0	intronic	1.018	7
4	1:46413698:C:T	rs7527298	1	46413698	T	C	0.2694	0.0451	1.11e-19	0.936122	rs946528	MAST2	0	intronic	8.708	7
4	1:46414107:C:T	rs61785584	1	46414107	T	C	0.2684	0.0432	2.03e-17	0.931608	rs946528	MAST2	0	intronic	1.313	7
4	1:46417655:A:C	rs34446427	1	46417655	A	C	0.2694	-0.0451	1.13e-19	0.936122	rs946528	MAST2	0	intronic	3.394	6
4	1:46418900:T:TA	rs35599360	1	46418900	T	TA	0.495	-0.032	6.22e-11	0.751413	rs367917283	MAST2	0	intronic	1.133	NA
4	1:46419021:A:G	rs7522601	1	46419021	A	G	0.4453	-0.0317	6.88e-12	0.929491	rs367917283	MAST2	0	intronic	1.831	6
4	1:46419605:C:T	rs4660900	1	46419605	T	C	0.2694	-0.0452	1.08e-19	0.936122	rs946528	MAST2	0	intronic	7.758	1f
4	1:46420221:A:G	rs10789487	1	46420221	A	G	0.4453	-0.0317	7.04e-12	0.929491	rs367917283	MAST2	0	intronic	0.649	1f
4	1:46423555:A:G	rs4454479	1	46423555	A	G	0.2694	0.0451	1.12e-19	0.936122	rs946528	MAST2	0	intronic	11.9	3a
4	1:46424864:G:T	rs34102169	1	46424864	T	G	0.4443	-0.0317	7.52e-12	0.925935	rs367917283	MAST2	0	intronic	4.335	7
4	1:46425943:A:G	rs7517560	1	46425943	A	G	0.2704	-0.0451	1.15e-19	0.931507	rs946528	MAST2	0	intronic	3.844	7
4	1:46427838:A:G	rs143955886	1	46427838	A	G	0.2694	-0.0459	1.85e-19	0.936122	rs946528	MAST2	0	intronic	5.654	7
4	1:46428213:A:G	rs140958972	1	46428213	A	G	0.4453	0.0324	1.47e-11	0.929491	rs367917283	MAST2	0	intronic	4.603	6
4	1:46429427:A:C	rs7516008	1	46429427	A	C	0.2694	0.0457	3.7e-19	0.936122	rs946528	MAST2	0	intronic	0.615	5
4	1:46429431:C:T	rs7530103	1	46429431	T	C	0.2694	-0.0458	2.34e-19	0.936122	rs946528	MAST2	0	intronic	1.45	6
4	1:46429510:C:T	rs75840714	1	46429510	T	C	0.4453	0.0325	1.17e-11	0.929491	rs367917283	MAST2	0	intronic	1.613	6
4	1:46431153:C:G	rs12757810	1	46431153	C	G	0.4453	-0.0317	7.19e-12	0.929491	rs367917283	MAST2	0	intronic	0.427	6
4	1:46431240:A:G	rs12740503	1	46431240	A	G	0.4453	0.0317	7.5e-12	0.929491	rs367917283	MAST2	0	intronic	1.747	6
4	1:46431621:A:G	rs12403666	1	46431621	A	G	0.2694	0.045	1.57e-19	0.936122	rs946528	MAST2	0	intronic	1.286	5
4	1:46431806:C:T	rs12077546	1	46431806	T	C	0.2694	0.0451	1.12e-19	0.936122	rs946528	MAST2	0	intronic	4.318	7
4	1:46432101:A:C	rs7520047	1	46432101	A	C	0.4135	0.0336	8.55e-11	0.788725	rs367917283	MAST2	0	intronic	3.13	5
4	1:46432105:A:C	rs7520050	1	46432105	A	C	0.4115	0.0346	1.69e-11	0.806886	rs367917283	MAST2	0	intronic	0.196	5
4	1:46432132:A:G	rs12124291	1	46432132	A	G	0.2694	0.0451	1.18e-19	0.936122	rs946528	MAST2	0	intronic	1.348	6
4	1:46433102:G:T	rs12029972	1	46433102	T	G	0.1014	0.0461	2.51e-09	0.663261	rs35349030	MAST2	0	intronic	3.267	5
4	1:46433990:A:G	rs6671754	1	46433990	A	G	0.2694	-0.0451	1.13e-19	0.936122	rs946528	MAST2	0	intronic	14.69	6
4	1:46434107:A:AT	rs34857925	1	46434107	A	AT	0.4463	-0.0324	1.34e-11	0.925445	rs367917283	MAST2	0	intronic	2.14	NA
4	1:46434428:A:T	rs12067716	1	46434428	A	T	0.2684	0.0435	1.38e-17	0.931608	rs946528	MAST2	0	intronic	5.68	5
4	1:46434549:G:GT	rs35057147	1	46434549	G	GT	0.4294	0.035	4.12e-12	0.85334	rs367917283	MAST2	0	intronic	0.588	NA
4	1:46436451:A:C	rs6666763	1	46436451	A	C	0.2694	0.0462	1.18e-19	0.936122	rs946528	MAST2	0	intronic	0.009	6
4	1:46438076:C:T	rs4076006	1	46438076	T	C	0.4453	-0.0317	7.19e-12	0.929491	rs367917283	MAST2	0	intronic	1.76	4
4	1:46438698:C:T	rs4489497	1	46438698	T	C	0.2694	0.0451	1.1e-19	0.936122	rs946528	MAST2	0	intronic	7.718	5
4	1:46438787:A:C	rs11211234	1	46438787	A	C	0.4453	-0.0317	7.41e-12	0.929491	rs367917283	MAST2	0	intronic	0.026	5
4	1:46438922:A:AC	rs35482380	1	46438922	A	AC	0.2694	0.046	1.71e-19	0.936122	rs946528	MAST2	0	intronic	4.76	NA
4	1:46440375:A:G	rs11211235	1	46440375	A	G	0.2694	0.0451	1.1e-19	0.936122	rs946528	MAST2	0	intronic	3.275	6
4	1:46441360:A:C	rs9919275	1	46441360	A	C	0.2694	-0.0457	1.17e-19	0.936122	rs946528	MAST2	0	intronic	4.407	2b
4	1:46441636:T:TA	rs11311600	1	46441636	T	TA	0.4453	-0.032	1.3e-11	0.929491	rs367917283	MAST2	0	intronic	8.874	NA
4	1:46441649:C:CT	rs367917283	1	46441649	CT	C	0.4632	0.0357	1.49e-13	1	rs367917283	MAST2	0	intronic	4.029	NA
4	1:46443767:A:C	rs11211236	1	46443767	A	C	0.2694	0.0451	1.01e-19	0.936122	rs946528	MAST2	0	intronic	12.7	1f
4	1:46444831:G:T	rs4660328	1	46444831	T	G	0.2694	0.0451	9.98e-20	0.936122	rs946528	MAST2	0	intronic	4.781	1b
4	1:46445105:G:T	rs4660329	1	46445105	T	G	0.1789	-0.056	7.49e-18	1	rs4660329	MAST2	0	intronic	4.431	2b
4	1:46445871:C:T	rs61785613	1	46445871	T	C	0.2694	0.0451	1e-19	0.936122	rs946528	MAST2	0	intronic	4.638	7
4	1:46446047:A:G	rs61785614	1	46446047	A	G	0.2694	-0.0449	1.35e-19	0.936122	rs946528	MAST2	0	intronic	0.796	6
4	1:46446800:A:G	rs9793167	1	46446800	A	G	0.2694	0.0451	1e-19	0.936122	rs946528	MAST2	0	intronic	2.371	5
4	1:46447329:C:G	rs11211237	1	46447329	C	G	0.2694	0.0451	1e-19	0.936122	rs946528	MAST2	0	intronic	1.856	1f
4	1:46447840:C:G	rs12760175	1	46447840	C	G	0.4443	-0.0307	1.58e-09	0.925935	rs367917283	MAST2	0	intronic	0.956	6
4	1:46449415:A:G	rs11211238	1	46449415	A	G	0.2694	0.0451	1e-19	0.936122	rs946528	MAST2	0	intronic	8.988	7
4	1:46449469:A:G	rs10890380	1	46449469	A	G	0.2694	-0.0449	1.58e-19	0.936122	rs946528	MAST2	0	intronic	10.55	6
4	1:46449918:C:G	rs4460583	1	46449918	C	G	0.2694	-0.0452	7.45e-20	0.936122	rs946528	MAST2	0	intronic	0.531	5
4	1:46451203:A:G	rs4459051	1	46451203	A	G	0.2694	-0.0451	9.74e-20	0.936122	rs946528	MAST2	0	intronic	0.265	7
4	1:46451771:G:T	rs10890381	1	46451771	T	G	0.2684	-0.0432	1.71e-17	0.931608	rs946528	MAST2	0	intronic	0.625	6
4	1:46451947:A:G	rs11211239	1	46451947	A	G	0.2694	-0.0451	9.74e-20	0.936122	rs946528	MAST2	0	intronic	10.81	6
4	1:46452683:A:T	rs11211241	1	46452683	A	T	0.4453	-0.0314	1e-11	0.929491	rs367917283	MAST2	0	intronic	10.13	7
4	1:46454058:G:T	rs6429588	1	46454058	T	G	0.2694	-0.0449	1.58e-19	0.936122	rs946528	MAST2	0	intronic	11.13	6
4	1:46454535:C:CT	rs34619960	1	46454535	CT	C	0.2684	0.0437	2.33e-17	0.931608	rs946528	MAST2	0	intronic	5.248	NA
4	1:46455433:C:G	rs11211243	1	46455433	C	G	0.2694	0.0451	1.07e-19	0.936122	rs946528	MAST2	0	intronic	1.271	6
4	1:46455571:A:G	rs4504835	1	46455571	A	G	0.4463	-0.0315	8.11e-12	0.925095	rs367917283	MAST2	0	intronic	0.355	7
4	1:46456673:A:G	rs11211244	1	46456673	A	G	0.2694	0.045	1.06e-19	0.936122	rs946528	MAST2	0	intronic	3.03	6
4	1:46457601:A:G	rs4660903	1	46457601	A	G	0.2694	-0.0451	1e-19	0.936122	rs946528	MAST2	0	intronic	7.684	6
4	1:46458153:G:T	rs4638056	1	46458153	T	G	0.4453	0.0314	9.49e-12	0.929491	rs367917283	MAST2	0	intronic	7.248	7
4	1:46458783:A:C	rs4660331	1	46458783	A	C	0.2704	-0.0448	2.02e-19	0.931311	rs946528	MAST2	0	intronic	8.523	7
4	1:46459886:A:C	rs12097799	1	46459886	A	C	0.2694	0.0447	2.35e-19	0.936122	rs946528	MAST2	0	intronic	6.107	2c
4	1:46460046:C:T	rs11576305	1	46460046	T	C	0.4453	-0.0313	1.09e-11	0.929491	rs367917283	MAST2	0	intronic	1.458	5
4	1:46460667:C:T	rs4660904	1	46460667	T	C	0.2694	0.045	1.2e-19	0.936122	rs946528	MAST2	0	intronic	0.161	7
4	1:46460766:C:T	rs7534331	1	46460766	T	C	0.2694	0.0448	1.8e-19	0.936122	rs946528	MAST2	0	intronic	2.482	6
4	1:46461122:T:TGA	rs36096604	1	46461122	T	TGA	0.4453	-0.0319	1.52e-11	0.929491	rs367917283	MAST2	0	intronic	9.26	NA
4	1:46461369:A:G	rs7556615	1	46461369	A	G	0.4453	-0.0322	2.74e-12	0.929491	rs367917283	MAST2	0	intronic	0.032	6
4	1:46461418:A:T	rs4660332	1	46461418	A	T	0.2684	0.0431	1.96e-17	0.931608	rs946528	MAST2	0	intronic	8.314	5
4	1:46461587:A:G	rs4660905	1	46461587	A	G	0.2694	-0.045	1.18e-19	0.936122	rs946528	MAST2	0	intronic	2.071	1f
4	1:46462126:G:T	rs4660334	1	46462126	T	G	0.2694	-0.0451	1e-19	0.936122	rs946528	MAST2	0	intronic	4.632	1f
4	1:46462881:A:G	rs4073846	1	46462881	A	G	0.4453	0.0316	7.64e-12	0.929491	rs367917283	MAST2	0	intronic	3.231	6
4	1:46463012:G:T	rs4073847	1	46463012	T	G	0.2694	0.0451	1e-19	0.936122	rs946528	MAST2	0	intronic	4.84	6
4	1:46465662:C:T	rs6661500	1	46465662	T	C	0.2694	-0.0448	1.31e-19	0.936122	rs946528	MAST2	0	intronic	0.884	6
4	1:46465843:A:G	rs4233500	1	46465843	A	G	0.4453	-0.0315	7.5e-12	0.929491	rs367917283	MAST2	0	intronic	0.06	7
4	1:46466391:C:T	rs11579634	1	46466391	T	C	0.4453	-0.0315	7.49e-12	0.929491	rs367917283	MAST2	0	intronic	2.219	6
4	1:46466721:C:T	rs11589562	1	46466721	T	C	0.4453	0.0316	6.48e-12	0.929491	rs367917283	MAST2	0	intronic	13.6	1f
4	1:46469674:A:G	rs10890382	1	46469674	A	G	0.2684	-0.043	3.03e-17	0.931608	rs946528	MAST2	0	intronic	3.078	6
4	1:46469763:A:G	rs12143096	1	46469763	A	G	0.4453	-0.0315	7.48e-12	0.929491	rs367917283	MAST2	0	intronic	0.81	7
4	1:46470860:C:T	rs4660906	1	46470860	T	C	0.2694	0.0449	9.4e-20	0.936122	rs946528	MAST2	0	intronic	1.593	6
4	1:46470878:C:T	rs4440807	1	46470878	T	C	0.4453	0.0314	7.62e-12	0.929491	rs367917283	MAST2	0	intronic	3.191	6
4	1:46472422:A:G	rs12049588	1	46472422	A	G	0.4453	-0.0314	7.64e-12	0.929491	rs367917283	MAST2	0	intronic	1.57	6
4	1:46472759:G:T	rs12021587	1	46472759	T	G	0.4453	-0.0314	7.66e-12	0.929491	rs367917283	MAST2	0	intronic	3.217	6
4	1:46473802:A:G	rs3922887	1	46473802	A	G	0.2694	-0.0449	1.16e-19	0.936122	rs946528	MAST2	0	intronic	0.04	NA
4	1:46473902:A:T	rs3922886	1	46473902	A	T	0.2694	-0.0449	1.16e-19	0.936122	rs946528	MAST2	0	intronic	1.861	7
4	1:46474718:C:T	rs4660335	1	46474718	T	C	0.2684	0.043	1.87e-17	0.931608	rs946528	MAST2	0	intronic	5.753	6
4	1:46475836:A:G	rs6677777	1	46475836	A	G	0.2684	-0.0432	1.36e-17	0.931608	rs946528	MAST2	0	intronic	12.87	1f
4	1:46476746:T:TG	rs35155395	1	46476746	T	TG	0.2694	0.0451	1.25e-19	0.936122	rs946528	MAST2	0	intronic	2.868	NA
4	1:46476844:A:G	rs11211248	1	46476844	A	G	0.2694	-0.045	8.71e-20	0.936122	rs946528	MAST2	0	intronic	1.078	1f
4	1:46478793:A:G	rs11810993	1	46478793	A	G	0.4453	0.0315	7.5e-12	0.929491	rs367917283	MAST2	0	intronic	7.15	6
4	1:46481799:C:G	rs201377643	1	46481799	C	G	0.2724	0.0456	6.28e-20	0.921775	rs946528	MAST2	0	intronic	0.433	7
4	1:46481939:C:G	rs11211249	1	46481939	C	G	0.2694	0.0452	1.06e-19	0.936122	rs946528	MAST2	0	intronic	0.4	7
4	1:46482691:C:T	rs9429175	1	46482691	T	C	0.2694	0.0449	1.98e-19	0.936122	rs946528	MAST2	0	intronic	0.993	7
4	1:46482835:C:T	rs9429176	1	46482835	T	C	0.2694	0.0454	8.04e-20	0.936122	rs946528	MAST2	0	intronic	0.952	6
4	1:46483871:C:T	rs34175029	1	46483871	T	C	0.4453	-0.0314	7.76e-12	0.929491	rs367917283	MAST2	0	intronic	5.528	4
4	1:46485075:C:G	rs7532204	1	46485075	C	G	0.2694	0.045	5.75e-20	0.936122	rs946528	MAST2	0	intronic	5.795	7
4	1:46485548:G:T	rs946529	1	46485548	T	G	0.4463	-0.0313	1e-11	0.925095	rs367917283	MAST2	0	intronic	7.988	NA
4	1:46485562:C:T	rs946528	1	46485562	T	C	0.2813	-0.045	4.27e-20	1	rs946528	MAST2	0	intronic	4.828	NA
4	1:46485970:C:T	rs946527	1	46485970	T	C	0.2644	0.0452	6.78e-20	0.914018	rs946528	MAST2	0	intronic	3.107	NA
4	1:46487277:A:T	rs946525	1	46487277	A	T	0.2694	0.0448	8.58e-20	0.936122	rs946528	MAST2	0	intronic	18.97	2b
4	1:46487552:A:G	rs2275426	1	46487552	A	G	0.4453	-0.0315	7.18e-12	0.929491	rs367917283	MAST2	0	intronic	0.106	NA
4	1:46487560:A:G	rs946524	1	46487560	A	G	0.2694	0.0448	8.58e-20	0.936122	rs946528	MAST2	0	intronic	8.13	NA
4	1:46487976:C:T	rs4660336	1	46487976	T	C	0.2684	0.0448	8.18e-20	0.931608	rs946528	MAST2	0	intronic	6.173	5
4	1:46490654:A:G	rs785477	1	46490654	A	G	0.2684	0.045	8.84e-20	0.931608	rs946528	MAST2	0	intronic	3.365	7
4	1:46491635:C:T	rs785478	1	46491635	T	C	0.2694	-0.0448	8.68e-20	0.936122	rs946528	MAST2	0	intronic	4.812	NA
4	1:46492144:C:T	rs785479	1	46492144	T	C	0.4453	-0.0314	7.5e-12	0.929491	rs367917283	MAST2	0	intronic	4.736	7
4	1:46492164:C:G	rs785480	1	46492164	C	G	0.2694	0.0447	1.08e-19	0.936122	rs946528	MAST2	0	intronic	2.18	1f
4	1:46493460:G:T	rs1707336	1	46493460	T	G	0.4463	0.0312	6.96e-12	0.925095	rs367917283	MAST2	0	exonic	19.15	6
4	1:46496709:A:G	rs925524	1	46496709	A	G	0.2604	0.0426	5.32e-18	0.861361	rs946528	MAST2	0	exonic	1.049	1f
4	1:46497500:A:T	rs9429088	1	46497500	A	T	0.4503	-0.0305	3.18e-11	0.908441	rs367917283	MAST2	0	intronic	1.901	5
4	1:46498375:A:G	rs1622208	1	46498375	A	G	0.2654	0.0425	2.16e-17	0.918462	rs946528	MAST2	0	exonic	10.95	NA
4	1:46498648:C:CAAAA	rs371512102	1	46498648	CAAAA	C	0.2654	0.0428	9.47e-18	0.918462	rs946528	MAST2	0	intronic	0.804	NA
4	1:46498831:A:G	rs2669156	1	46498831	A	G	0.2694	-0.0441	3.67e-19	0.936122	rs946528	MAST2	0	intronic	2.897	NA
4	1:46502295:A:G	rs6675259	1	46502295	A	G	0.2684	-0.0434	1.33e-17	0.931608	rs946528	MAST2	498	downstream	2.289	1f
4	1:46502836:A:C	rs1768809	1	46502836	A	C	0.4294	0.0372	1.86e-15	1	rs1768809	MAST2	1039	intergenic	4.241	1d
4	1:46503217:C:T	rs1768808	1	46503217	T	C	0.3469	-0.0363	2.65e-13	1	rs1768808	MAST2	1420	intergenic	1.324	NA
4	1:46504721:G:T	rs11211251	1	46504721	T	G	0.4443	-0.0317	5.02e-12	0.917628	rs367917283	PIK3R3	1090	intergenic	0.008	7
4	1:46505054:A:G	rs7538978	1	46505054	A	G	0.2694	-0.0448	9.22e-20	0.936122	rs946528	PIK3R3	757	downstream	5.98	1f
4	1:46505147:A:G	rs1707322	1	46505147	A	G	0.2664	0.0435	1.52e-18	0.922934	rs946528	PIK3R3	664	downstream	0.433	NA
4	1:46505309:A:G	rs1707321	1	46505309	A	G	0.4473	0.0304	3.43e-11	0.905265	rs367917283	PIK3R3	502	downstream	5.331	NA
4	1:46505577:G:GTATC	rs201294535	1	46505577	G	GTATC	0.4443	-0.0309	2.06e-11	0.917628	rs367917283	PIK3R3	234	downstream	3.479	NA
4	1:46505589:T:TC	rs11444102	1	46505589	T	TC	0.2694	0.044	6.36e-19	0.936122	rs946528	PIK3R3	222	downstream	3.649	NA
4	1:46505785:A:AC	rs71062735	1	46505785	A	AC	0.2694	0.044	6.54e-19	0.936122	rs946528	PIK3R3	26	downstream	7.607	NA
4	1:46508769:A:G	rs1707337	1	46508769	A	G	0.2664	0.0437	9.22e-19	0.922934	rs946528	PIK3R3	0	UTR3	9.2	NA
4	1:46510570:A:G	rs1768807	1	46510570	A	G	0.2664	0.0438	8.53e-19	0.922934	rs946528	PIK3R3	0	intronic	8.364	NA
4	1:46510642:C:T	rs1707317	1	46510642	T	C	0.2654	-0.0428	2.21e-17	0.918462	rs946528	PIK3R3	0	intronic	6.618	NA
4	1:46511487:C:G	rs2297883	1	46511487	C	G	0.2664	-0.0437	9.22e-19	0.922934	rs946528	PIK3R3	0	intronic	2.141	7
4	1:46511981:G:T	rs1707338	1	46511981	T	G	0.2664	0.0437	9.22e-19	0.922934	rs946528	PIK3R3	0	intronic	9.265	6
4	1:46513012:A:C	rs1612092	1	46513012	A	C	0.4483	0.0317	2.35e-11	0.900918	rs367917283	PIK3R3:RP4-533D7.4	0:0	ncRNA_intronic	3.814	NA
4	1:46513179:A:G	rs1707339	1	46513179	A	G	0.2664	0.0439	1.07e-18	0.922934	rs946528	PIK3R3:RP4-533D7.4	0:0	ncRNA_intronic	6.182	6
4	1:46514286:C:G	rs1768818	1	46514286	C	G	0.2664	-0.0439	1.04e-18	0.922934	rs946528	PIK3R3	0	intronic	0.852	6
4	1:46514534:C:G	rs1768817	1	46514534	C	G	0.2664	0.0439	1.05e-18	0.922934	rs946528	PIK3R3	0	intronic	9.323	6
4	1:46514942:C:T	rs1707340	1	46514942	T	C	0.4483	0.0305	4.17e-11	0.909217	rs367917283	PIK3R3	0	intronic	11.57	6
4	1:46516863:C:T	rs785473	1	46516863	T	C	0.4483	0.0305	4.17e-11	0.909217	rs367917283	PIK3R3	0	intronic	7.113	NA
4	1:46518288:A:T	rs785472	1	46518288	A	T	0.4483	-0.0305	4.05e-11	0.909217	rs367917283	PIK3R3	0	intronic	7.819	6
4	1:46518677:C:T	rs785471	1	46518677	T	C	0.4483	0.0316	9.27e-12	0.909217	rs367917283	PIK3R3	0	intronic	5.962	NA
4	1:46519622:A:C	rs785470	1	46519622	A	C	0.2664	-0.0439	1.07e-18	0.922934	rs946528	PIK3R3	0	intronic	3.663	NA
4	1:46520826:C:CA	rs5773899	1	46520826	CA	C	0.2654	0.0431	2.96e-17	0.918462	rs946528	PIK3R3	0	intronic	0.752	NA
4	1:46521091:C:T	rs785469	1	46521091	T	C	0.2664	-0.0439	1.08e-18	0.922934	rs946528	PIK3R3	0	intronic	1.875	NA
4	1:46521517:A:G	rs785468	1	46521517	A	G	0.2664	-0.0439	1.04e-18	0.922934	rs946528	PIK3R3	0	exonic	10.61	NA
4	1:46521559:A:T	rs785467	1	46521559	A	T	0.2654	0.0426	1.58e-17	0.918462	rs946528	PIK3R3	0	exonic	16.8	6
4	1:46521792:A:G	rs785466	1	46521792	A	G	0.2654	-0.0429	2.52e-17	0.918462	rs946528	PIK3R3	0	intronic	0.054	NA
4	1:46522577:A:C	rs785465	1	46522577	A	C	0.2664	0.0439	1.07e-18	0.922934	rs946528	PIK3R3	0	intronic	0.465	6
4	1:46523089:C:T	rs785464	1	46523089	T	C	0.4483	0.0305	4.05e-11	0.909217	rs367917283	PIK3R3	0	intronic	2.717	NA
4	1:46523551:G:GC	rs35767332	1	46523551	G	GC	0.4483	-0.0309	2.81e-11	0.909217	rs367917283	PIK3R3	0	intronic	7.792	NA
4	1:46523978:A:G	rs1085240	1	46523978	A	G	0.2654	-0.043	2.04e-17	0.918462	rs946528	PIK3R3	0	intronic	9.654	NA
4	1:46524234:A:G	rs785463	1	46524234	A	G	0.2654	-0.0429	2.54e-17	0.918462	rs946528	PIK3R3	0	intronic	8.316	6
4	1:46524582:A:G	rs9429183	1	46524582	A	G	0.4483	-0.0305	3.99e-11	0.909217	rs367917283	PIK3R3	0	intronic	2.702	6
4	1:46525751:A:G	rs785462	1	46525751	A	G	0.2664	-0.0439	1.31e-18	0.922934	rs946528	PIK3R3	0	intronic	1.254	NA
4	1:46527159:A:G	rs785508	1	46527159	A	G	0.2694	-0.0442	6.4e-19	0.917814	rs946528	PIK3R3	0	intronic	0.784	6
4	1:46527300:A:G	rs785509	1	46527300	A	G	0.2694	-0.0442	6.57e-19	0.917814	rs946528	PIK3R3	0	intronic	7.128	1f
4	1:46528248:A:AAAAAAC	rs112919607	1	46528248	A	AAAAAAC	0.2694	0.0443	1.17e-18	0.908465	rs946528	PIK3R3	0	intronic	1.308	NA
4	1:46528599:C:T	rs1768816	1	46528599	T	C	0.4473	0.0307	3.82e-11	0.905709	rs367917283	PIK3R3	0	intronic	1.61	NA
4	1:46528603:A:G	rs1768815	1	46528603	A	G	0.2674	-0.044	1.11e-18	0.918303	rs946528	PIK3R3	0	intronic	1.319	NA
4	1:46528618:C:T	rs785510	1	46528618	T	C	0.2664	0.043	2.46e-17	0.913783	rs946528	PIK3R3	0	intronic	1.167	1f
4	1:46529840:A:G	rs11211252	1	46529840	A	G	0.4483	-0.0305	4.55e-11	0.909217	rs367917283	PIK3R3	0	intronic	0.194	7
4	1:46530798:C:T	rs2458400	1	46530798	T	C	0.2664	-0.0439	1.28e-18	0.922934	rs946528	PIK3R3	0	intronic	4.09	6
4	1:46534498:C:T	rs785511	1	46534498	T	C	0.4483	0.0305	5.69e-11	0.909217	rs367917283	PIK3R3	0	intronic	1.821	6
4	1:46534543:A:G	1:46534543:A:G	1	46534543	A	G	0.2674	NA	NA	0.909521	rs946528	PIK3R3	0	intronic	1.427	6
4	1:46538040:A:T	rs809775	1	46538040	A	T	0.4483	0.0305	6.15e-11	0.909217	rs367917283	PIK3R3	0	intronic	7.13	6
4	1:46538320:C:T	rs785513	1	46538320	T	C	0.2694	0.0433	4.65e-18	0.917814	rs946528	PIK3R3	0	intronic	2.392	6
4	1:46539458:A:AT	rs35378730	1	46539458	A	AT	0.2704	-0.0449	1.01e-18	0.885294	rs946528	PIK3R3	0	intronic	0.504	NA
4	1:46539687:C:T	rs9429186	1	46539687	T	C	0.2664	-0.0439	2e-18	0.922934	rs946528	PIK3R3	0	intronic	3.381	7
4	1:46540652:C:T	rs785506	1	46540652	T	C	0.2664	-0.0439	1.78e-18	0.922934	rs946528	PIK3R3	0	intronic	0.096	1f
4	1:46541558:C:T	rs785507	1	46541558	T	C	0.2654	-0.0429	6.42e-17	0.918462	rs946528	PIK3R3	0	intronic	0.362	6
4	1:46544224:A:T	rs1085242	1	46544224	A	T	0.4483	-0.0303	1.43e-10	0.909217	rs367917283	PIK3R3	0	intronic	0.234	6
4	1:46544768:C:T	rs1085243	1	46544768	T	C	0.4483	-0.0304	7.82e-11	0.909217	rs367917283	PIK3R3	0	intronic	0.01	7
4	1:46544776:T:TA	rs34234237	1	46544776	T	TA	0.2664	-0.0443	4.48e-18	0.922934	rs946528	PIK3R3	0	intronic	9.778	NA
4	1:46545724:A:G	rs2486447	1	46545724	A	G	0.4483	-0.0315	1.76e-11	0.909217	rs367917283	PIK3R3	0	intronic	0.979	6
4	1:46546208:C:T	rs1768803	1	46546208	T	C	0.4483	0.0292	4.22e-10	0.909217	rs367917283	PIK3R3	0	intronic	2.145	NA
4	1:46546852:G:T	rs1613296	1	46546852	T	G	0.2664	0.044	2.59e-18	0.922934	rs946528	PIK3R3	0	intronic	6.955	NA
4	1:46546945:C:T	rs1612419	1	46546945	T	C	0.2654	0.043	4.95e-17	0.918462	rs946528	PIK3R3	0	intronic	1.614	NA
4	1:46547035:C:G	rs1707333	1	46547035	C	G	0.4493	0.0304	7.88e-11	0.904886	rs367917283	PIK3R3	0	intronic	3.529	5
4	1:46547868:A:G	rs1768802	1	46547868	A	G	0.2664	0.044	2.43e-18	0.922934	rs946528	PIK3R3	0	intronic	3.953	NA
4	1:46548402:G:T	rs4660910	1	46548402	T	G	0.4493	-0.0304	7.93e-11	0.904886	rs367917283	PIK3R3	0	intronic	8.589	6
4	1:46548825:A:G	rs1588663	1	46548825	A	G	0.2664	-0.0441	2.1e-18	0.922934	rs946528	PIK3R3	0	intronic	1.086	6
4	1:46549137:C:G	rs1768801	1	46549137	C	G	0.2664	0.044	2.51e-18	0.922934	rs946528	PIK3R3	0	intronic	0.351	6
4	1:46549188:A:G	rs1768800	1	46549188	A	G	0.2664	0.044	2.42e-18	0.922934	rs946528	PIK3R3	0	intronic	1.752	NA
4	1:46554518:A:G	rs785481	1	46554518	A	G	0.4483	-0.0304	7.85e-11	0.909217	rs367917283	PIK3R3	0	intronic	4.419	1d
4	1:46555300:C:T	rs785482	1	46555300	T	C	0.4573	0.0301	1.46e-10	0.872349	rs367917283	PIK3R3	0	intronic	2.389	7
4	1:46555984:T:TTTTA	rs143524711	1	46555984	T	TTTTA	0.2803	-0.0443	2.29e-17	0.86787	rs946528	PIK3R3	0	intronic	0.611	NA
4	1:46558114:A:C	rs4660911	1	46558114	A	C	0.4483	-0.0303	9.2e-11	0.909217	rs367917283	PIK3R3	0	intronic	5.423	7
4	1:46558492:T:TC	rs35808728	1	46558492	T	TC	0.2644	0.0442	6.65e-17	0.914018	rs946528	PIK3R3	0	intronic	0.621	NA
4	1:46559171:C:T	rs785483	1	46559171	T	C	0.2664	0.044	2.42e-18	0.922934	rs946528	PIK3R3	0	intronic	13.11	6
4	1:46560244:A:T	rs809774	1	46560244	A	T	0.2694	-0.0445	9.2e-19	0.917814	rs946528	PIK3R3	0	intronic	11.72	1f
4	1:46560643:A:G	rs6675726	1	46560643	A	G	0.4483	0.0304	7.92e-11	0.909217	rs367917283	PIK3R3	0	intronic	8.307	6
4	1:46561038:A:AAACT	rs75803325	1	46561038	A	AAACT	0.4483	-0.0315	8.1e-11	0.909217	rs367917283	PIK3R3	0	intronic	11.15	NA
4	1:46562662:A:C	rs785515	1	46562662	A	C	0.4533	0.0307	4.11e-10	0.863827	rs367917283	PIK3R3	0	intronic	2.741	5
4	1:46563680:A:C	rs1085244	1	46563680	A	C	0.4483	-0.0315	1.9e-11	0.909217	rs367917283	PIK3R3	0	intronic	8.194	5
4	1:46564475:C:T	rs796773	1	46564475	T	C	0.2664	-0.044	2.51e-18	0.922934	rs946528	PIK3R3	0	intronic	0.561	5
4	1:46564539:A:AT	rs59197560	1	46564539	A	AT	0.2694	0.0454	1.99e-18	0.917814	rs946528	PIK3R3	0	intronic	2.735	NA
4	1:46564758:G:T	rs785516	1	46564758	T	G	0.2654	0.0431	4.82e-17	0.918462	rs946528	PIK3R3	0	intronic	1.748	5
4	1:46567535:A:T	rs785517	1	46567535	A	T	0.2654	0.0432	4.06e-17	0.918462	rs946528	PIK3R3	0	intronic	2.902	6
4	1:46567652:C:CTTT	rs538688681	1	46567652	CTTT	C	0.3598	-0.0381	2.94e-13	0.780187	rs1768808	PIK3R3	0	intronic	1.299	NA
4	1:46568422:A:T	rs785518	1	46568422	A	T	0.2664	0.0437	3.85e-18	0.922934	rs946528	PIK3R3	0	intronic	0.884	6
4	1:46568562:C:T	rs785519	1	46568562	T	C	0.2664	-0.044	2.46e-18	0.922934	rs946528	PIK3R3	0	intronic	6.608	7
4	1:46568836:C:T	rs785520	1	46568836	T	C	0.4483	0.0304	8.02e-11	0.909217	rs367917283	PIK3R3	0	intronic	2.046	1b
4	1:46569691:A:G	rs9429094	1	46569691	A	G	0.4483	-0.0315	1.78e-11	0.909217	rs367917283	PIK3R3	0	intronic	2.497	7
4	1:46571509:A:T	rs6662641	1	46571509	A	T	0.4483	-0.0315	1.78e-11	0.909217	rs367917283	PIK3R3	0	intronic	3.036	7
4	1:46571921:C:T	rs1707335	1	46571921	T	C	0.4483	-0.0315	1.78e-11	0.909217	rs367917283	PIK3R3	0	intronic	0.983	NA
4	1:46572671:A:G	rs9429189	1	46572671	A	G	0.4483	-0.0302	1.04e-10	0.909217	rs367917283	PIK3R3	0	intronic	0.794	5
4	1:46574015:C:T	rs785484	1	46574015	T	C	0.2654	0.043	5.01e-17	0.918462	rs946528	PIK3R3	0	intronic	6.261	6
4	1:46574424:C:T	rs785485	1	46574424	T	C	0.4473	-0.0305	8.01e-11	0.905265	rs367917283	PIK3R3	0	intronic	0.692	1f
4	1:46574850:A:AAAAAAT	rs199514041	1	46574850	A	AAAAAAT	0.495	-0.0293	5.56e-09	0.735371	rs367917283	PIK3R3	0	intronic	2.358	NA
4	1:46575148:C:G	rs785486	1	46575148	C	G	0.2644	-0.044	2.83e-18	0.914377	rs946528	PIK3R3	0	intronic	0.692	6
4	1:46576095:A:G	rs785488	1	46576095	A	G	0.4483	-0.0304	8.04e-11	0.909217	rs367917283	PIK3R3	0	intronic	0.42	7
4	1:46576390:A:G	rs785489	1	46576390	A	G	0.4483	0.0304	8.09e-11	0.909217	rs367917283	PIK3R3	0	intronic	14.58	1d
4	1:46576542:G:GT	rs35534130	1	46576542	G	GT	0.4314	0.0314	6.62e-10	0.788916	rs367917283	PIK3R3	0	intronic	0.686	NA
4	1:46577124:C:T	rs785490	1	46577124	T	C	0.2634	0.0429	7.57e-17	0.90992	rs946528	PIK3R3	0	intronic	0.48	6
4	1:46579611:C:T	rs785501	1	46579611	T	C	0.2644	-0.0424	1.34e-16	0.914377	rs946528	PIK3R3	0	intronic	2.217	5
4	1:46580435:C:CCTCA	rs71062738	1	46580435	CCTCA	C	0.4483	0.0326	1.9e-11	0.909217	rs367917283	PIK3R3	0	intronic	0.976	NA
4	1:46581444:C:T	rs785502	1	46581444	T	C	0.4483	0.0286	2.18e-09	0.909217	rs367917283	PIK3R3	0	intronic	5.389	NA
4	1:46581933:A:G	rs11211257	1	46581933	A	G	0.09642	-0.0443	4.35e-08	0.630134	rs35349030	PIK3R3	0	intronic	11.31	6
4	1:46583418:A:G	rs785491	1	46583418	A	G	0.4483	-0.0285	2.2e-09	0.909217	rs367917283	PIK3R3	0	intronic	0.203	6
4	1:46583607:A:G	rs785492	1	46583607	A	G	0.4483	-0.0297	5.03e-10	0.909217	rs367917283	PIK3R3	0	intronic	4.878	7
4	1:46583995:T:TC	rs67716739	1	46583995	T	TC	0.2634	-0.0442	6.68e-17	0.90992	rs946528	PIK3R3	0	intronic	14	NA
4	1:46584859:A:G	rs785493	1	46584859	A	G	0.2634	0.0416	1.98e-15	0.90992	rs946528	PIK3R3	0	intronic	2.444	6
4	1:46586626:A:C	rs785494	1	46586626	A	C	0.4483	-0.0286	2.12e-09	0.909217	rs367917283	PIK3R3	0	intronic	1.219	6
4	1:46587887:C:T	rs785495	1	46587887	T	C	0.4483	0.0296	5.56e-10	0.909217	rs367917283	PIK3R3	0	intronic	13.77	6
4	1:46588006:C:T	rs785496	1	46588006	T	C	0.2634	0.0416	1.83e-15	0.90992	rs946528	PIK3R3	0	intronic	4.539	6
4	1:46588503:A:G	rs10890383	1	46588503	A	G	0.4473	0.0292	1.62e-08	0.905709	rs367917283	PIK3R3	0	intronic	10.57	6
4	1:46590468:C:CAA	rs386366888	1	46590468	CAA	C	0.2644	0.0451	6.53e-18	0.914377	rs946528	PIK3R3	0	intronic	0.916	NA
4	1:46591623:A:G	rs814168	1	46591623	A	G	0.2634	0.0441	7.76e-17	0.90992	rs946528	PIK3R3	0	intronic	3.562	6
4	1:46591903:C:G	rs785497	1	46591903	C	G	0.2634	-0.0416	1.76e-15	0.90992	rs946528	PIK3R3	0	intronic	1.819	6
4	1:46592414:C:T	rs785498	1	46592414	T	C	0.2674	-0.0427	7.44e-17	0.909218	rs946528	PIK3R3	0	intronic	2.595	6
4	1:46592420:A:G	rs785499	1	46592420	A	G	0.2634	-0.0415	2.26e-15	0.90992	rs946528	PIK3R3	0	intronic	0.268	6
4	1:46593014:C:CA	rs552768068	1	46593014	CA	C	0.3698	0.0417	6.89e-15	0.655017	rs1768808	PIK3R3	0	intronic	0.44	NA
4	1:46593044:C:T	rs785500	1	46593044	T	C	0.2644	-0.0447	7.53e-18	0.914377	rs946528	PIK3R3	0	intronic	0.108	6
4	1:46595077:A:T	rs4660341	1	46595077	A	T	0.2992	0.0301	3.51e-07	0.77576	rs946528	PIK3R3	0	intronic	0.103	6
4	1:46595082:G:T	rs4660342	1	46595082	T	G	0.2992	0.0298	4.45e-07	0.77576	rs946528	PIK3R3	0	intronic	0.109	6
4	1:46595329:A:G	rs12090501	1	46595329	A	G	0.09642	-0.0445	3.78e-08	0.630134	rs35349030	PIK3R3	0	intronic	8.697	5
4	1:46595696:C:T	rs785504	1	46595696	T	C	0.2644	-0.042	2.88e-16	0.914377	rs946528	PIK3R3	0	intronic	0.215	6
4	1:46595868:C:T	rs785503	1	46595868	T	C	0.4483	0.0285	2.26e-09	0.909217	rs367917283	PIK3R3	0	intronic	10.06	NA
4	1:46598269:A:C	rs1707304	1	46598269	A	C	0.4463	-0.0285	2.44e-09	0.901328	rs367917283	PIK3R3	0	UTR5	9.427	NA
4	1:46598273:A:C	rs1707303	1	46598273	A	C	0.2664	0.0414	7.36e-16	0.904678	rs946528	PIK3R3	0	UTR5	10.65	NA
4	1:46598903:A:G	rs1355642	1	46598903	A	G	0.4602	0.0259	4.96e-08	0.846499	rs367917283	PIK3R3	0	intronic	14.62	NA
4	1:46600917:A:G	rs1707302	1	46600917	A	G	0.3221	0.0358	5.75e-13	0.610102	rs1768809	PIK3R3:RP4-533D7.5	0:0	ncRNA_intronic	15.44	NA
4	1:46601197:A:G	rs1473840	1	46601197	A	G	0.3211	0.0352	2.76e-12	0.607128	rs1768809	PIK3R3:RP4-533D7.5	0:0	ncRNA_intronic	8.763	NA
4	1:46602844:A:G	rs1416706	1	46602844	A	G	0.3211	-0.0353	2.94e-12	0.607128	rs1768809	PIK3R3:RP4-533D7.5	0:0	ncRNA_intronic	1.679	NA
4	1:46603348:G:T	rs9429095	1	46603348	T	G	0.3211	0.0353	2.36e-12	0.607128	rs1768809	PIK3R3:RP4-533D7.5	0:0	ncRNA_intronic	4.36	6
4	1:46604162:G:GTC	rs10535021	1	46604162	G	GTC	0.4602	-0.0309	2.06e-10	0.838959	rs367917283	PIK3R3:RP4-533D7.5	0:0	ncRNA_intronic	0.677	NA
4	1:46604315:A:G	rs1707308	1	46604315	A	G	0.4602	-0.0264	2.47e-08	0.838959	rs367917283	PIK3R3:RP4-533D7.5	0:0	ncRNA_intronic	1.565	5
4	1:46605369:C:T	rs2486445	1	46605369	T	C	0.4602	-0.0275	7.16e-09	0.838959	rs367917283	PIK3R3	0	intronic	2.83	5
4	1:46605728:A:C	rs1707334	1	46605728	A	C	0.4672	0.0263	3.14e-08	0.821941	rs367917283	PIK3R3	0	intronic	0.629	7
5	1:61858621:C:T	rs2499507	1	61858621	T	C	0.4801	0.0294	8.25e-09	0.966405	rs2180201	NFIA	0	intronic	1.226	4
5	1:61859802:G:T	rs2474388	1	61859802	T	G	0.4851	-0.0258	4.85e-08	0.992523	rs2180201	NFIA	0	intronic	9.027	NA
5	1:61864119:C:G	rs2180201	1	61864119	C	G	0.4831	-0.0288	4.96e-09	1	rs2180201	NFIA	0	intronic	1.9	6
5	1:61864231:A:C	rs1474872	1	61864231	A	C	0.4831	-0.0286	5.76e-09	1	rs2180201	NFIA	0	intronic	3.007	6
5	1:61866702:A:AATT	rs10630737	1	61866702	A	AATT	0.4722	0.0241	2.13e-07	0.851602	rs2180201	NFIA	0	intronic	12.4	NA
5	1:61868766:C:T	rs2474384	1	61868766	T	C	0.4831	-0.0285	8.4e-09	1	rs2180201	NFIA	0	intronic	2.977	NA
6	1:98330439:C:T	rs76586805	1	98330439	T	C	0.09046	-0.0399	1.9e-06	0.776776	rs61789075	DPYD	0	intronic	5.9	4
6	1:98330948:A:G	rs61787783	1	98330948	A	G	0.09046	-0.0397	2.05e-06	0.776776	rs61789075	DPYD	0	intronic	7.434	6
6	1:98331051:A:G	rs61787784	1	98331051	A	G	0.09046	-0.0373	6.11e-06	0.776776	rs61789075	DPYD	0	intronic	1.306	7
6	1:98377149:A:G	rs75570956	1	98377149	A	G	0.09344	-0.0418	4.55e-07	0.80591	rs61789075	DPYD	0	intronic	2.916	5
6	1:98378559:C:T	rs61787824	1	98378559	T	C	0.1024	-0.041	4.27e-07	0.897095	rs61789075	DPYD	0	intronic	0.185	6
6	1:98385673:A:T	rs61787827	1	98385673	A	T	0.1024	0.0429	8.55e-08	0.897095	rs61789075	DPYD	0	intronic	2.058	4
6	1:98385830:C:T	rs75451404	1	98385830	T	C	0.1024	-0.0429	8.55e-08	0.897095	rs61789075	DPYD	0	intronic	13.17	3a
6	1:98386955:A:C	rs61787828	1	98386955	A	C	0.1093	-0.0434	2.04e-08	0.969396	rs61789075	DPYD	349	upstream	6.979	3a
6	1:98390477:A:T	rs61787829	1	98390477	A	T	0.1093	-0.0434	2.04e-08	0.989876	rs61789075	DPYD	3871	intergenic	1.617	6
6	1:98393523:C:T	rs61787830	1	98393523	T	C	0.1093	0.0434	2.04e-08	0.989876	rs61789075	RP11-272L13.3	5506	intergenic	4.898	7
6	1:98395881:G:T	rs4378243	1	98395881	T	G	0.164	-0.0285	4.06e-06	0.623824	rs61789075	RP11-272L13.3	3148	intergenic	8.497	5
6	1:98396847:C:T	rs4478846	1	98396847	T	C	0.162	-0.0302	2.66e-06	0.633049	rs61789075	RP11-272L13.3	2182	intergenic	0.856	7
6	1:98400957:C:CGATAT	rs5776389	1	98400957	CGATAT	C	0.162	-0.0307	3.18e-06	0.633049	rs61789075	RP11-272L13.3	0	ncRNA_intronic	1.234	NA
6	1:98404096:C:T	rs61789073	1	98404096	T	C	0.07256	-0.0331	0.0006961	0.631341	rs61789075	RP11-272L13.3	0	ncRNA_intronic	8.097	3a
6	1:98404234:C:T	rs4506495	1	98404234	T	C	0.161	-0.0307	5.92e-06	0.637735	rs61789075	RP11-272L13.3	0	ncRNA_intronic	1.242	5
6	1:98405856:A:G	rs4322261	1	98405856	A	G	0.162	-0.0301	2.72e-06	0.633049	rs61789075	RP11-272L13.3	0	ncRNA_intronic	3.7	7
6	1:98414977:A:G	rs61789075	1	98414977	A	G	0.1083	-0.0439	1.32e-08	1	rs61789075	RP11-272L13.3	7674	intergenic	0.74	6
6	1:98417446:C:G	rs10875121	1	98417446	C	G	0.16	-0.0295	3.24e-06	0.642473	rs61789075	RP11-272L13.3	10143	intergenic	2.492	5
6	1:98420453:C:G	rs4246516	1	98420453	C	G	0.163	-0.0282	4.99e-06	0.628412	rs61789075	RP11-490G2.2	12107	intergenic	0.805	7
6	1:98421934:A:G	rs9285628	1	98421934	A	G	0.161	0.0287	6.02e-06	0.637735	rs61789075	RP11-490G2.2	10626	intergenic	6.571	7
6	1:98421965:A:C	rs9324379	1	98421965	A	C	0.161	-0.0285	7.28e-06	0.637735	rs61789075	RP11-490G2.2	10595	intergenic	0.373	7
6	1:98422612:A:G	rs11165935	1	98422612	A	G	0.161	0.0296	4.54e-06	0.637735	rs61789075	RP11-490G2.2	9948	intergenic	2.984	6
6	1:98423149:A:G	rs9659380	1	98423149	A	G	0.161	-0.0283	7.76e-06	0.637735	rs61789075	RP11-490G2.2	9411	intergenic	0.045	7
6	1:98425803:C:CTT	rs146146662	1	98425803	CTT	C	0.0825	-0.0359	0.0001918	0.703354	rs61789075	RP11-490G2.2	6757	intergenic	1.456	NA
6	1:98425888:A:G	rs28641479	1	98425888	A	G	0.161	-0.0306	2.02e-06	0.637735	rs61789075	RP11-490G2.2	6672	intergenic	7.505	7
6	1:98426476:A:G	rs28582591	1	98426476	A	G	0.161	0.0306	2.02e-06	0.637735	rs61789075	RP11-490G2.2	6084	intergenic	0.126	7
6	1:98428260:C:T	rs61789077	1	98428260	T	C	0.16	0.0309	4.93e-06	0.642473	rs61789075	RP11-490G2.2	4300	intergenic	0.385	6
6	1:98430950:A:C	rs75513088	1	98430950	A	C	0.161	0.0311	3.83e-06	0.637735	rs61789075	RP11-490G2.2	1610	intergenic	0.482	6
6	1:98431165:A:G	rs61789078	1	98431165	A	G	0.161	-0.0311	3.83e-06	0.637735	rs61789075	RP11-490G2.2	1395	intergenic	0.746	6
6	1:98432507:A:T	rs61789079	1	98432507	A	T	0.161	0.0311	3.83e-06	0.637735	rs61789075	RP11-490G2.2	53	downstream	0.677	7
6	1:98433312:C:T	rs80075254	1	98433312	T	C	0.07157	-0.0336	0.001045	0.603019	rs61789075	RP11-490G2.2	0	ncRNA_exonic	6.358	6
6	1:98433535:A:T	rs11165937	1	98433535	A	T	0.163	0.0282	9.06e-06	0.628412	rs61789075	RP11-490G2.2	0	ncRNA_exonic	9.585	7
6	1:98437528:C:CA	rs141111552	1	98437528	CA	C	0.1113	-0.0436	1.48e-08	0.969909	rs61789075	RP11-490G2.2	3157	intergenic	0.778	NA
6	1:98437556:G:T	rs61789082	1	98437556	T	G	0.161	-0.0311	3.83e-06	0.637735	rs61789075	RP11-490G2.2	3185	intergenic	4.378	7
6	1:98438700:A:G	rs61789083	1	98438700	A	G	0.1143	-0.0427	2.61e-08	0.941142	rs61789075	RP11-490G2.2	4329	intergenic	0.012	6
6	1:98445830:C:G	rs80289781	1	98445830	C	G	0.162	-0.0301	7.76e-06	0.633049	rs61789075	MIR137HG	7725	intergenic	0.613	7
6	1:98447298:A:C	rs61785881	1	98447298	A	C	0.162	-0.0302	7.23e-06	0.633049	rs61789075	MIR137HG	6257	intergenic	2.001	6
6	1:98448341:A:G	rs61785882	1	98448341	A	G	0.162	-0.0307	5.01e-06	0.633049	rs61789075	MIR137HG	5214	intergenic	9.449	6
6	1:98449380:C:T	rs61785883	1	98449380	T	C	0.1123	0.0421	3.49e-08	0.960166	rs61789075	MIR137HG	4175	intergenic	0.344	5
6	1:98449825:A:ACTGT	rs140529571	1	98449825	A	ACTGT	0.161	0.0286	8.15e-06	0.62378	rs61789075	MIR137HG	3730	intergenic	1.478	NA
6	1:98452069:C:T	rs72963738	1	98452069	T	C	0.163	0.0268	2.29e-05	0.614595	rs61789075	MIR137HG	1486	intergenic	0.091	4
6	1:98452385:T:TGC	rs201515553	1	98452385	T	TGC	0.1083	-0.0432	2.23e-08	0.917135	rs61789075	MIR137HG	1170	intergenic	0.777	NA
6	1:98454469:G:T	1:98454469:G:T	1	98454469	T	G	0.161	NA	NA	0.601128	rs61789075	MIR137HG	0	ncRNA_exonic	6.187	6
6	1:98455957:A:G	rs61785886	1	98455957	A	G	0.16	0.0289	1.55e-05	0.614576	rs61789075	MIR137HG	0	ncRNA_intronic	0.564	5
6	1:98456643:A:G	rs61785887	1	98456643	A	G	0.1143	0.0413	5.34e-08	0.901964	rs61789075	MIR137HG	0	ncRNA_intronic	1.076	7
6	1:98461132:C:G	rs9324380	1	98461132	C	G	0.1143	-0.0405	2.31e-07	0.901964	rs61789075	MIR137HG	0	ncRNA_intronic	0.005	7
6	1:98475522:C:T	rs2154402	1	98475522	T	C	0.1153	0.0401	2.92e-07	0.873846	rs61789075	MIR137HG	0	ncRNA_intronic	8.583	NA
6	1:98482580:A:G	rs2391903	1	98482580	A	G	0.1153	-0.0401	3.07e-07	0.873846	rs61789075	MIR137HG	0	ncRNA_intronic	3.5	6
6	1:98502159:C:G	rs1702293	1	98502159	C	G	0.1153	-0.0395	4.29e-07	0.873846	rs61789075	MIR137HG	0	ncRNA_intronic	0.129	6
6	1:98502594:A:C	rs1628294	1	98502594	A	C	0.1153	0.0396	4.24e-07	0.873846	rs61789075	MIR137HG	0	ncRNA_intronic	5.278	NA
6	1:98513144:A:T	rs2660303	1	98513144	A	T	0.1153	-0.0396	4.37e-07	0.873846	rs61789075	MIR137HG	0	ncRNA_intronic	0.585	6
6	1:98513845:A:G	rs61786696	1	98513845	A	G	0.1153	-0.0395	4.44e-07	0.873846	rs61789075	MIR137HG	0	ncRNA_intronic	7.362	4
6	1:98513959:A:G	rs61786697	1	98513959	A	G	0.1153	0.0395	4.46e-07	0.873846	rs61789075	MIR137HG	0	ncRNA_intronic	14.67	4
6	1:98528830:C:T	rs2802532	1	98528830	T	C	0.1153	-0.0403	4.05e-07	0.853061	rs61789075	MIR137HG	13410	intergenic	2.732	NA
6	1:98532848:A:G	rs1211661	1	98532848	A	G	0.1153	0.0396	4.52e-07	0.853061	rs61789075	NFU1P2	9707	intergenic	1.235	NA
6	1:98536322:C:T	rs1198597	1	98536322	C	T	0.1272	NA	NA	0.760018	rs61789075	NFU1P2	6233	intergenic	0.25	NA
6	1:98545954:C:T	rs2802531	1	98545954	T	C	0.1153	-0.0396	4.71e-07	0.853061	rs61789075	NFU1P2	2929	intergenic	4.926	NA
6	1:98546134:A:G	rs2802530	1	98546134	A	G	0.1153	-0.0397	4.19e-07	0.853061	rs61789075	NFU1P2	3109	intergenic	0.136	NA
7	1:102243972:A:G	rs575019526	1	102243972	A	G	0.000994	NA	NA	1	rs112444296	RP11-556K13.1	7919	intergenic	1.295	NA
7	1:102454054:C:T	rs569101121	1	102454054	T	C	0.000994	NA	NA	1	rs112444296	OLFM3	0	intronic	4.605	NA
7	1:102497726:A:C	rs548256246	1	102497726	A	C	0.000994	NA	NA	1	rs112444296	OLFM3	35139	intergenic	2.168	NA
7	1:102681190:C:T	rs550927800	1	102681190	C	T	0.000994	NA	NA	1	rs112444296	RP11-202K23.1	0	ncRNA_intronic	4.221	NA
7	1:102902818:C:T	rs10874617	1	102902818	T	C	0.4821	-0.0279	4.78e-08	0.811626	rs12742342	RP11-202K23.1	47631	intergenic	4.434	6
7	1:102903311:C:T	rs11164516	1	102903311	T	C	0.4821	0.0278	5.62e-08	0.811626	rs12742342	RP11-202K23.1	48124	intergenic	2.652	6
7	1:102909744:A:G	rs34955887	1	102909744	A	G	0.4811	-0.0227	4.85e-06	0.778501	rs12742342	RP11-202K23.1	54557	intergenic	3.25	7
7	1:102910651:C:T	rs6658062	1	102910651	T	C	0.4811	0.023	3.37e-06	0.778501	rs12742342	RP11-202K23.1	55464	intergenic	1.111	7
7	1:102912796:C:T	rs12734205	1	102912796	T	C	0.4811	-0.0233	6.19e-06	0.778501	rs12742342	RP11-202K23.1	57609	intergenic	0.973	7
7	1:102915151:A:G	rs55899575	1	102915151	A	G	0.4791	0.023	3.41e-06	0.780069	rs12742342	RP11-202K23.1	59964	intergenic	1.196	7
7	1:102916806:C:T	rs6675783	1	102916806	T	C	0.4901	-0.0223	6.61e-06	0.753114	rs12742342	RP11-202K23.1	61619	intergenic	3.414	6
7	1:102922981:A:G	rs10735770	1	102922981	A	G	0.3509	-0.0198	8.54e-05	0.62652	rs12742342	RP11-202K23.1	67794	intergenic	0.855	6
7	1:102925266:A:C	rs1361460	1	102925266	A	C	0.4622	-0.0255	1.25e-07	1	rs12742342	RP11-202K23.1	70079	intergenic	3.131	6
7	1:102925321:C:T	rs1361461	1	102925321	T	C	0.4622	0.0285	6.27e-09	1	rs12742342	RP11-202K23.1	70134	intergenic	6.676	7
7	1:102926373:A:T	rs12742342	1	102926373	A	T	0.4622	0.0285	5.72e-09	1	rs12742342	RP11-202K23.1	71186	intergenic	5.137	7
7	1:102927526:C:T	rs9728139	1	102927526	T	C	0.4433	0.0249	3.11e-07	0.91952	rs12742342	RP11-202K23.1	72339	intergenic	0.551	7
7	1:102927842:C:T	rs148788468	1	102927842	T	C	0.4622	-0.0285	6.02e-09	1	rs12742342	RP11-202K23.1	72655	intergenic	0.984	7
7	1:102931654:C:T	rs1934713	1	102931654	T	C	0.4622	0.0261	6.79e-08	1	rs12742342	RP11-202K23.1	76467	intergenic	1.975	NA
7	1:102931983:A:T	rs6689803	1	102931983	A	T	0.3777	0.0224	8.25e-06	0.704871	rs12742342	RP11-202K23.1	76796	intergenic	1.061	6
7	1:102932003:A:ACAT	rs201094685	1	102932003	A	ACAT	0.3718	0.022	1.3e-05	0.675255	rs12742342	RP11-202K23.1	76816	intergenic	0.377	NA
7	1:102934942:A:G	rs1572822	1	102934942	A	G	0.4602	0.0279	7.89e-09	0.991951	rs12742342	RP11-202K23.1	79755	intergenic	3.629	NA
7	1:102934974:A:G	rs3916220	1	102934974	A	G	0.4612	0.0257	6.77e-08	0.995962	rs12742342	RP11-202K23.1	79787	intergenic	1.943	6
7	1:102935521:G:GT	rs140508700	1	102935521	G	GT	0.4622	-0.028	1.15e-08	0.991907	rs12742342	RP11-202K23.1	80334	intergenic	1.215	NA
7	1:102939009:C:T	rs1340388	1	102939009	T	C	0.4612	-0.0255	8.26e-08	0.995962	rs12742342	RP11-202K23.1	83822	intergenic	2.234	6
7	1:102941373:C:T	rs2066168	1	102941373	T	C	0.3966	-0.0227	1.63e-06	0.753719	rs12742342	RP11-202K23.1	86186	intergenic	1.455	NA
7	1:102941479:A:AC	rs57530627	1	102941479	A	AC	0.3767	-0.0222	4.79e-06	0.696061	rs12742342	RP11-202K23.1	86292	intergenic	0.113	NA
7	1:102942170:A:T	rs1538829	1	102942170	A	T	0.3966	0.0197	2.29e-05	0.753719	rs12742342	RP11-202K23.1	86983	intergenic	0.552	7
7	1:102944137:A:G	rs12035863	1	102944137	A	G	0.4612	0.0275	9.88e-09	0.995962	rs12742342	RP11-202K23.1	88950	intergenic	2.977	7
7	1:102944257:C:T	rs35589082	1	102944257	T	C	0.4612	-0.0251	8.83e-08	0.995962	rs12742342	RP11-202K23.1	89070	intergenic	6.624	7
7	1:102944533:C:G	rs35462761	1	102944533	C	G	0.4612	0.0276	8.58e-09	0.995962	rs12742342	RP11-202K23.1	89346	intergenic	2.641	7
7	1:102945678:C:T	rs12022789	1	102945678	T	C	0.4612	0.0278	8.32e-09	0.995962	rs12742342	RP11-202K23.1	90491	intergenic	0.699	7
7	1:102945785:C:T	rs12022817	1	102945785	T	C	0.4612	0.0278	8.35e-09	0.995962	rs12742342	RP11-202K23.1	90598	intergenic	1.431	7
7	1:102946342:A:G	rs1340414	1	102946342	A	G	0.3767	-0.0238	7.78e-07	0.696061	rs12742342	RP11-202K23.1	91155	intergenic	0.293	NA
7	1:102947753:A:G	rs76265176	1	102947753	A	G	0.4612	-0.0253	8.47e-08	0.995962	rs12742342	RP11-202K23.1	92566	intergenic	0.043	6
7	1:102950021:C:T	rs4908249	1	102950021	T	C	0.4612	0.0272	1.06e-08	0.995962	rs12742342	RP11-202K23.1	94834	intergenic	0.08	7
7	1:102952062:C:T	rs1340413	1	102952062	T	C	0.4612	0.0273	1.2e-08	0.995962	rs12742342	RP11-202K23.1	96875	intergenic	7.965	NA
7	1:102953488:C:T	rs7522292	1	102953488	T	C	0.4602	0.0229	1.42e-06	0.99194	rs12742342	RP11-202K23.1	98301	intergenic	8.011	6
7	1:102954001:A:G	rs1934712	1	102954001	A	G	0.4602	0.0234	7.46e-07	0.99194	rs12742342	RP11-202K23.1	98814	intergenic	0.912	NA
7	1:102954040:C:T	rs12120723	1	102954040	T	C	0.4602	-0.023	5.77e-07	0.99194	rs12742342	RP11-202K23.1	98853	intergenic	6.606	7
7	1:102954618:C:T	rs34001756	1	102954618	T	C	0.4592	0.0237	6.41e-07	0.987934	rs12742342	RP11-202K23.1	99431	intergenic	4.194	7
7	1:102955385:C:CA	rs34779570	1	102955385	CA	C	0.3946	0.0209	7.34e-06	0.747248	rs12742342	RP11-202K23.1	100198	intergenic	2.606	NA
7	1:102955595:C:T	rs11164525	1	102955595	T	C	0.3946	-0.0213	8.81e-06	0.747248	rs12742342	RP11-202K23.1	100408	intergenic	7.136	6
7	1:102955648:C:G	rs12122694	1	102955648	C	G	0.3946	0.0213	8.91e-06	0.747248	rs12742342	RP11-202K23.1	100461	intergenic	0.922	7
7	1:102955981:C:T	rs1953975	1	102955981	T	C	0.4592	-0.0238	5.38e-07	0.987934	rs12742342	RP11-202K23.1	100794	intergenic	2.869	NA
7	1:102959259:C:T	rs10874621	1	102959259	T	C	0.3956	-0.0211	1.02e-05	0.750477	rs12742342	RP11-202K23.1	104072	intergenic	0.089	7
7	1:102959308:A:G	rs2889270	1	102959308	A	G	0.4612	0.0274	1.5e-08	0.987883	rs12742342	RP11-202K23.1	104121	intergenic	6.947	7
7	1:102959894:A:G	rs6693788	1	102959894	A	G	0.4602	0.0278	7.79e-09	0.99194	rs12742342	RP11-202K23.1	104707	intergenic	0.539	6
7	1:102959976:C:CATT	rs10572309	1	102959976	CATT	C	0.4602	-0.0279	9.73e-09	0.99194	rs12742342	RP11-202K23.1	104789	intergenic	0.402	NA
7	1:102960063:A:ATT	rs35429027	1	102960063	A	ATT	0.3946	-0.0213	7.51e-06	0.74819	rs12742342	RP11-202K23.1	104876	intergenic	1.331	NA
7	1:102960346:C:T	rs1340389	1	102960346	T	C	0.4602	-0.0238	5.55e-07	0.99194	rs12742342	RP11-202K23.1	105159	intergenic	6.97	6
7	1:102969517:G:T	rs1934704	1	102969517	T	G	0.3917	-0.0259	1.3e-07	0.888626	rs1517423	RP11-202K23.1	114330	intergenic	1.14	6
7	1:102970712:C:T	rs10874623	1	102970712	T	C	0.3917	0.0257	1.53e-07	0.888626	rs1517423	RP11-202K23.1	115525	intergenic	4.855	7
7	1:102973286:A:T	rs11164534	1	102973286	A	T	0.3917	0.0256	1.58e-07	0.888626	rs1517423	RP11-202K23.1	118099	intergenic	3.834	7
7	1:102986142:A:T	rs12127561	1	102986142	A	T	0.3877	0.026	1.09e-07	0.904062	rs1517423	RP11-202K23.1	130955	intergenic	8.279	6
7	1:102989332:G:GAAAGAAGC	rs139436195	1	102989332	G	GAAAGAAGC	0.3877	-0.0249	4.71e-07	0.904062	rs1517423	RP11-202K23.1	134145	intergenic	2.995	NA
7	1:102990394:C:G	rs10874627	1	102990394	C	G	0.3877	0.0238	9.71e-07	0.904062	rs1517423	RP11-202K23.1	135207	intergenic	0.844	7
7	1:102991113:A:G	rs10127739	1	102991113	A	G	0.3877	0.026	1.06e-07	0.904062	rs1517423	RP11-202K23.1	135926	intergenic	2.343	4
7	1:102998336:C:T	rs950060	1	102998336	T	C	0.3877	0.0241	6.26e-07	0.904062	rs1517423	RP11-202K23.1	143149	intergenic	2.604	NA
7	1:102999561:A:T	rs7553379	1	102999561	A	T	0.3877	0.027	6.65e-08	0.904062	rs1517423	RP11-202K23.1	144374	intergenic	3.889	7
7	1:103000750:A:C	rs7554395	1	103000750	A	C	0.3877	-0.0241	6.56e-07	0.904062	rs1517423	RP11-202K23.1	145563	intergenic	3.914	6
7	1:103003183:C:T	rs4908252	1	103003183	T	C	0.3877	-0.0242	5.12e-07	0.904062	rs1517423	RP11-202K23.1	147996	intergenic	2.122	7
7	1:103005028:A:G	rs7532630	1	103005028	A	G	0.3877	0.0264	6.07e-08	0.904062	rs1517423	RP11-202K23.1	149841	intergenic	0.137	7
7	1:103005084:A:T	rs7522481	1	103005084	A	T	0.3877	-0.0261	8.56e-08	0.904062	rs1517423	RP11-202K23.1	149897	intergenic	2.108	7
7	1:103006965:C:T	rs1356393	1	103006965	T	C	0.3877	0.0261	8.45e-08	0.904062	rs1517423	RP11-202K23.1	151778	intergenic	2.592	7
7	1:103007557:G:T	rs12042422	1	103007557	T	G	0.3678	-0.0253	1.82e-07	0.838778	rs1517423	RP11-202K23.1	152370	intergenic	0.417	7
7	1:103010867:C:T	rs2889309	1	103010867	T	C	0.3877	-0.0261	8.55e-08	0.904062	rs1517423	RP11-202K23.1	155680	intergenic	6.884	6
7	1:103019395:A:G	rs2376172	1	103019395	A	G	0.3638	0.025	2.99e-07	0.855462	rs1517423	RP11-202K23.1	164208	intergenic	0.031	7
7	1:103021627:C:T	rs4907974	1	103021627	T	C	0.3718	-0.0242	4.2e-07	0.975073	rs1517423	RP11-202K23.1	166440	intergenic	0.062	7
7	1:103029158:A:T	rs1607210	1	103029158	A	T	0.2734	0.0183	0.0002739	0.601757	rs1517423	RP11-202K23.1	173971	intergenic	2.423	6
7	1:103030219:C:T	rs4907975	1	103030219	T	C	0.2734	0.0198	8.78e-05	0.601757	rs1517423	RP11-202K23.1	175032	intergenic	0.66	7
7	1:103030604:A:G	rs12142628	1	103030604	A	G	0.3708	0.0276	1.99e-08	0.979324	rs1517423	RP11-202K23.1	175417	intergenic	1.589	7
7	1:103032588:C:T	rs1474058	1	103032588	T	C	0.3708	-0.0268	4.4e-08	0.979324	rs1517423	RP11-202K23.1	177401	intergenic	2.526	6
7	1:103034843:C:T	rs1517423	1	103034843	T	C	0.3757	-0.028	9.88e-09	1	rs1517423	RP11-202K23.1	179656	intergenic	6.896	6
7	1:103039808:C:T	rs1517425	1	103039808	T	C	0.3499	0.0275	1.22e-08	0.898245	rs1517423	RP11-202K23.1	184621	intergenic	0.941	7
7	1:103040474:G:T	rs1517426	1	103040474	T	G	0.3708	0.0273	2.83e-08	0.979324	rs1517423	RP11-202K23.1	185287	intergenic	0.902	6
7	1:103042971:C:T	rs1028169	1	103042971	T	C	0.3917	-0.0277	5.44e-09	0.744419	rs1517423	RP5-936J12.1	185906	intergenic	2.836	7
7	1:103043882:C:T	rs10874631	1	103043882	T	C	0.4115	-0.0275	1.5e-08	0.820214	rs1517423	RP5-936J12.1	184995	intergenic	1.148	5
7	1:103047426:A:G	rs4907976	1	103047426	A	G	0.4115	0.0276	1.33e-08	0.820214	rs1517423	RP5-936J12.1	181451	intergenic	4.941	6
7	1:103048966:A:ATATATC	rs71094560	1	103048966	A	ATATATC	0.3877	0.0287	1.84e-09	0.720074	rs1517423	RP5-936J12.1	179911	intergenic	1.395	NA
7	1:103049034:G:GTATA	rs66619432	1	103049034	G	GTATA	0.4036	0.0265	1.24e-07	0.762276	rs1517423	RP5-936J12.1	179843	intergenic	1.984	NA
7	1:103055698:A:C	rs10874634	1	103055698	A	C	0.4115	0.0281	8.4e-09	0.820214	rs1517423	RP5-936J12.1	173179	intergenic	0.959	6
7	1:103068339:C:T	rs11164553	1	103068339	T	C	0.3917	-0.026	2.17e-08	0.744419	rs1517423	RP5-936J12.1	160538	intergenic	0.128	7
7	1:103071218:A:G	rs11164554	1	103071218	A	G	0.3926	-0.028	4.13e-09	0.740755	rs1517423	RP5-936J12.1	157659	intergenic	3.322	6
7	1:103074553:G:GA	rs5776647	1	103074553	G	GA	0.4483	-0.0284	7.82e-08	0.688252	rs1517423	RP5-936J12.1	154324	intergenic	0.849	NA
7	1:103074839:A:C	rs1356396	1	103074839	A	C	0.4115	-0.0279	1.15e-08	0.811901	rs1517423	RP5-936J12.1	154038	intergenic	0.168	7
7	1:103079580:C:G	rs11164555	1	103079580	C	G	0.4125	0.028	1.06e-08	0.816742	rs1517423	RP5-936J12.1	149297	intergenic	0.13	5
7	1:103081751:G:T	rs12406889	1	103081751	T	G	0.4125	0.028	1.05e-08	0.816742	rs1517423	RP5-936J12.1	147126	intergenic	2.384	7
7	1:103082895:A:G	rs61811937	1	103082895	A	G	0.4125	0.0277	1.43e-08	0.816742	rs1517423	RP5-936J12.1	145982	intergenic	5.95	7
7	1:103083564:A:C	rs11164558	1	103083564	A	C	0.3926	-0.0289	3.66e-09	0.740755	rs1517423	RP5-936J12.1	145313	intergenic	7.848	6
7	1:103083831:C:G	rs10874636	1	103083831	C	G	0.3926	-0.0278	5.51e-09	0.740755	rs1517423	RP5-936J12.1	145046	intergenic	3.197	6
7	1:103085141:G:GC	rs35193376	1	103085141	G	GC	0.4115	0.0276	3.6e-08	0.812703	rs1517423	RP5-936J12.1	143736	intergenic	1.724	NA
7	1:103086019:C:T	rs12027288	1	103086019	T	C	0.3926	0.0286	2.02e-09	0.740755	rs1517423	RP5-936J12.1	142858	intergenic	2.681	7
7	1:103088742:G:T	rs11164559	1	103088742	T	G	0.4125	0.028	1.07e-08	0.816742	rs1517423	RP5-936J12.1	140135	intergenic	0.301	5
7	1:103090467:C:T	rs7526527	1	103090467	T	C	0.3926	0.0283	3e-09	0.740755	rs1517423	RP5-936J12.1	138410	intergenic	0.865	7
7	1:103098013:C:G	rs11164561	1	103098013	C	G	0.3926	0.0288	4.92e-09	0.740755	rs1517423	RP5-936J12.1	130864	intergenic	5.489	7
7	1:103099838:A:G	rs2376167	1	103099838	A	G	0.4205	0.0276	2.03e-08	0.798612	rs1517423	RP5-936J12.1	129039	intergenic	0.514	6
7	1:103100912:C:T	rs1517432	1	103100912	T	C	0.4205	0.0288	4.85e-09	0.798612	rs1517423	RP5-936J12.1	127965	intergenic	0.435	NA
7	1:103102861:C:T	rs1517430	1	103102861	T	C	0.4205	0.0287	5.66e-09	0.798612	rs1517423	RP5-936J12.1	126016	intergenic	5.031	NA
7	1:103106818:A:T	rs2376170	1	103106818	A	T	0.4205	0.0287	5.84e-09	0.798612	rs1517423	RP5-936J12.1	122059	intergenic	5.348	6
7	1:103111868:G:T	rs11164564	1	103111868	T	G	0.3936	0.0272	2.99e-08	0.680538	rs1517423	RP5-936J12.1	117009	intergenic	0.507	5
7	1:103113403:A:G	rs2030191	1	103113403	A	G	0.4911	-0.0332	2.04e-11	1	rs2030191	RP5-936J12.1	115474	intergenic	1.306	NA
7	1:103113416:G:T	rs12060674	1	103113416	T	G	0.3608	0.0227	2.55e-06	0.635827	rs112444296	RP5-936J12.1	115461	intergenic	2.901	7
7	1:103113681:C:T	rs977155	1	103113681	T	C	0.4195	-0.0271	2.31e-08	0.787108	rs1517423	RP5-936J12.1	115196	intergenic	1.475	NA
7	1:103123921:T:TG	rs11398165	1	103123921	T	TG	0.4066	-0.0243	5.27e-07	0.738166	rs1517423	RP5-936J12.1	104956	intergenic	1.811	NA
7	1:103125052:C:T	rs2138801	1	103125052	T	C	0.4066	0.0243	2.98e-07	0.738166	rs1517423	RP5-936J12.1	103825	intergenic	0.082	NA
7	1:103127532:T:TTA	rs142831405	1	103127532	T	TTA	0.4115	-0.0271	2.84e-08	0.719885	rs1517423	RP5-936J12.1	101345	intergenic	1.897	NA
7	1:103128845:C:T	rs10874638	1	103128845	T	C	0.4076	0.0234	7.57e-07	0.726457	rs1517423	RP5-936J12.1	100032	intergenic	14.41	7
7	1:103131263:A:G	rs12122750	1	103131263	A	G	0.4155	0.0273	1.01e-08	0.761053	rs1517423	RP5-936J12.1	97614	intergenic	6.842	6
7	1:103132275:A:AG	rs35659673	1	103132275	A	AG	0.4155	0.0273	2.08e-08	0.761053	rs1517423	RP5-936J12.1	96602	intergenic	2.633	NA
7	1:103137323:C:T	rs1451045	1	103137323	T	C	0.4066	-0.0236	5.57e-07	0.736157	rs1517423	RP5-936J12.1	91554	intergenic	1.194	7
7	1:103142255:C:T	rs11164569	1	103142255	T	C	0.4145	0.0274	8.82e-09	0.770894	rs1517423	RP5-936J12.1	86622	intergenic	7.414	7
7	1:103144497:C:T	rs10047253	1	103144497	T	C	0.4066	0.0244	2.37e-07	0.736157	rs1517423	RP5-936J12.1	84380	intergenic	5.773	6
7	1:103152893:A:G	rs11164571	1	103152893	A	G	0.4175	-0.0254	7.46e-08	0.760709	rs1517423	RP5-936J12.1	75984	intergenic	2.205	6
7	1:103153108:A:G	rs10443190	1	103153108	A	G	0.4175	0.0258	5.11e-08	0.760709	rs1517423	RP5-936J12.1	75769	intergenic	3.225	5
7	1:103166521:A:G	rs1451027	1	103166521	A	G	0.4175	0.0288	1.42e-09	0.760709	rs1517423	RP5-936J12.1	62356	intergenic	0.289	7
7	1:103186913:A:G	rs11164591	1	103186913	A	G	0.3976	0.0277	7.65e-09	0.690864	rs1517423	RP5-936J12.1	41964	intergenic	3.681	6
7	1:103188273:C:T	rs6699996	1	103188273	T	C	0.3976	-0.0278	7.06e-09	0.690864	rs1517423	RP5-936J12.1	40604	intergenic	5.27	6
7	1:103188980:A:C	rs35710136	1	103188980	A	C	0.499	-0.0297	2.26e-09	1	rs35710136	RP5-936J12.1	39897	intergenic	6.727	6
7	1:103200547:T:TAC	rs112444296	1	103200547	T	TAC	0.3628	-0.0363	2.65e-12	1	rs112444296	RP5-936J12.1	28330	intergenic	1.673	NA
7	1:103206316:C:T	rs1597583	1	103206316	T	C	0.335	-0.0282	6.37e-09	0.956705	rs1597582	RP5-936J12.1	22561	intergenic	3.559	NA
7	1:103206371:A:G	rs1597582	1	103206371	A	G	0.3449	0.0286	5.38e-09	1	rs1597582	RP5-936J12.1	22506	intergenic	5.898	NA
7	1:103210619:A:T	rs1812682	1	103210619	A	T	0.4105	-0.0296	5.41e-10	0.702771	rs11576308	RP5-936J12.1	18258	intergenic	4.407	7
7	1:103214274:A:G	rs6577334	1	103214274	A	G	0.3837	-0.0284	1.37e-09	0.757928	rs11576308	RP5-936J12.1	14603	intergenic	0.033	7
7	1:103215963:C:T	rs9787064	1	103215963	T	C	0.4105	-0.0298	5.02e-10	0.702771	rs11576308	RP5-936J12.1	12914	intergenic	1.358	7
7	1:103216881:A:G	rs713162	1	103216881	A	G	0.3837	-0.027	6.66e-09	0.757928	rs11576308	RP5-936J12.1	11996	intergenic	2.514	NA
7	1:103218185:C:T	rs10735776	1	103218185	T	C	0.4105	-0.0293	6.78e-10	0.702771	rs11576308	RP5-936J12.1	10692	intergenic	7.131	6
7	1:103218213:C:T	rs10747431	1	103218213	T	C	0.4105	-0.0298	3.47e-10	0.702771	rs11576308	RP5-936J12.1	10664	intergenic	10.45	7
7	1:103219271:A:AC	rs34891700	1	103219271	A	AC	0.4105	0.0294	9.7e-10	0.681507	rs11576308	RP5-936J12.1	9606	intergenic	0.587	NA
7	1:103219928:C:T	rs61812153	1	103219928	T	C	0.4115	0.0304	1.55e-10	0.699137	rs11576308	RP5-936J12.1	8949	intergenic	0.242	7
7	1:103220808:A:G	rs12136992	1	103220808	A	G	0.4105	0.0298	3.47e-10	0.702771	rs11576308	RP5-936J12.1	8069	intergenic	1.221	7
7	1:103221544:A:G	rs12132471	1	103221544	A	G	0.4105	0.0298	3.4e-10	0.702771	rs11576308	RP5-936J12.1	7333	intergenic	0.588	6
7	1:103225699:C:T	rs4908262	1	103225699	T	C	0.4105	0.0298	3.63e-10	0.702771	rs11576308	RP5-936J12.1	3178	intergenic	0.781	7
7	1:103226221:C:T	rs579692	1	103226221	T	C	0.2097	-0.0266	4.83e-06	0.632438	rs2708396	RP5-936J12.1	2656	intergenic	0.922	7
7	1:103228021:C:T	rs1932341	1	103228021	T	C	0.4105	-0.0298	3.41e-10	0.702771	rs11576308	RP5-936J12.1	856	downstream	2.165	6
7	1:103228108:A:T	rs1932342	1	103228108	A	T	0.2107	0.0237	3.15e-05	0.627826	rs2708396	RP5-936J12.1	769	downstream	4.399	6
7	1:103228579:C:T	rs921416	1	103228579	T	C	0.4105	0.0298	3.41e-10	0.702771	rs11576308	RP5-936J12.1	298	downstream	0.063	NA
7	1:103230340:A:G	rs631137	1	103230340	A	G	0.2097	-0.0261	7.29e-06	0.632438	rs2708396	RP5-936J12.1	0	ncRNA_intronic	1.611	6
7	1:103230817:A:T	rs629282	1	103230817	A	T	0.2097	0.0297	1.53e-07	0.632438	rs2708396	RP5-936J12.1	0	ncRNA_intronic	0.604	7
7	1:103231028:A:C	rs618072	1	103231028	A	C	0.2097	0.0297	1.51e-07	0.632438	rs2708396	RP5-936J12.1	0	ncRNA_intronic	2.236	NA
7	1:103231299:G:T	rs511308	1	103231299	T	G	0.2087	0.0278	1.02e-06	0.629536	rs2708396	RP5-936J12.1	0	ncRNA_intronic	0.447	7
7	1:103231606:C:T	rs514077	1	103231606	T	C	0.2097	-0.0297	1.47e-07	0.632438	rs2708396	RP5-936J12.1	0	ncRNA_intronic	2.647	7
7	1:103232369:C:CT	rs11387769	1	103232369	CT	C	0.2117	0.0281	1.02e-06	0.620979	rs2708396	RP5-936J12.1	0	ncRNA_intronic	8.421	NA
7	1:103232517:G:T	rs7521799	1	103232517	T	G	0.4105	-0.0284	1.34e-09	0.702771	rs11576308	RP5-936J12.1	0	ncRNA_intronic	0.587	6
7	1:103233725:C:T	rs2708398	1	103233725	T	C	0.2366	0.0234	1.54e-05	0.734309	rs2708396	RP5-936J12.1	0	ncRNA_intronic	0.236	NA
7	1:103233895:A:C	rs2708397	1	103233895	A	C	0.2097	-0.0261	4.58e-06	0.632438	rs2708396	RP5-936J12.1	0	ncRNA_intronic	0.556	NA
7	1:103235363:C:G	rs570092	1	103235363	C	G	0.2366	0.0242	5.99e-06	0.734309	rs2708396	RP5-936J12.1	0	ncRNA_intronic	0.98	6
7	1:103236929:C:CAT	rs148300162	1	103236929	CAT	C	0.4125	-0.0299	3.94e-10	0.694279	rs11576308	RP5-936J12.1	0	ncRNA_intronic	0.35	NA
7	1:103238411:A:G	rs12144719	1	103238411	A	G	0.4105	0.0298	3.03e-10	0.702771	rs11576308	RP5-936J12.1	0	ncRNA_intronic	1.788	5
7	1:103238682:A:C	rs62995062	1	103238682	A	C	0.4105	0.0286	1.41e-09	0.702771	rs11576308	RP5-936J12.1	0	ncRNA_intronic	0.67	3a
7	1:103238683:A:T	rs61812156	1	103238683	A	T	0.4135	-0.0289	1.05e-09	0.69317	rs11576308	RP5-936J12.1	0	ncRNA_intronic	1.393	3a
7	1:103239164:C:T	rs620658	1	103239164	T	C	0.2366	-0.0237	9.81e-06	0.734309	rs2708396	RP5-936J12.1	0	ncRNA_intronic	2.728	7
7	1:103239242:A:AACCCCTGACCTCGTG	rs11276256	1	103239242	A	AACCCCTGACCTCGTG	0.2097	-0.0253	1.28e-05	0.632438	rs2708396	RP5-936J12.1	0	ncRNA_intronic	0.591	NA
7	1:103239255:A:C	rs1312593	1	103239255	A	C	0.2366	-0.0236	1.24e-05	0.734309	rs2708396	RP5-936J12.1	0	ncRNA_intronic	2.291	6
7	1:103239947:C:T	rs7527674	1	103239947	T	C	0.3837	-0.0258	4.69e-07	0.757928	rs11576308	RP5-936J12.1	0	ncRNA_intronic	0.75	6
7	1:103240351:C:T	rs12406439	1	103240351	T	C	0.4105	0.0298	2.94e-10	0.702771	rs11576308	RP5-936J12.1	0	ncRNA_intronic	0.421	5
7	1:103240428:C:T	rs500936	1	103240428	T	C	0.2366	0.0237	9.6e-06	0.734309	rs2708396	RP5-936J12.1	0	ncRNA_intronic	0.424	5
7	1:103241009:C:G	rs688880	1	103241009	C	G	0.2366	0.0244	5.08e-06	0.734309	rs2708396	RP5-936J12.1	0	ncRNA_intronic	1.7	5
7	1:103241798:A:G	rs12410008	1	103241798	A	G	0.4105	0.0288	9.9e-10	0.702771	rs11576308	RP5-936J12.1	0	ncRNA_intronic	1.019	4
7	1:103243121:C:T	rs479990	1	103243121	T	C	0.2366	-0.0237	9.91e-06	0.734309	rs2708396	RP5-936J12.1	0	ncRNA_intronic	0.099	7
7	1:103243769:A:T	rs7540247	1	103243769	A	T	0.4105	0.0288	9.9e-10	0.702771	rs11576308	RP5-936J12.1	0	ncRNA_intronic	3.112	6
7	1:103244342:C:T	rs11164600	1	103244342	T	C	0.4105	-0.0288	9.88e-10	0.702771	rs11576308	RP5-936J12.1	0	ncRNA_intronic	0.087	7
7	1:103244468:A:C	rs688406	1	103244468	A	C	0.2366	0.0236	1.24e-05	0.734309	rs2708396	RP5-936J12.1	0	ncRNA_intronic	0.62	7
7	1:103247297:C:T	rs4381210	1	103247297	T	C	0.4105	0.0281	2.26e-09	0.702771	rs11576308	RP5-936J12.1	0	ncRNA_intronic	1.24	7
7	1:103247432:A:AAG	rs5776654	1	103247432	A	AAG	0.2366	0.0236	1.24e-05	0.734309	rs2708396	RP5-936J12.1	0	ncRNA_intronic	0.123	NA
7	1:103247435:T:TAGA	rs5776655	1	103247435	T	TAGA	0.2366	0.0236	1.24e-05	0.734309	rs2708396	RP5-936J12.1	0	ncRNA_intronic	0.341	NA
7	1:103247496:T:TAAG	rs72500396	1	103247496	T	TAAG	0.2366	0.0243	6.08e-06	0.734309	rs2708396	RP5-936J12.1	0	ncRNA_intronic	0.726	NA
7	1:103248978:A:T	rs11164603	1	103248978	A	T	0.4105	-0.0288	1.01e-09	0.702771	rs11576308	RP5-936J12.1	0	ncRNA_intronic	0.281	7
7	1:103249183:C:T	rs10874654	1	103249183	T	C	0.4105	0.0288	9.9e-10	0.702771	rs11576308	RP5-936J12.1	0	ncRNA_intronic	0.355	7
7	1:103249639:A:G	rs597499	1	103249639	A	G	0.2366	-0.0244	5.09e-06	0.734309	rs2708396	RP5-936J12.1	0	ncRNA_intronic	0.556	NA
7	1:103249858:G:GT	rs35937489	1	103249858	G	GT	0.2366	0.0235	1.29e-05	0.734309	rs2708396	RP5-936J12.1	0	ncRNA_intronic	0.141	NA
7	1:103250184:C:T	rs584481	1	103250184	T	C	0.2366	-0.0237	9.81e-06	0.734309	rs2708396	RP5-936J12.1	0	ncRNA_intronic	3.648	NA
7	1:103250731:C:T	rs582076	1	103250731	T	C	0.2366	-0.0237	9.81e-06	0.734309	rs2708396	RP5-936J12.1	0	ncRNA_intronic	1.383	NA
7	1:103251006:A:G	rs10782904	1	103251006	A	G	0.4105	0.0288	9.9e-10	0.702771	rs11576308	RP5-936J12.1	0	ncRNA_intronic	2.897	5
7	1:103251295:C:G	rs10782905	1	103251295	C	G	0.4105	0.0288	9.91e-10	0.702771	rs11576308	RP5-936J12.1	0	ncRNA_intronic	3.025	7
7	1:103253485:C:T	rs11164604	1	103253485	T	C	0.4105	0.0281	2.19e-09	0.702771	rs11576308	RP5-936J12.1	0	ncRNA_intronic	0.739	6
7	1:103253889:A:AT	rs35116468	1	103253889	A	AT	0.2366	0.0243	6.08e-06	0.734309	rs2708396	RP5-936J12.1	0	ncRNA_intronic	3.862	NA
7	1:103254746:G:GAAGT	rs149450293	1	103254746	G	GAAGT	0.4105	0.0297	4.85e-10	0.702771	rs11576308	RP5-936J12.1	0	ncRNA_intronic	1.52	NA
7	1:103255084:A:G	rs579478	1	103255084	A	G	0.2366	0.0235	1e-05	0.734309	rs2708396	RP5-936J12.1	0	ncRNA_intronic	2.431	NA
7	1:103255217:A:AT	rs35069323	1	103255217	A	AT	0.2366	0.0243	6.13e-06	0.734309	rs2708396	RP5-936J12.1	0	ncRNA_intronic	0.664	NA
7	1:103255303:C:T	rs1451029	1	103255303	T	C	0.4105	-0.0298	3.06e-10	0.702771	rs11576308	RP5-936J12.1	0	ncRNA_intronic	8.613	6
7	1:103255403:A:G	rs471949	1	103255403	A	G	0.2366	-0.0237	9.87e-06	0.734309	rs2708396	RP5-936J12.1	0	ncRNA_intronic	1.634	3a
7	1:103255687:A:G	rs12129229	1	103255687	A	G	0.4095	-0.0292	7.01e-10	0.698041	rs11576308	RP5-936J12.1	0	ncRNA_intronic	3.52	5
7	1:103256029:C:T	rs604574	1	103256029	T	C	0.2366	0.0244	5.09e-06	0.734309	rs2708396	RP5-936J12.1	0	ncRNA_intronic	1.751	NA
7	1:103256407:A:AAT	rs34213081	1	103256407	A	AAT	0.4105	0.0297	4.86e-10	0.702771	rs11576308	RP5-936J12.1	0	ncRNA_intronic	1.457	NA
7	1:103257185:C:G	rs2244031	1	103257185	C	G	0.2366	-0.0237	9.87e-06	0.734309	rs2708396	RP5-936J12.1	0	ncRNA_intronic	3.512	6
7	1:103257429:A:C	rs2783561	1	103257429	A	C	0.2366	0.0243	5.24e-06	0.734309	rs2708396	RP5-936J12.1	0	ncRNA_intronic	1.634	7
7	1:103257572:C:G	rs2783562	1	103257572	C	G	0.2366	0.0237	1.01e-05	0.734309	rs2708396	RP5-936J12.1	0	ncRNA_intronic	1.184	7
7	1:103258761:G:GT	rs5776658	1	103258761	G	GT	0.2416	0.0232	2.13e-05	0.698664	rs2708396	RP5-936J12.1	0	ncRNA_intronic	4.26	NA
7	1:103259509:G:T	rs1551105	1	103259509	T	G	0.4105	0.0287	1.15e-09	0.702771	rs11576308	RP5-936J12.1	0	ncRNA_intronic	0.656	6
7	1:103259724:C:T	rs674479	1	103259724	T	C	0.2366	0.0243	5.25e-06	0.734309	rs2708396	RP5-936J12.1	0	ncRNA_intronic	0.867	4
7	1:103260776:C:G	rs537755	1	103260776	C	G	0.2366	0.0243	5.28e-06	0.734309	rs2708396	RP5-936J12.1	0	ncRNA_intronic	2.116	6
7	1:103260952:G:T	rs538840	1	103260952	T	G	0.2366	0.0243	5.48e-06	0.734309	rs2708396	RP5-936J12.1	0	ncRNA_intronic	1.182	7
7	1:103262200:C:CTTA	rs201660193	1	103262200	CTTA	C	0.2366	0.0236	1.21e-05	0.734309	rs2708396	RP5-936J12.1	0	ncRNA_intronic	0.444	NA
7	1:103262225:A:T	rs1763362	1	103262225	A	T	0.2366	-0.0236	1.05e-05	0.734309	rs2708396	RP5-936J12.1	0	ncRNA_intronic	1.637	6
7	1:103264019:G:T	rs594441	1	103264019	T	G	0.2366	-0.0244	4.88e-06	0.734309	rs2708396	RP5-936J12.1	0	ncRNA_intronic	6.54	NA
7	1:103264964:A:G	rs4590689	1	103264964	A	G	0.4066	0.0277	3.4e-09	0.716245	rs11576308	RP5-936J12.1	0	ncRNA_intronic	0.765	7
7	1:103264978:C:G	rs687616	1	103264978	C	G	0.2366	0.0243	5.16e-06	0.734309	rs2708396	RP5-936J12.1	0	ncRNA_intronic	0.364	7
7	1:103268138:A:T	rs12133645	1	103268138	A	T	0.4066	0.0276	6.37e-09	0.716245	rs11576308	RP5-936J12.1	0	ncRNA_intronic	2.42	7
7	1:103268341:C:T	rs641756	1	103268341	T	C	0.2366	0.0224	2.75e-05	0.734309	rs2708396	RP5-936J12.1	0	ncRNA_intronic	1.666	NA
7	1:103269537:A:G	rs486226	1	103269537	A	G	0.2366	0.0224	2.72e-05	0.734309	rs2708396	RP5-936J12.1	0	ncRNA_intronic	10.33	NA
7	1:103271954:C:T	rs668405	1	103271954	T	C	0.2097	-0.0253	1.26e-05	0.632438	rs2708396	RP5-936J12.1	0	ncRNA_intronic	0.865	7
7	1:103272071:G:T	rs79367205	1	103272071	T	G	0.4076	0.0276	5.1e-09	0.712549	rs11576308	RP5-936J12.1	0	ncRNA_intronic	0.517	6
7	1:103272424:C:T	rs112510995	1	103272424	T	C	0.4066	-0.0277	5.8e-09	0.716245	rs11576308	RP5-936J12.1	0	ncRNA_intronic	0.695	7
7	1:103273145:T:TC	rs34532331	1	103273145	T	TC	0.4066	0.0278	6.06e-09	0.716245	rs11576308	RP5-936J12.1	0	ncRNA_intronic	2.875	NA
7	1:103274082:C:T	rs34310235	1	103274082	T	C	0.4066	-0.0276	5.1e-09	0.716245	rs11576308	RP5-936J12.1	0	ncRNA_intronic	1.302	6
7	1:103274179:A:T	rs694598	1	103274179	A	T	0.2366	-0.0243	5.25e-06	0.734309	rs2708396	RP5-936J12.1	0	ncRNA_intronic	1.899	6
7	1:103274737:A:G	rs526349	1	103274737	A	G	0.2366	-0.0237	1.02e-05	0.734309	rs2708396	RP5-936J12.1	0	ncRNA_intronic	0.654	6
7	1:103274928:A:C	rs610502	1	103274928	A	C	0.2366	-0.0236	1.05e-05	0.734309	rs2708396	RP5-936J12.1	0	ncRNA_intronic	0.523	7
7	1:103275592:C:T	rs1962675	1	103275592	T	C	0.2097	-0.0261	3.94e-06	0.632438	rs2708396	RP5-936J12.1	0	ncRNA_intronic	0.324	7
7	1:103278710:C:T	rs1451042	1	103278710	T	C	0.4066	-0.0276	5.45e-09	0.716245	rs11576308	RP5-936J12.1	0	ncRNA_intronic	3.789	7
7	1:103278901:A:T	rs1451043	1	103278901	A	T	0.4066	-0.0287	1.49e-09	0.716245	rs11576308	RP5-936J12.1	0	ncRNA_intronic	0.772	6
7	1:103279575:A:T	rs570890	1	103279575	A	T	0.2366	0.0237	1.01e-05	0.734309	rs2708396	RP5-936J12.1	0	ncRNA_intronic	1.189	7
7	1:103280454:C:T	rs541571	1	103280454	T	C	0.2097	-0.025	1.05e-05	0.632438	rs2708396	RP5-936J12.1	0	ncRNA_intronic	2.316	NA
7	1:103280764:T:TA	rs147742176	1	103280764	T	TA	0.2366	0.0215	7.15e-05	0.734309	rs2708396	RP5-936J12.1	0	ncRNA_intronic	0.805	NA
7	1:103281607:C:T	rs510385	1	103281607	T	C	0.2366	0.0237	1.01e-05	0.734309	rs2708396	RP5-936J12.1	0	ncRNA_intronic	0.241	7
7	1:103281950:A:T	rs506864	1	103281950	A	T	0.2366	-0.0238	9.69e-06	0.734309	rs2708396	RP5-936J12.1	0	ncRNA_intronic	2.959	6
7	1:103282328:T:TA	rs34459225	1	103282328	T	TA	0.2455	0.0237	1.34e-05	0.729939	rs2708396	RP5-936J12.1	0	ncRNA_intronic	2.072	NA
7	1:103282574:A:G	rs479921	1	103282574	A	G	0.2097	0.025	1.55e-05	0.632438	rs2708396	RP5-936J12.1	0	ncRNA_intronic	0.763	NA
7	1:103283359:A:C	rs562019	1	103283359	A	C	0.2366	-0.0234	1.36e-05	0.734309	rs2708396	RP5-936J12.1	0	ncRNA_intronic	1.199	NA
7	1:103283438:A:T	rs675767	1	103283438	A	T	0.2366	0.0237	1.05e-05	0.734309	rs2708396	RP5-936J12.1	0	ncRNA_intronic	3.109	7
7	1:103283995:C:G	rs662839	1	103283995	C	G	0.2097	0.0262	3.99e-06	0.632438	rs2708396	RP5-936J12.1	0	ncRNA_intronic	0.087	7
7	1:103284892:G:T	rs648505	1	103284892	T	G	0.2366	0.0241	5.2e-06	0.734309	rs2708396	RP5-936J12.1	0	ncRNA_intronic	1.877	NA
7	1:103285283:C:T	rs7513722	1	103285283	T	C	0.4066	-0.0287	1.56e-09	0.716245	rs11576308	RP5-936J12.1	0	ncRNA_intronic	0.472	7
7	1:103285594:A:T	rs576232	1	103285594	A	T	0.2097	-0.0262	3.94e-06	0.632438	rs2708396	RP5-936J12.1	0	ncRNA_intronic	1.936	7
7	1:103285858:C:T	rs11164615	1	103285858	T	C	0.4006	-0.028	9.31e-09	0.693247	rs11576308	RP5-936J12.1	0	ncRNA_intronic	0.066	6
7	1:103285894:C:T	rs633743	1	103285894	T	C	0.2356	-0.0237	1.03e-05	0.730934	rs2708396	RP5-936J12.1	0	ncRNA_intronic	1.683	NA
7	1:103285895:G:T	rs573478	1	103285895	T	G	0.2366	0.0237	1.02e-05	0.734309	rs2708396	RP5-936J12.1	0	ncRNA_intronic	3.891	NA
7	1:103286020:T:TAG	rs10674774	1	103286020	T	TAG	0.2366	-0.0237	1.28e-05	0.734309	rs2708396	RP5-936J12.1	0	ncRNA_intronic	0.343	NA
7	1:103286648:C:T	rs11164616	1	103286648	T	C	0.4066	-0.0278	4.62e-09	0.716245	rs11576308	RP5-936J12.1	0	ncRNA_intronic	0.78	6
7	1:103287721:A:G	rs514099	1	103287721	A	G	0.2366	0.0257	1.75e-06	0.734309	rs2708396	RP5-936J12.1	0	ncRNA_intronic	2.977	6
7	1:103289512:T:TA	rs35934790	1	103289512	T	TA	0.2366	0.0233	1.59e-05	0.734309	rs2708396	RP5-936J12.1	0	ncRNA_intronic	2.009	NA
7	1:103291191:G:GC	rs34639409	1	103291191	G	GC	0.2366	0.0248	5.44e-06	0.734309	rs2708396	RP5-936J12.1	0	ncRNA_intronic	0.624	NA
7	1:103292776:A:G	rs472765	1	103292776	A	G	0.2366	0.0255	1.95e-06	0.734309	rs2708396	RP5-936J12.1	0	ncRNA_intronic	2.297	7
7	1:103292780:A:C	rs665275	1	103292780	A	C	0.2366	0.0255	1.95e-06	0.734309	rs2708396	RP5-936J12.1	0	ncRNA_intronic	1.873	7
7	1:103293260:C:T	rs56922544	1	103293260	T	C	0.4076	0.0289	1.21e-09	0.720945	rs11576308	RP5-936J12.1	0	ncRNA_intronic	0.577	6
7	1:103294236:C:G	rs527514	1	103294236	C	G	0.2366	0.0249	4.09e-06	0.734309	rs2708396	RP5-936J12.1	0	ncRNA_intronic	0.458	7
7	1:103294940:C:G	rs573479	1	103294940	C	G	0.2097	0.0276	1.34e-06	0.632438	rs2708396	RP5-936J12.1	0	ncRNA_intronic	0.576	5
7	1:103295936:A:G	rs493379	1	103295936	A	G	0.2366	-0.0255	2.02e-06	0.734309	rs2708396	RP5-936J12.1	0	ncRNA_intronic	10.52	6
7	1:103296130:A:C	rs495182	1	103296130	A	C	0.2366	-0.0234	1.56e-05	0.734309	rs2708396	RP5-936J12.1	0	ncRNA_intronic	5.836	7
7	1:103296212:A:C	rs2464863	1	103296212	A	C	0.2366	0.0254	2.64e-06	0.734309	rs2708396	RP5-936J12.1	0	ncRNA_intronic	1.14	7
7	1:103296617:C:T	rs520747	1	103296617	T	C	0.2366	-0.0249	4.14e-06	0.734309	rs2708396	RP5-936J12.1	0	ncRNA_intronic	1.736	7
7	1:103297243:A:AC	rs36197812	1	103297243	A	AC	0.4076	0.0278	6.25e-09	0.720945	rs11576308	RP5-936J12.1	0	ncRNA_intronic	0.577	NA
7	1:103297371:A:T	rs2199555	1	103297371	A	T	0.2366	0.0249	4.04e-06	0.734309	rs2708396	RP5-936J12.1	0	ncRNA_intronic	1.816	6
7	1:103297386:C:G	rs2199554	1	103297386	C	G	0.2366	0.0235	1.21e-05	0.734309	rs2708396	RP5-936J12.1	0	ncRNA_intronic	1.097	7
7	1:103298209:A:T	rs2708396	1	103298209	A	T	0.2972	-0.0318	3.87e-10	1	rs2708396	RP5-936J12.1	0	ncRNA_intronic	0.863	6
7	1:103298338:A:C	rs2598461	1	103298338	A	C	0.2097	0.0276	1.4e-06	0.632438	rs2708396	RP5-936J12.1	0	ncRNA_intronic	0.487	5
7	1:103299040:A:G	rs474472	1	103299040	A	G	0.2097	0.0275	1.45e-06	0.632438	rs2708396	RP5-936J12.1	0	ncRNA_intronic	3.364	4
7	1:103299744:C:G	rs1839632	1	103299744	C	G	0.4066	-0.028	4.62e-09	0.70906	rs11576308	RP5-936J12.1	0	ncRNA_intronic	0.762	7
7	1:103299869:T:TA	rs113621673	1	103299869	T	TA	0.2386	0.0157	0.003351	0.616675	rs2616003	RP5-936J12.1	0	NA	0.574	NA
7	1:103299869:T:TAA	rs139682238	1	103299869	T	TAA	0.3191	-0.0172	0.0005917	0.616675	rs2616003	RP5-936J12.1	0	ncRNA_intronic	0.56	NA
7	1:103309054:A:G	rs541965350	1	103309054	A	G	0.000994	NA	NA	1	rs112444296	RP5-936J12.1	0	ncRNA_intronic	0.626	NA
7	1:103309862:A:C	rs10782909	1	103309862	A	C	0.4095	-0.029	1.85e-09	0.721984	rs11576308	RP5-936J12.1	0	ncRNA_intronic	1.293	7
7	1:103310189:C:T	rs1599703	1	103310189	T	C	0.4095	-0.029	1.83e-09	0.721984	rs11576308	RP5-936J12.1	0	ncRNA_intronic	1.333	NA
7	1:103311915:C:T	rs1599706	1	103311915	T	C	0.4095	0.0301	2.35e-09	0.721984	rs11576308	RP5-936J12.1	0	ncRNA_intronic	9.216	6
7	1:103317086:C:T	rs10782910	1	103317086	T	C	0.4085	0.0292	1.56e-09	0.718467	rs11576308	RP5-936J12.1	0	ncRNA_intronic	0.58	7
7	1:103318973:G:T	rs2376259	1	103318973	T	G	0.4095	-0.0291	1.72e-09	0.721984	rs11576308	RP5-936J12.1	0	ncRNA_intronic	3.611	5
7	1:103319904:A:G	rs2086014	1	103319904	A	G	0.4095	0.0291	1.67e-09	0.721984	rs11576308	RP5-936J12.1	505	upstream	2.21	NA
7	1:103320747:C:G	rs10430072	1	103320747	C	G	0.4095	0.0291	1.59e-09	0.721984	rs11576308	RP5-936J12.1	1348	intergenic	0.785	5
7	1:103324532:A:C	rs10874660	1	103324532	A	C	0.4095	0.0291	1.62e-09	0.721984	rs11576308	RP5-936J12.1	5133	intergenic	0.278	2b
7	1:103325774:C:T	rs12404334	1	103325774	T	C	0.4095	-0.0291	1.71e-09	0.721984	rs11576308	RP5-936J12.1	6375	intergenic	0.72	7
7	1:103328929:G:T	rs10874661	1	103328929	T	G	0.4095	0.029	1.78e-09	0.721984	rs11576308	RP5-936J12.1	9530	intergenic	1.889	6
7	1:103330777:C:G	rs2616003	1	103330777	C	G	0.329	0.0275	3.22e-08	1	rs2616003	COL11A1	11245	intergenic	0.734	5
7	1:103335136:A:G	rs12133652	1	103335136	A	G	0.4095	-0.0291	1.72e-09	0.721984	rs11576308	COL11A1	6886	intergenic	11.66	6
7	1:103340513:A:G	rs1318755	1	103340513	A	G	0.4095	0.0294	1.15e-09	0.721984	rs11576308	COL11A1	1509	intergenic	1.781	5
7	1:103340623:C:T	rs1318756	1	103340623	T	C	0.4801	-0.0392	7.02e-16	0.617865	rs143424888	COL11A1	1399	intergenic	1.934	6
7	1:103341016:A:T	rs4907985	1	103341016	A	T	0.4821	0.0394	5.6e-16	0.632372	rs143424888	COL11A1	1006	intergenic	4.159	6
7	1:103345744:C:G	rs12722976	1	103345744	C	G	0.4851	-0.0395	3.95e-16	0.64178	rs143424888	COL11A1	0	intronic	0.19	6
7	1:103347728:G:GTATT	rs5776661	1	103347728	G	GTATT	0.4851	0.0413	2.7e-16	0.64178	rs143424888	COL11A1	0	intronic	3.102	NA
7	1:103350118:C:G	rs2169608	1	103350118	C	G	0.3936	0.0351	1.33e-12	0.829654	rs11576308	COL11A1	0	intronic	1.322	4
7	1:103350437:C:T	rs2169609	1	103350437	T	C	0.3936	-0.0351	1.32e-12	0.829654	rs11576308	COL11A1	0	intronic	3.049	7
7	1:103350876:A:G	rs2077569	1	103350876	A	G	0.3936	0.035	1.07e-12	0.829654	rs11576308	COL11A1	0	intronic	0.489	7
7	1:103351255:G:T	rs945326	1	103351255	T	G	0.3936	-0.0351	1.32e-12	0.829654	rs11576308	COL11A1	0	intronic	3.612	6
7	1:103351323:C:T	rs1932331	1	103351323	T	C	0.3936	0.0351	1.32e-12	0.829654	rs11576308	COL11A1	0	intronic	2.451	7
7	1:103351955:C:T	rs1841841	1	103351955	T	C	0.3936	-0.0351	1.3e-12	0.829654	rs11576308	COL11A1	0	intronic	9.508	6
7	1:103352076:C:T	rs1463048	1	103352076	T	C	0.3936	0.035	1.62e-12	0.829654	rs11576308	COL11A1	0	intronic	3.92	6
7	1:103352451:A:G	rs2229783	1	103352451	A	G	0.3936	-0.0351	1.31e-12	0.829654	rs11576308	COL11A1	0	exonic	8.757	NA
7	1:103352773:C:T	rs11164628	1	103352773	T	C	0.3936	0.0351	1.47e-12	0.829654	rs11576308	COL11A1	0	intronic	0.068	6
7	1:103352801:A:G	rs11164629	1	103352801	A	G	0.3936	0.0352	1.27e-12	0.829654	rs11576308	COL11A1	0	intronic	0.265	7
7	1:103352995:C:T	rs11164630	1	103352995	T	C	0.3936	0.0351	1.31e-12	0.829654	rs11576308	COL11A1	0	intronic	0.101	6
7	1:103353139:A:C	rs12023984	1	103353139	A	C	0.3936	0.0351	1.31e-12	0.829654	rs11576308	COL11A1	0	intronic	1.14	7
7	1:103353900:A:T	rs11164632	1	103353900	A	T	0.3946	-0.035	1.62e-12	0.826459	rs11576308	COL11A1	0	intronic	0.205	6
7	1:103353933:G:T	rs11164633	1	103353933	T	G	0.3946	0.035	1.59e-12	0.826459	rs11576308	COL11A1	0	intronic	1.267	6
7	1:103353934:C:T	rs2615980	1	103353934	T	C	0.2873	0.025	7.62e-07	0.61911	rs11576308	COL11A1	0	intronic	4.256	6
7	1:103354939:C:CTG	rs113226085	1	103354939	CTG	C	0.07256	-0.0422	7.42e-06	0.626848	rs11576308	COL11A1	0	intronic	3.004	NA
7	1:103354939:C:CTGTGTGTGTG	rs777643087	1	103354939	CTGTGTGTGTG	C	0.4722	0.0374	8.14e-11	0.626848	rs11576308	COL11A1	0	NA	1.548	NA
7	1:103357553:A:C	rs10874662	1	103357553	A	C	0.3718	-0.0366	1.86e-13	0.918039	rs11576308	COL11A1	0	intronic	2.531	6
7	1:103363378:A:G	rs6677574	1	103363378	A	G	0.3708	0.0365	1.49e-13	0.914294	rs11576308	COL11A1	0	intronic	1.631	4
7	1:103365785:C:T	rs1932350	1	103365785	T	C	0.3708	0.0368	1.15e-13	0.922162	rs11576308	COL11A1	0	intronic	2.148	5
7	1:103368237:A:G	rs1620866	1	103368237	A	G	0.2942	-0.0228	4.7e-06	0.648312	rs11576308	COL11A1	0	intronic	3.354	6
7	1:103368694:A:G	rs78968459	1	103368694	A	G	0.1233	-0.0343	3.91e-06	0.653802	rs138454459	COL11A1	0	intronic	0.739	7
7	1:103369002:A:AG	rs150106369	1	103369002	A	AG	0.1233	0.0343	4.15e-06	0.653802	rs138454459	COL11A1	0	intronic	3.464	NA
7	1:103370135:C:G	rs138454459	1	103370135	C	G	0.1322	-0.0387	8.07e-09	1	rs138454459	COL11A1	0	intronic	1.146	7
7	1:103370150:C:T	rs374291776	1	103370150	T	C	0.1074	0.0347	5.23e-06	0.773091	rs138454459	COL11A1	0	intronic	1.962	6
7	1:103370569:C:T	rs12120613	1	103370569	T	C	0.1233	0.0343	4.15e-06	0.653802	rs138454459	COL11A1	0	intronic	2.632	7
7	1:103370785:C:G	rs11576276	1	103370785	C	G	0.2396	0.0317	4.31e-09	0.973191	rs6679803	COL11A1	0	intronic	0.551	6
7	1:103370886:A:C	rs12124233	1	103370886	A	C	0.1292	0.0337	4.26e-06	0.615561	rs138454459	COL11A1	0	intronic	1.943	6
7	1:103370977:A:G	rs11576308	1	103370977	A	G	0.3877	0.0383	6.35e-15	1	rs11576308	COL11A1	0	intronic	1.429	6
7	1:103371441:C:T	rs12145801	1	103371441	T	C	0.1292	0.0337	4.07e-06	0.615561	rs138454459	COL11A1	0	intronic	1.851	7
7	1:103371544:A:G	rs12141988	1	103371544	A	G	0.1292	-0.0338	3.75e-06	0.615561	rs138454459	COL11A1	0	intronic	0.854	6
7	1:103371652:C:T	rs12145872	1	103371652	T	C	0.1292	0.0338	3.75e-06	0.615561	rs138454459	COL11A1	0	intronic	5.823	6
7	1:103372265:A:AT	rs148059417	1	103372265	A	AT	0.1302	-0.034	3.79e-06	0.609488	rs138454459	COL11A1	0	intronic	0.114	NA
7	1:103373580:A:G	rs77899553	1	103373580	A	G	0.1292	0.0338	3.75e-06	0.615561	rs138454459	COL11A1	0	intronic	0.309	6
7	1:103373679:A:G	rs114053089	1	103373679	A	G	0.1292	-0.0338	3.75e-06	0.615561	rs138454459	COL11A1	0	intronic	0.731	7
7	1:103373747:A:T	rs11164635	1	103373747	A	T	0.2346	0.0325	1.98e-09	1	rs6679803	COL11A1	0	intronic	6.639	7
7	1:103373778:C:T	rs74986116	1	103373778	T	C	0.1292	0.0338	3.75e-06	0.615561	rs138454459	COL11A1	0	intronic	4.315	6
7	1:103374930:A:C	rs1015747	1	103374930	A	C	0.331	0.0312	5.34e-10	0.781571	rs11576308	COL11A1	0	intronic	4.487	NA
7	1:103376351:A:T	rs12121251	1	103376351	A	T	0.1292	-0.0338	3.75e-06	0.615561	rs138454459	COL11A1	0	intronic	1.125	7
7	1:103376437:A:AT	rs144197561	1	103376437	A	AT	0.1282	-0.0339	4.23e-06	0.608403	rs138454459	COL11A1	0	intronic	0.731	NA
7	1:103377968:A:C	rs11164636	1	103377968	A	C	0.2346	-0.0325	1.84e-09	1	rs6679803	COL11A1	0	intronic	0.378	6
7	1:103378766:G:GT	rs139672818	1	103378766	G	GT	0.1292	-0.0339	4.02e-06	0.615561	rs138454459	COL11A1	0	intronic	0.727	NA
7	1:103379004:A:C	rs80104501	1	103379004	A	C	0.1292	0.0339	3.57e-06	0.615561	rs138454459	COL11A1	0	intronic	4.873	6
7	1:103379545:A:T	rs992100	1	103379545	A	T	0.1292	0.0339	3.57e-06	0.615561	rs138454459	COL11A1	0	intronic	2.766	5
7	1:103379548:A:G	rs4908272	1	103379548	A	G	0.331	-0.0312	4.76e-10	0.781571	rs11576308	COL11A1	0	intronic	1.579	5
7	1:103379870:A:C	rs28648038	1	103379870	A	C	0.1292	0.0339	3.57e-06	0.615561	rs138454459	COL11A1	0	intronic	0.739	5
7	1:103379918:A:G	rs3753841	1	103379918	A	G	0.3877	0.0377	9.28e-15	1	rs11576308	COL11A1	0	exonic	25.5	NA
7	1:103380393:A:G	rs577266494	1	103380393	A	G	0.1292	-0.0339	3.99e-06	0.615561	rs138454459	COL11A1	0	intronic	1.168	NA
7	1:103380892:C:CTTTG	rs141853979	1	103380892	CTTTG	C	0.3877	-0.038	1.59e-14	1	rs11576308	COL11A1	0	intronic	1.99	NA
7	1:103382158:C:T	rs12121979	1	103382158	T	C	0.1292	0.0339	3.67e-06	0.615561	rs138454459	COL11A1	0	intronic	8.692	6
7	1:103382299:A:G	rs12125550	1	103382299	A	G	0.1292	0.0339	3.67e-06	0.615561	rs138454459	COL11A1	0	intronic	2.961	6
7	1:103382389:A:AT	rs67248624	1	103382389	A	AT	0.1292	-0.0339	3.94e-06	0.615561	rs138454459	COL11A1	0	intronic	0.498	NA
7	1:103382398:A:G	rs115798322	1	103382398	A	G	0.1292	0.0339	3.67e-06	0.615561	rs138454459	COL11A1	0	intronic	10.19	6
7	1:103382456:A:G	rs12118250	1	103382456	A	G	0.1292	-0.0339	3.67e-06	0.615561	rs138454459	COL11A1	0	intronic	2.933	7
7	1:103382532:A:G	rs12118259	1	103382532	A	G	0.1292	-0.0339	3.56e-06	0.615561	rs138454459	COL11A1	0	intronic	2.87	7
7	1:103382943:A:G	rs11164637	1	103382943	A	G	0.331	-0.0311	5.65e-10	0.781571	rs11576308	COL11A1	0	intronic	6.881	7
7	1:103383379:A:C	rs12126635	1	103383379	A	C	0.1292	0.0339	3.56e-06	0.615561	rs138454459	COL11A1	0	intronic	0.081	7
7	1:103384044:A:G	rs1841837	1	103384044	A	G	0.331	0.0313	4.96e-10	0.781571	rs11576308	COL11A1	0	intronic	3.116	6
7	1:103384204:T:TA	rs71696647	1	103384204	T	TA	0.1292	-0.0336	4.93e-06	0.615561	rs138454459	COL11A1	0	intronic	0.501	NA
7	1:103384641:A:C	rs2376261	1	103384641	A	C	0.2018	0.0298	1.52e-07	0.824879	rs6679803	COL11A1	0	intronic	1.419	7
7	1:103384724:T:TA	rs11375518	1	103384724	T	TA	0.2018	-0.03	1.91e-07	0.824879	rs6679803	COL11A1	0	intronic	0.618	NA
7	1:103385373:A:G	rs993471	1	103385373	A	G	0.3877	0.0381	9.9e-15	1	rs11576308	COL11A1	0	intronic	0.402	5
7	1:103385653:A:G	rs11801437	1	103385653	A	G	0.2018	0.0298	1.52e-07	0.824879	rs6679803	COL11A1	0	intronic	0.631	5
7	1:103386485:C:T	rs10127873	1	103386485	T	C	0.2018	-0.0297	1.53e-07	0.824879	rs6679803	COL11A1	0	intronic	5.582	7
7	1:103386807:C:T	rs10127706	1	103386807	T	C	0.2018	0.0297	1.53e-07	0.824879	rs6679803	COL11A1	0	intronic	0.025	6
7	1:103389914:A:T	rs4908274	1	103389914	A	T	0.329	-0.0313	5.38e-10	0.775808	rs11576308	COL11A1	0	intronic	2.507	5
7	1:103390868:A:G	rs12134175	1	103390868	A	G	0.1292	0.0322	4.07e-06	0.615561	rs138454459	COL11A1	0	intronic	1.975	6
7	1:103391621:A:G	rs1676487	1	103391621	A	G	0.1541	0.0329	6.26e-08	0.843532	rs138454459	COL11A1	0	intronic	0.776	NA
7	1:103391931:A:ATG	rs140351698	1	103391931	A	ATG	0.1312	-0.0316	6.99e-06	0.616674	rs138454459	COL11A1	0	intronic	1.325	NA
7	1:103392363:A:C	rs1993822	1	103392363	A	C	0.331	0.0312	5.47e-10	0.781571	rs11576308	COL11A1	0	intronic	0.844	NA
7	1:103393167:C:G	rs2622834	1	103393167	C	G	0.1541	-0.0327	7.21e-08	0.843532	rs138454459	COL11A1	0	intronic	2.639	6
7	1:103393457:C:T	rs12138977	1	103393457	T	C	0.331	0.0312	5.48e-10	0.781571	rs11576308	COL11A1	0	intronic	1.672	6
7	1:103394058:G:T	rs12729158	1	103394058	T	G	0.331	0.0313	4.93e-10	0.781571	rs11576308	COL11A1	0	intronic	0.656	7
7	1:103394234:C:T	rs36185765	1	103394234	T	C	0.2018	0.0297	2.53e-07	0.824879	rs6679803	COL11A1	0	intronic	2.571	7
7	1:103395188:A:G	rs77100896	1	103395188	A	G	0.332	0.0317	6.6e-10	0.776666	rs11576308	COL11A1	0	intronic	1.907	7
7	1:103395706:A:G	rs12133782	1	103395706	A	G	0.1541	0.0333	5.6e-08	0.843532	rs138454459	COL11A1	0	intronic	3.137	7
7	1:103395742:A:G	rs7413913	1	103395742	A	G	0.331	-0.0316	6.87e-10	0.781571	rs11576308	COL11A1	0	intronic	2.812	6
7	1:103397516:A:T	rs12180653	1	103397516	A	T	0.1551	0.0329	6.43e-08	0.837325	rs138454459	COL11A1	0	intronic	3.596	7
7	1:103398164:C:G	rs4522018	1	103398164	C	G	0.2018	-0.0294	2.11e-07	0.824879	rs6679803	COL11A1	0	intronic	1.825	7
7	1:103398321:A:G	rs4582824	1	103398321	A	G	0.2346	-0.0327	2.91e-09	1	rs6679803	COL11A1	0	intronic	3.249	6
7	1:103399207:A:C	rs12756209	1	103399207	A	C	0.3887	-0.0386	1.54e-14	0.995692	rs11576308	COL11A1	0	intronic	1.184	5
7	1:103400314:C:T	rs2045819	1	103400314	T	C	0.2018	-0.0296	1.8e-07	0.824879	rs6679803	COL11A1	0	intronic	2.513	NA
7	1:103401033:C:G	rs3767273	1	103401033	C	G	0.4324	0.0352	2.17e-13	0.697997	rs143424888	COL11A1	0	intronic	2.765	6
7	1:103402735:C:T	rs6682134	1	103402735	T	C	0.4324	-0.0349	3.47e-13	0.697997	rs143424888	COL11A1	0	intronic	3.1	6
7	1:103402995:A:G	rs6679803	1	103402995	A	G	0.2346	-0.0331	1.1e-09	1	rs6679803	COL11A1	0	intronic	0.632	7
7	1:103403088:C:G	rs4908277	1	103403088	C	G	0.327	0.0273	1.54e-07	0.861116	rs2126643	COL11A1	0	intronic	2.523	NA
7	1:103403944:A:T	rs1975918	1	103403944	A	T	0.4354	-0.0358	2.03e-13	0.705119	rs143424888	COL11A1	0	intronic	4.314	6
7	1:103403948:T:TA	rs5776666	1	103403948	T	TA	0.2575	0.023	1.91e-05	0.728697	rs11811018	COL11A1	0	intronic	0.704	NA
7	1:103404219:C:T	rs2376262	1	103404219	T	C	0.4076	0.0314	3.75e-11	0.63042	rs143424888	COL11A1	0	intronic	3.572	6
7	1:103404384:C:T	rs2126643	1	103404384	T	C	0.3529	-0.0301	6.53e-10	1	rs2126643	COL11A1	0	intronic	6.915	NA
7	1:103405125:T:TGAG	rs5776667	1	103405125	T	TGAG	0.1759	0.0249	5.21e-05	0.681966	rs6679803	COL11A1	0	intronic	1.062	NA
7	1:103405249:A:ACT	rs10646157	1	103405249	A	ACT	0.4712	-0.0393	7.18e-14	0.630161	rs143424888	COL11A1	0	intronic	0.315	NA
7	1:103405357:C:G	rs984022	1	103405357	C	G	0.4314	0.0334	1.36e-12	0.708339	rs143424888	COL11A1	0	intronic	1.081	7
7	1:103405892:A:G	rs17127270	1	103405892	A	G	0.1769	-0.0212	0.0005809	0.676132	rs6679803	COL11A1	0	exonic	1.691	6
7	1:103406616:C:G	rs2616011	1	103406616	C	G	0.2555	-0.026	7.22e-07	0.725674	rs11811018	COL11A1	0	intronic	0.042	6
7	1:103406892:C:T	rs11164643	1	103406892	T	C	0.175	-0.0213	0.0006079	0.678093	rs6679803	COL11A1	0	intronic	2.857	2b
7	1:103407871:G:T	rs1841838	1	103407871	T	G	0.4324	-0.034	8.39e-13	0.71133	rs143424888	COL11A1	0	intronic	5.674	NA
7	1:103407999:C:T	rs2622865	1	103407999	T	C	0.4314	-0.0328	2.91e-12	0.708339	rs143424888	COL11A1	0	intronic	5.597	NA
7	1:103408118:T:TA	rs35023789	1	103408118	T	TA	0.4314	0.0349	1.16e-12	0.709279	rs143424888	COL11A1	0	intronic	5.103	NA
7	1:103408269:A:G	rs12045404	1	103408269	A	G	0.4324	-0.0339	1.02e-12	0.71133	rs143424888	COL11A1	0	intronic	0.241	5
7	1:103409100:A:C	rs12046389	1	103409100	A	C	0.4324	-0.035	3.25e-13	0.71133	rs143424888	COL11A1	0	intronic	1.701	6
7	1:103409317:C:T	rs2616010	1	103409317	T	C	0.4314	0.0328	3.1e-12	0.708339	rs143424888	COL11A1	0	intronic	6.626	NA
7	1:103410124:A:G	rs12084902	1	103410124	A	G	0.1759	-0.0205	0.0008864	0.681966	rs6679803	COL11A1	0	intronic	3.722	7
7	1:103411581:C:T	rs10874664	1	103411581	T	C	0.2555	-0.0255	2.23e-06	0.725674	rs11811018	COL11A1	0	intronic	1.504	7
7	1:103412960:G:T	rs10047217	1	103412960	T	G	0.4324	0.0348	4.4e-13	0.71133	rs143424888	COL11A1	0	intronic	0.157	6
7	1:103413213:G:T	rs2615986	1	103413213	T	G	0.2555	0.0256	1.01e-06	0.725674	rs11811018	COL11A1	0	intronic	2.555	NA
7	1:103414068:A:G	rs12129927	1	103414068	A	G	0.1759	-0.0211	0.000629	0.681966	rs6679803	COL11A1	0	intronic	6.306	6
7	1:103415282:C:T	rs7543705	1	103415282	T	C	0.4314	0.0331	2.08e-12	0.708339	rs143424888	COL11A1	0	intronic	6.036	5
7	1:103417173:A:G	rs61812695	1	103417173	A	G	0.1839	0.0248	2.16e-05	0.787683	rs11811018	COL11A1	0	intronic	2.052	7
7	1:103417203:C:G	rs2061708	1	103417203	C	G	0.4254	0.0386	7.26e-16	0.719473	rs143424888	COL11A1	0	intronic	1.147	7
7	1:103417687:G:GCT	rs34837300	1	103417687	G	GCT	0.16	-0.0249	9.83e-05	0.668364	rs11811018	COL11A1	0	intronic	0.937	NA
7	1:103418862:C:T	rs17506286	1	103418862	T	C	0.16	0.0249	8.19e-05	0.668364	rs11811018	COL11A1	0	intronic	1.518	7
7	1:103419214:A:C	rs12142523	1	103419214	A	C	0.159	0.0262	5.7e-05	0.664257	rs11811018	COL11A1	0	intronic	3.721	7
7	1:103419215:A:G	rs12142524	1	103419215	A	G	0.159	0.0262	5.7e-05	0.664257	rs11811018	COL11A1	0	intronic	1.876	7
7	1:103419238:A:G	rs1966959	1	103419238	A	G	0.2962	-0.0339	5.92e-12	0.866325	rs12048863	COL11A1	0	intronic	3.905	6
7	1:103419938:C:T	rs12743365	1	103419938	T	C	0.16	-0.025	8.22e-05	0.668364	rs11811018	COL11A1	0	intronic	5.16	6
7	1:103420630:A:T	rs11811018	1	103420630	A	T	0.2187	-0.0299	1.7e-08	1	rs11811018	COL11A1	0	intronic	5.208	7
7	1:103420759:G:T	rs4908280	1	103420759	T	G	0.2982	0.0347	2.67e-12	0.87425	rs12048863	COL11A1	0	intronic	6.835	7
7	1:103421003:C:T	rs2622848	1	103421003	T	C	0.2634	0.0299	3.78e-09	0.724655	rs12048863	COL11A1	0	intronic	1.067	7
7	1:103422537:A:C	rs6663034	1	103422537	A	C	0.2972	-0.0345	3.02e-12	0.870105	rs12048863	COL11A1	0	intronic	3.353	7
7	1:103422643:C:T	rs10874665	1	103422643	T	C	0.2396	0.0311	6.08e-09	0.658295	rs12048863	COL11A1	0	intronic	0.847	7
7	1:103422681:A:C	rs6699118	1	103422681	A	C	0.2972	0.0344	3.18e-12	0.870105	rs12048863	COL11A1	0	intronic	0.946	7
7	1:103422730:C:T	rs3102053	1	103422730	T	C	0.2634	0.0292	8.58e-09	0.724655	rs12048863	COL11A1	0	intronic	1.899	7
7	1:103422789:C:T	rs12136748	1	103422789	T	C	0.16	0.0252	7.19e-05	0.668364	rs11811018	COL11A1	0	intronic	3.8	6
7	1:103424803:C:T	rs6672647	1	103424803	T	C	0.2972	-0.0345	2.86e-12	0.870105	rs12048863	COL11A1	0	intronic	0.161	6
7	1:103425214:A:T	rs6670486	1	103425214	A	T	0.2972	-0.0345	2.98e-12	0.870105	rs12048863	COL11A1	0	intronic	0.959	7
7	1:103426033:G:GGT	rs67908045	1	103426033	G	GGT	0.3032	0.0371	3.5e-13	0.860275	rs12048863	COL11A1	0	intronic	0.927	NA
7	1:103426301:G:GA	rs71094585	1	103426301	G	GA	0.161	0.0241	0.0001194	0.639885	rs11811018	COL11A1	0	intronic	1.52	NA
7	1:103426968:G:T	rs1564143	1	103426968	T	G	0.2982	0.0359	7.96e-13	0.87425	rs12048863	COL11A1	0	intronic	2.233	7
7	1:103427009:A:G	rs1564144	1	103427009	A	G	0.2972	-0.0349	1.77e-12	0.870105	rs12048863	COL11A1	0	intronic	6.72	6
7	1:103427145:C:T	rs1012283	1	103427145	T	C	0.16	-0.0251	7.93e-05	0.668364	rs11811018	COL11A1	0	intronic	8.294	NA
7	1:103427381:A:G	rs1012282	1	103427381	A	G	0.2634	0.03	3.67e-09	0.724655	rs12048863	COL11A1	0	intronic	1.491	5
7	1:103427994:A:T	rs4353117	1	103427994	A	T	0.16	0.0251	7.93e-05	0.668364	rs11811018	COL11A1	0	intronic	6.336	7
7	1:103429202:G:T	rs1824691	1	103429202	T	G	0.2634	-0.03	3.79e-09	0.724655	rs12048863	COL11A1	0	intronic	2.511	7
7	1:103429354:A:G	rs7552614	1	103429354	A	G	0.2982	-0.0359	7.84e-13	0.87425	rs12048863	COL11A1	0	intronic	1.766	7
7	1:103429411:G:T	rs2615987	1	103429411	T	G	0.2634	-0.03	3.71e-09	0.724655	rs12048863	COL11A1	0	intronic	0.893	7
7	1:103429938:C:T	rs4908281	1	103429938	T	C	0.2972	-0.0338	6.47e-12	0.870105	rs12048863	COL11A1	0	intronic	3.252	7
7	1:103432419:G:T	rs34277983	1	103432419	T	G	0.16	0.0264	4.77e-05	0.668364	rs11811018	COL11A1	0	intronic	0.494	5
7	1:103432657:A:G	rs12755987	1	103432657	A	G	0.2982	-0.0354	9.33e-13	0.87425	rs12048863	COL11A1	0	intronic	3.573	7
7	1:103434342:A:T	rs12143676	1	103434342	A	T	0.16	-0.0251	7.81e-05	0.668364	rs11811018	COL11A1	0	intronic	2.244	7
7	1:103435001:A:G	rs10874668	1	103435001	A	G	0.2396	-0.0314	5.12e-09	0.658295	rs12048863	COL11A1	0	intronic	2.281	6
7	1:103436141:A:G	rs11164648	1	103436141	A	G	0.2396	0.0311	5.91e-09	0.658295	rs12048863	COL11A1	0	intronic	5.895	4
7	1:103437293:C:G	rs2254082	1	103437293	C	G	0.2634	-0.0299	4.21e-09	0.724655	rs12048863	COL11A1	0	intronic	2.092	6
7	1:103438223:C:T	rs2622854	1	103438223	T	C	0.2634	-0.0299	4.17e-09	0.724655	rs12048863	COL11A1	0	intronic	0.759	6
7	1:103438795:C:T	rs12118365	1	103438795	T	C	0.2406	0.0311	5.45e-09	0.653141	rs12048863	COL11A1	0	intronic	7.486	7
7	1:103441275:A:G	rs17447925	1	103441275	A	G	0.16	0.0251	7.62e-05	0.668364	rs11811018	COL11A1	0	intronic	4.418	6
7	1:103441777:C:T	rs2061704	1	103441777	T	C	0.2972	0.035	1.38e-12	0.870105	rs12048863	COL11A1	0	intronic	1.241	6
7	1:103441814:A:G	rs2061705	1	103441814	A	G	0.4881	-0.0378	1.14e-14	0.927213	rs143424888	COL11A1	0	intronic	0.787	7
7	1:103443205:A:T	rs2622844	1	103443205	A	T	0.2634	-0.0297	4.22e-09	0.724655	rs12048863	COL11A1	0	intronic	9.188	6
7	1:103443715:G:T	rs10782914	1	103443715	T	G	0.2972	0.0346	2.25e-12	0.870105	rs12048863	COL11A1	0	intronic	2.914	6
7	1:103444497:A:G	rs1903787	1	103444497	A	G	0.2634	0.0297	4.38e-09	0.724655	rs12048863	COL11A1	0	intronic	1.656	7
7	1:103444679:G:T	rs11164649	1	103444679	T	G	0.2982	-0.0357	6.15e-13	0.87425	rs12048863	COL11A1	0	intronic	5.027	6
7	1:103445223:A:G	rs2622846	1	103445223	A	G	0.2634	-0.03	3.68e-09	0.724655	rs12048863	COL11A1	0	intronic	6.037	6
7	1:103446448:A:T	rs12025848	1	103446448	A	T	0.2972	0.0338	6e-12	0.870105	rs12048863	COL11A1	0	intronic	5.196	5
7	1:103446620:A:G	rs12124588	1	103446620	A	G	0.16	0.0251	7.62e-05	0.668364	rs11811018	COL11A1	0	intronic	0.752	6
7	1:103448242:G:T	rs11164650	1	103448242	T	G	0.2396	0.0313	4.58e-09	0.658295	rs12048863	COL11A1	0	intronic	1.369	7
7	1:103448795:C:T	rs986944	1	103448795	T	C	0.2634	-0.0293	7.96e-09	0.724655	rs12048863	COL11A1	0	intronic	3.468	6
7	1:103449001:A:G	rs12119459	1	103449001	A	G	0.16	-0.0264	4.65e-05	0.668364	rs11811018	COL11A1	0	intronic	2.084	7
7	1:103449400:T:TC	rs76843235	1	103449400	T	TC	0.16	-0.0243	8.04e-05	0.668364	rs11811018	COL11A1	0	intronic	0.795	NA
7	1:103450196:C:T	rs1463035	1	103450196	T	C	0.1839	0.0234	5.38e-05	0.787683	rs11811018	COL11A1	0	intronic	6.533	6
7	1:103451455:A:C	rs7544130	1	103451455	A	C	0.2972	-0.0346	2.36e-12	0.870105	rs12048863	COL11A1	0	intronic	3.429	7
7	1:103451527:A:C	rs7532572	1	103451527	A	C	0.2972	0.0346	2.36e-12	0.870105	rs12048863	COL11A1	0	intronic	0.75	7
7	1:103451719:A:C	rs7532757	1	103451719	A	C	0.2972	0.0346	2.33e-12	0.870105	rs12048863	COL11A1	0	intronic	10.47	7
7	1:103452392:A:C	rs2615977	1	103452392	A	C	0.2634	0.0316	6.19e-10	0.724655	rs12048863	COL11A1	0	intronic	0.811	NA
7	1:103452809:G:GAT	rs36080080	1	103452809	G	GAT	0.3151	-0.0341	9.37e-11	1	rs36080080	COL11A1	0	intronic	0.253	NA
7	1:103452927:C:CT	rs34440236	1	103452927	CT	C	0.3917	0.0354	6.97e-11	1	rs34440236	COL11A1	0	intronic	0.251	NA
7	1:103453379:C:G	rs2622858	1	103453379	C	G	0.2306	-0.0271	2.85e-07	0.645717	rs36080080	COL11A1	0	intronic	5.412	6
7	1:103453824:C:T	rs2615975	1	103453824	T	C	0.2306	-0.0281	1.24e-07	0.645717	rs36080080	COL11A1	0	intronic	3.1	NA
7	1:103454621:C:T	rs2622857	1	103454621	T	C	0.1541	0.0186	0.002848	0.627311	rs11811018	COL11A1	0	intronic	1.533	NA
7	1:103455899:T:TA	rs34757169	1	103455899	T	TA	0.2654	0.0311	1.37e-09	0.778434	rs36080080	COL11A1	0	intronic	0.374	NA
7	1:103456389:C:G	rs10874671	1	103456389	C	G	0.2962	0.0362	3.62e-13	0.883511	rs12048863	COL11A1	0	intronic	5.138	7
7	1:103456996:C:CACGTGATCT	rs143424888	1	103456996	CACGTGATCT	C	0.497	0.0455	2.35e-17	1	rs143424888	COL11A1	0	intronic	0.156	NA
7	1:103458914:A:C	rs12139120	1	103458914	A	C	0.165	0.0381	8.99e-11	1	rs11809524	COL11A1	0	intronic	1.306	6
7	1:103459537:C:T	rs11809524	1	103459537	T	C	0.165	0.0383	7.18e-11	1	rs11809524	COL11A1	0	intronic	0.129	6
7	1:103464210:C:T	rs11164653	1	103464210	T	C	0.4245	-0.0406	2.62e-17	0.724239	rs143424888	COL11A1	0	intronic	4.844	6
7	1:103466053:C:T	rs2622873	1	103466053	T	C	0.1322	0.0379	6.5e-09	0.741878	rs11809524	COL11A1	0	intronic	0.936	6
7	1:103470547:A:G	rs4098282	1	103470547	A	G	0.166	0.0378	1.47e-10	0.992955	rs11809524	COL11A1	0	intronic	0.119	6
7	1:103473289:C:G	rs1572515	1	103473289	C	G	0.2962	0.0364	3.16e-13	0.883511	rs12048863	COL11A1	0	intronic	1.142	6
7	1:103473494:C:G	rs12047268	1	103473494	C	G	0.2962	-0.0364	3.2e-13	0.883511	rs12048863	COL11A1	0	intronic	1.544	7
7	1:103476439:A:T	rs12043105	1	103476439	A	T	0.2962	-0.0364	3.01e-13	0.883511	rs12048863	COL11A1	0	intronic	3.359	6
7	1:103477398:G:T	rs10458505	1	103477398	T	G	0.2962	0.0363	3.12e-13	0.883511	rs12048863	COL11A1	0	intronic	5.352	7
7	1:103479441:A:T	rs12042830	1	103479441	A	T	0.2962	0.0364	3e-13	0.883511	rs12048863	COL11A1	0	intronic	2.878	6
7	1:103483514:C:T	rs945748	1	103483514	T	C	0.2972	0.0354	7.32e-13	0.904847	rs12048863	COL11A1	0	intronic	0.592	7
7	1:103485145:C:CT	rs68133011	1	103485145	CT	C	0.2336	-0.0258	9.87e-07	0.892285	rs11811018	COL11A1	0	intronic	0.769	NA
7	1:103486556:A:G	rs6689957	1	103486556	A	G	0.2316	-0.0271	2.09e-07	0.879805	rs11811018	COL11A1	0	intronic	1.3	6
7	1:103492900:C:T	rs3934352	1	103492900	T	C	0.2336	0.0257	8.71e-07	0.892285	rs11811018	COL11A1	0	intronic	0.003	7
7	1:103493132:C:T	rs574917250	1	103493132	T	C	0.000994	NA	NA	1	rs112444296	COL11A1	0	intronic	0.693	NA
7	1:103493886:A:C	rs11164657	1	103493886	A	C	0.3171	-0.0322	6.11e-11	0.978298	rs12048863	COL11A1	0	intronic	3.925	5
7	1:103494428:C:T	rs4908283	1	103494428	T	C	0.2336	-0.0258	8.72e-07	0.892285	rs11811018	COL11A1	0	intronic	7.58	7
7	1:103494942:G:T	rs2065922	1	103494942	T	G	0.3161	-0.0323	5.33e-11	0.982708	rs12048863	COL11A1	0	intronic	1.23	6
7	1:103496503:A:G	rs564375991	1	103496503	G	A	0.000994	NA	NA	1	rs112444296	COL11A1	0	UTR3	1.886	NA
7	1:103498029:A:G	rs2050601	1	103498029	A	G	0.2336	0.0257	9.25e-07	0.892285	rs11811018	COL11A1	0	intronic	1.469	7
7	1:103499896:G:T	rs11164658	1	103499896	T	G	0.2346	0.0272	2.03e-07	0.887512	rs11811018	COL11A1	0	intronic	1.065	7
7	1:103506198:C:G	rs12036215	1	103506198	C	G	0.3171	-0.0349	1.81e-12	0.986983	rs12048863	COL11A1	0	intronic	7.361	7
7	1:103506512:C:T	rs10782918	1	103506512	T	C	0.2346	-0.0257	9.33e-07	0.887512	rs11811018	COL11A1	0	intronic	1.065	6
7	1:103507994:A:T	rs12125729	1	103507994	A	T	0.1998	0.0229	4.01e-05	0.694163	rs11811018	COL11A1	0	intronic	2.584	7
7	1:103508275:C:T	rs12123031	1	103508275	T	C	0.1998	0.0229	4.04e-05	0.694163	rs11811018	COL11A1	0	intronic	2.576	6
7	1:103508612:C:T	rs12081652	1	103508612	T	C	0.2058	-0.0246	9.57e-06	0.666331	rs11811018	COL11A1	0	intronic	0.847	6
7	1:103508817:A:G	rs12717796	1	103508817	A	G	0.3101	-0.0332	1.84e-11	0.957188	rs12048863	COL11A1	0	intronic	2.874	6
7	1:103510454:C:G	rs61816503	1	103510454	C	G	0.2346	0.0244	3.33e-06	0.887512	rs11811018	COL11A1	0	intronic	2.46	7
7	1:103510756:C:T	rs3908854	1	103510756	T	C	0.3171	-0.0356	6.86e-13	0.986983	rs12048863	COL11A1	0	intronic	0.883	6
7	1:103511326:A:C	rs61816505	1	103511326	A	C	0.1988	0.0242	1.87e-05	0.689619	rs11811018	COL11A1	0	intronic	0.946	6
7	1:103511573:A:G	rs6701888	1	103511573	A	G	0.2038	0.0253	1.81e-06	0.726113	rs11811018	COL11A1	0	intronic	0.848	7
7	1:103511815:G:T	rs12048863	1	103511815	T	G	0.3201	-0.0371	2.89e-13	1	rs12048863	COL11A1	0	intronic	1.164	7
7	1:103514794:A:C	rs10874673	1	103514794	A	C	0.2346	0.0262	1.02e-06	0.887512	rs11811018	COL11A1	0	intronic	0.555	7
7	1:103515343:C:T	rs12119661	1	103515343	T	C	0.1998	0.0229	4.11e-05	0.694163	rs11811018	COL11A1	0	intronic	1.488	7
7	1:103517140:C:T	rs12121641	1	103517140	T	C	0.1998	0.0229	4.11e-05	0.694163	rs11811018	COL11A1	0	intronic	0.119	7
7	1:103517703:T:TCTCTA	rs66663807	1	103517703	T	TCTCTA	0.3171	0.0343	8.99e-12	0.986983	rs12048863	COL11A1	0	intronic	5.504	NA
7	1:103518171:A:G	rs1538041	1	103518171	A	G	0.1998	-0.0229	4.1e-05	0.694163	rs11811018	COL11A1	0	intronic	0.165	6
7	1:103519589:A:G	rs7517682	1	103519589	A	G	0.4493	0.0395	9.46e-17	0.782718	rs9970114	COL11A1	0	intronic	3.766	6
7	1:103520274:A:G	rs2376284	1	103520274	A	G	0.1998	-0.0229	4.16e-05	0.694163	rs11811018	COL11A1	0	intronic	1.95	7
7	1:103522484:A:G	rs1591636	1	103522484	A	G	0.2356	-0.0254	1.29e-06	0.882772	rs11811018	COL11A1	0	intronic	3.354	7
7	1:103522906:C:T	rs4478834	1	103522906	T	C	0.1998	0.0229	4.17e-05	0.694163	rs11811018	COL11A1	0	intronic	6.101	5
7	1:103523872:G:T	rs12122632	1	103523872	T	G	0.1501	0.0191	0.002352	0.620816	rs11811018	COL11A1	0	intronic	3.34	7
7	1:103524343:C:T	rs58982976	1	103524343	T	C	0.1501	0.0191	0.002352	0.620816	rs11811018	COL11A1	0	intronic	0.374	6
7	1:103524591:G:GA	rs112177248	1	103524591	G	GA	0.1501	-0.0194	0.002048	0.620816	rs11811018	COL11A1	0	intronic	11.85	NA
7	1:103526030:A:G	rs1415349	1	103526030	A	G	0.1501	-0.0191	0.00235	0.620816	rs11811018	COL11A1	0	intronic	0.002	NA
7	1:103526416:C:T	rs35573953	1	103526416	T	C	0.1998	0.023	3.81e-05	0.694163	rs11811018	COL11A1	0	intronic	2.504	6
7	1:103526447:A:G	rs61816515	1	103526447	A	G	0.1501	0.0193	0.002184	0.620816	rs11811018	COL11A1	0	intronic	5.443	6
7	1:103528128:C:T	rs6695665	1	103528128	T	C	0.2356	-0.0259	8.86e-07	0.882772	rs11811018	COL11A1	0	intronic	1.366	6
7	1:103530323:A:T	rs12733029	1	103530323	A	T	0.1998	0.0222	8.01e-05	0.694163	rs11811018	COL11A1	0	intronic	0.805	7
7	1:103531039:A:G	rs115231708	1	103531039	A	G	0.1501	0.0184	0.003887	0.620816	rs11811018	COL11A1	0	intronic	0.133	7
7	1:103531973:A:G	rs12129078	1	103531973	A	G	0.1501	0.0184	0.003717	0.620816	rs11811018	COL11A1	0	intronic	6.243	7
7	1:103533026:C:T	rs10782921	1	103533026	T	C	0.2356	0.0247	2.48e-06	0.882772	rs11811018	COL11A1	0	intronic	0.109	7
7	1:103533485:C:T	rs10735777	1	103533485	T	C	0.2356	0.0247	2.48e-06	0.882772	rs11811018	COL11A1	0	intronic	5.562	6
7	1:103534150:A:G	rs12124555	1	103534150	A	G	0.1501	-0.0183	0.003989	0.620816	rs11811018	COL11A1	0	intronic	0.069	7
7	1:103534448:C:T	rs1591637	1	103534448	T	C	0.4493	0.0389	1.67e-16	0.790034	rs9970114	COL11A1	0	intronic	8.494	NA
7	1:103534520:A:G	rs12132053	1	103534520	A	G	0.1501	0.0183	0.003914	0.620816	rs11811018	COL11A1	0	intronic	5.229	7
7	1:103534804:A:G	rs61817081	1	103534804	A	G	0.1501	-0.0183	0.003913	0.620816	rs11811018	COL11A1	0	intronic	9.098	6
7	1:103535755:C:T	rs1337181	1	103535755	T	C	0.1501	-0.0183	0.003914	0.620816	rs11811018	COL11A1	0	intronic	3.919	NA
7	1:103535765:A:AAAT	rs140020554	1	103535765	A	AAAT	0.1541	0.0395	3.77e-09	1	rs140020554	COL11A1	0	intronic	0.989	NA
7	1:103536804:T:TA	rs77096332	1	103536804	T	TA	0.1491	0.018	0.004568	0.616008	rs11811018	COL11A1	0	intronic	2.172	NA
7	1:103537179:C:G	rs12742552	1	103537179	C	G	0.1998	-0.0242	2.52e-05	0.676605	rs11811018	COL11A1	0	intronic	1.436	7
7	1:103537307:G:GTAC	rs139692957	1	103537307	G	GTAC	0.1988	0.0243	2.42e-05	0.680109	rs11811018	COL11A1	0	intronic	1.834	NA
7	1:103539007:A:C	rs12136338	1	103539007	A	C	0.1988	0.0242	2.51e-05	0.680109	rs11811018	COL11A1	0	intronic	1.384	6
7	1:103539981:A:G	rs7522293	1	103539981	A	G	0.3658	-0.0316	4.69e-11	1	rs7522293	COL11A1	0	intronic	5.896	7
7	1:103540489:A:G	rs34822172	1	103540489	A	G	0.1988	0.0242	2.52e-05	0.680109	rs11811018	COL11A1	0	intronic	3.514	6
7	1:103540638:C:T	rs61817084	1	103540638	T	C	0.1501	0.0183	0.003862	0.620816	rs11811018	COL11A1	0	intronic	12.06	7
7	1:103541331:A:G	rs11164661	1	103541331	A	G	0.1501	-0.0184	0.003868	0.620816	rs11811018	COL11A1	0	intronic	2.972	7
7	1:103541728:G:T	rs4497231	1	103541728	T	G	0.1501	0.0182	0.004245	0.620816	rs11811018	COL11A1	0	intronic	2.482	7
7	1:103542198:C:G	rs77635978	1	103542198	C	G	0.1501	0.0183	0.003927	0.620816	rs11811018	COL11A1	0	intronic	5.117	7
7	1:103542260:A:G	rs12740738	1	103542260	A	G	0.4493	-0.0424	1.48e-18	0.790034	rs9970114	COL11A1	0	intronic	2.345	7
7	1:103542670:C:T	rs12142411	1	103542670	T	C	0.1501	-0.0193	0.00188	0.620816	rs11811018	COL11A1	0	intronic	1.786	7
7	1:103542738:A:T	rs1337189	1	103542738	A	T	0.1501	-0.0185	0.003684	0.620816	rs11811018	COL11A1	0	intronic	4.367	6
7	1:103542892:C:T	rs1337188	1	103542892	T	C	0.1501	-0.0193	0.001903	0.620816	rs11811018	COL11A1	0	intronic	3.965	NA
7	1:103543189:C:T	rs1337187	1	103543189	T	C	0.1501	0.0183	0.003931	0.620816	rs11811018	COL11A1	0	intronic	3.154	NA
7	1:103543277:A:C	rs1337186	1	103543277	A	C	0.3201	0.0336	1.15e-11	0.973975	rs12048863	COL11A1	0	intronic	0.732	NA
7	1:103543353:A:G	rs6577346	1	103543353	A	G	0.1501	-0.0183	0.00399	0.620816	rs11811018	COL11A1	0	intronic	1.167	7
7	1:103543410:C:T	rs6577347	1	103543410	T	C	0.1501	-0.0193	0.001898	0.620816	rs11811018	COL11A1	0	intronic	3.707	7
7	1:103543532:C:T	rs2889351	1	103543532	T	C	0.4503	0.0419	2.94e-18	0.793693	rs9970114	COL11A1	0	intronic	3.463	7
7	1:103543633:A:C	rs6577348	1	103543633	A	C	0.1501	0.0183	0.003927	0.620816	rs11811018	COL11A1	0	intronic	9.635	7
7	1:103543824:G:T	rs6577349	1	103543824	T	G	0.1501	-0.0192	0.001917	0.620816	rs11811018	COL11A1	0	intronic	6.495	6
7	1:103544191:C:T	rs6668897	1	103544191	T	C	0.1501	-0.0183	0.003927	0.620816	rs11811018	COL11A1	0	intronic	10.01	6
7	1:103544434:A:G	rs12136865	1	103544434	A	G	0.1501	0.0183	0.003927	0.620816	rs11811018	COL11A1	0	intronic	12.14	7
7	1:103544765:C:G	rs1337185	1	103544765	C	G	0.1501	0.0192	0.001961	0.620816	rs11811018	COL11A1	0	intronic	0.079	6
7	1:103544836:A:AC	rs5776674	1	103544836	A	AC	0.1501	-0.0182	0.004401	0.620816	rs11811018	COL11A1	0	intronic	1.415	NA
7	1:103544927:C:T	rs1932986	1	103544927	T	C	0.166	-0.0238	7.54e-05	0.684981	rs11811018	COL11A1	0	intronic	4.373	6
7	1:103545273:A:G	rs10874677	1	103545273	A	G	0.3201	0.0339	6.68e-12	0.973975	rs12048863	COL11A1	0	intronic	4.547	6
7	1:103545508:C:T	rs61817085	1	103545508	T	C	0.1501	0.0189	0.002448	0.620816	rs11811018	COL11A1	0	intronic	2.515	7
7	1:103546121:A:G	rs1415354	1	103546121	A	G	0.1501	0.0183	0.004189	0.620816	rs11811018	COL11A1	0	intronic	4.381	NA
7	1:103546202:C:T	rs1415353	1	103546202	T	C	0.1501	-0.0183	0.004189	0.620816	rs11811018	COL11A1	0	intronic	3.381	NA
7	1:103546335:C:G	rs12116763	1	103546335	C	G	0.1501	0.0183	0.004189	0.620816	rs11811018	COL11A1	0	intronic	1.461	7
7	1:103546380:A:C	rs12116792	1	103546380	A	C	0.1501	-0.0189	0.002392	0.620816	rs11811018	COL11A1	0	intronic	0.393	7
7	1:103546454:C:T	rs10747437	1	103546454	T	C	0.3191	0.0345	3.51e-12	0.969699	rs12048863	COL11A1	0	intronic	4.656	7
7	1:103546471:G:T	rs12131769	1	103546471	T	G	0.1491	-0.02	0.001498	0.616993	rs11811018	COL11A1	0	intronic	6.89	7
7	1:103547826:A:G	rs1953674	1	103547826	A	G	0.1501	-0.019	0.002352	0.620816	rs11811018	COL11A1	0	intronic	0.143	NA
7	1:103547909:C:T	rs1953673	1	103547909	T	C	0.1501	-0.0183	0.004107	0.620816	rs11811018	COL11A1	0	intronic	1.596	NA
7	1:103547964:A:T	rs1953672	1	103547964	A	T	0.1501	-0.0183	0.004189	0.620816	rs11811018	COL11A1	0	intronic	6.429	7
7	1:103548211:A:T	rs1337184	1	103548211	A	T	0.1501	0.0189	0.002401	0.620816	rs11811018	COL11A1	0	intronic	6.302	7
7	1:103548319:C:G	rs11164662	1	103548319	C	G	0.4503	-0.0403	2.36e-17	0.793693	rs9970114	COL11A1	0	intronic	2.89	6
7	1:103548677:A:G	rs61817086	1	103548677	A	G	0.1501	0.02	0.001342	0.620816	rs11811018	COL11A1	0	intronic	6.73	7
7	1:103548823:C:T	rs1337183	1	103548823	T	C	0.1491	0.0227	0.0002672	0.616008	rs11811018	COL11A1	0	intronic	0.529	NA
7	1:103549633:C:T	rs4907986	1	103549633	T	C	0.4334	0.039	3.39e-16	0.899208	rs9970114	COL11A1	0	intronic	2.23	6
7	1:103549862:A:G	rs4391683	1	103549862	A	G	0.4374	0.039	3.4e-16	0.915065	rs9970114	COL11A1	0	intronic	0.047	3a
7	1:103551084:C:CT	rs10715378	1	103551084	CT	C	0.3728	-0.0373	6.22e-14	0.774064	rs9970114	COL11A1	0	intronic	0.01	NA
7	1:103551329:G:T	rs4908286	1	103551329	T	G	0.4215	0.041	5.11e-18	0.979323	rs9970114	COL11A1	0	intronic	1.692	7
7	1:103551350:A:C	rs4908287	1	103551350	A	C	0.3728	-0.0362	8.61e-14	0.783093	rs9970114	COL11A1	0	intronic	0.482	6
7	1:103551477:C:G	rs4908288	1	103551477	C	G	0.3728	0.0364	6.69e-14	0.783093	rs9970114	COL11A1	0	intronic	4.835	5
7	1:103551478:C:T	rs4908289	1	103551478	T	C	0.4215	-0.0417	3.27e-18	0.979323	rs9970114	COL11A1	0	intronic	1.276	5
7	1:103551498:A:G	rs4908290	1	103551498	A	G	0.3738	-0.0365	6.02e-14	0.778348	rs9970114	COL11A1	0	intronic	5.283	5
7	1:103551876:G:GA	rs36000087	1	103551876	G	GA	0.4225	-0.0415	1.1e-17	0.975074	rs9970114	COL11A1	0	intronic	0.639	NA
7	1:103551918:A:G	rs11164665	1	103551918	A	G	0.4215	0.0414	4.66e-18	0.979323	rs9970114	COL11A1	0	intronic	0.129	6
7	1:103552046:A:C	rs11164666	1	103552046	A	C	0.4195	0.0413	1.11e-18	0.971146	rs9970114	COL11A1	0	intronic	0.547	7
7	1:103552092:C:T	rs11164667	1	103552092	T	C	0.4215	0.0413	5.18e-18	0.979323	rs9970114	COL11A1	0	intronic	4.493	7
7	1:103552193:C:T	rs10874678	1	103552193	T	C	0.4215	-0.0417	6.37e-18	0.979323	rs9970114	COL11A1	0	intronic	3.404	7
7	1:103552344:A:T	rs10874679	1	103552344	A	T	0.4245	0.041	8.59e-18	0.991671	rs9970114	COL11A1	0	intronic	1.089	7
7	1:103552365:C:CT	rs35530457	1	103552365	CT	C	0.3966	-0.0432	7.73e-18	0.883142	rs9970114	COL11A1	0	intronic	0.291	NA
7	1:103552815:C:T	rs1415364	1	103552815	T	C	0.4264	0.0425	9.96e-19	1	rs9970114	COL11A1	0	intronic	0.495	NA
7	1:103553607:A:T	rs11586849	1	103553607	A	T	0.333	0.0307	3.9e-10	0.648211	rs9970114	COL11A1	0	intronic	4.586	7
7	1:103554030:A:G	rs11164668	1	103554030	A	G	0.4264	0.0429	5.93e-19	1	rs9970114	COL11A1	0	intronic	1.818	7
7	1:103554167:C:T	rs11164669	1	103554167	T	C	0.4264	-0.0429	5.94e-19	1	rs9970114	COL11A1	0	intronic	2.178	7
7	1:103554293:C:T	rs1337195	1	103554293	T	C	0.333	-0.0282	1.15e-08	0.647051	rs9970114	COL11A1	0	intronic	1.682	NA
7	1:103555463:C:T	rs7416903	1	103555463	T	C	0.3827	-0.0333	3.93e-12	0.807728	rs9970114	COL11A1	0	intronic	0.995	6
7	1:103556131:A:T	rs530699173	1	103556131	T	A	0.000994	NA	NA	1	rs112444296	COL11A1	0	intronic	4.362	NA
7	1:103557847:G:T	rs12092111	1	103557847	T	G	0.3827	0.0334	3.79e-12	0.807728	rs9970114	COL11A1	0	intronic	0.368	7
7	1:103558163:A:T	rs12142575	1	103558163	A	T	0.3827	-0.0333	3.93e-12	0.807728	rs9970114	COL11A1	0	intronic	0.952	5
7	1:103560167:A:G	rs9970114	1	103560167	A	G	0.4264	-0.0435	4.31e-19	1	rs9970114	COL11A1	0	intronic	1.069	7
7	1:103562263:C:T	rs1415361	1	103562263	T	C	0.4264	0.0434	5.41e-19	1	rs9970114	COL11A1	0	intronic	2.733	NA
7	1:103563102:C:T	rs7550118	1	103563102	T	C	0.3827	-0.0382	6.17e-15	0.792675	rs9970114	COL11A1	0	intronic	8.96	7
7	1:103564441:C:T	rs1415359	1	103564441	T	C	0.3817	0.0388	1.04e-15	0.796533	rs9970114	COL11A1	0	intronic	2.892	NA
7	1:103566156:A:G	rs10493988	1	103566156	A	G	0.3807	0.0373	4.36e-14	0.793651	rs9970114	COL11A1:SOD2P1	0:0	ncRNA_exonic	9.181	NA
7	1:103568464:A:G	rs2376280	1	103568464	A	G	0.4254	0.0415	1.03e-17	0.995827	rs9970114	COL11A1	0	intronic	0.991	7
7	1:103568727:A:T	rs2376281	1	103568727	A	T	0.4264	-0.044	2.74e-18	0.991636	rs9970114	COL11A1	0	intronic	0.261	6
7	1:103569694:C:T	rs1337191	1	103569694	T	C	0.4254	0.0436	4.63e-19	0.995827	rs9970114	COL11A1	0	intronic	0.943	NA
7	1:103570127:C:T	rs10493986	1	103570127	T	C	0.332	0.0327	1.65e-10	0.638114	rs9970114	COL11A1	0	intronic	3.207	NA
7	1:103570637:A:AT	rs11413746	1	103570637	A	AT	0.4483	-0.0456	1.96e-18	0.904167	rs9970114	COL11A1	0	intronic	1.227	NA
7	1:103571751:C:T	rs11164672	1	103571751	T	C	0.4254	0.0439	5.96e-19	0.995827	rs9970114	COL11A1	0	intronic	0.217	7
7	1:103572736:A:T	rs4908291	1	103572736	A	T	0.4871	-0.0378	1.44e-14	0.741861	rs954564	COL11A1	0	intronic	17.48	4
7	1:103572927:A:G	rs4338381	1	103572927	A	G	0.3857	0.0347	1.03e-12	0.772352	rs9970114	COL11A1	0	intronic	17.98	3a
7	1:103575991:A:C	rs11164673	1	103575991	A	C	0.4801	0.0331	9.87e-12	0.902167	rs954564	COL11A1	1938	intergenic	1.692	7
7	1:103577395:A:AGATAGATG	rs142427260	1	103577395	A	AGATAGATG	0.4115	-0.0341	1.15e-09	1	rs142427260	COL11A1	3342	intergenic	0.952	NA
7	1:103578024:C:CCAAA	rs10547793	1	103578024	CCAAA	C	0.4801	-0.0343	3.95e-12	0.902167	rs954564	COL11A1	3971	intergenic	3.539	NA
7	1:103580961:C:T	rs10874680	1	103580961	T	C	0.4881	0.034	3.2e-12	0.903545	rs954564	COL11A1	6908	intergenic	0.267	7
7	1:103583153:C:T	rs6681533	1	103583153	T	C	0.4344	-0.0159	0.0008146	0.656057	rs954564	COL11A1	9100	intergenic	2.233	7
7	1:103586052:C:T	rs6577356	1	103586052	T	C	0.4781	0.0314	6.17e-11	1	rs954564	COL11A1	11999	intergenic	0.157	7
7	1:103587501:A:G	rs10874681	1	103587501	A	G	0.4344	-0.0158	0.0008388	0.656057	rs954564	COL11A1	13448	intergenic	1.348	7
7	1:103587718:C:T	rs1591635	1	103587718	T	C	0.4781	-0.0314	6.2e-11	1	rs954564	COL11A1	13665	intergenic	10.96	NA
7	1:103591465:A:G	rs12026245	1	103591465	A	G	0.4781	0.0313	6.91e-11	1	rs954564	COL11A1	17412	intergenic	7.007	7
7	1:103594214:G:T	rs7530263	1	103594214	T	G	0.4781	0.0313	6.9e-11	1	rs954564	COL11A1	20161	intergenic	5.234	5
7	1:103598115:A:T	rs4098281	1	103598115	A	T	0.4344	0.0155	0.001026	0.656057	rs954564	COL11A1	24062	intergenic	2.319	7
7	1:103602063:A:G	rs11164687	1	103602063	A	G	0.4344	-0.0153	0.001128	0.656057	rs954564	COL11A1	28010	intergenic	3.229	6
7	1:103602591:A:T	rs10437029	1	103602591	A	T	0.4344	0.0152	0.001202	0.656057	rs954564	COL11A1	28538	intergenic	1.891	6
7	1:103603759:C:T	rs7523058	1	103603759	T	C	0.4344	-0.0152	0.001218	0.656057	rs954564	COL11A1	29706	intergenic	1.858	6
7	1:103604269:G:T	rs1415365	1	103604269	T	G	0.4781	0.031	9.12e-11	1	rs954564	COL11A1	30216	intergenic	0.795	7
7	1:103605515:G:T	rs1577806	1	103605515	T	G	0.4344	-0.0152	0.001207	0.656057	rs954564	COL11A1	31462	intergenic	0.093	7
7	1:103606181:C:G	rs6675440	1	103606181	C	G	0.4344	0.0152	0.001212	0.656057	rs954564	COL11A1	32128	intergenic	0.077	7
7	1:103607607:C:T	rs6678780	1	103607607	T	C	0.4344	0.0153	0.001174	0.656057	rs954564	COL11A1	33554	intergenic	0.295	6
7	1:103609693:C:T	rs872317	1	103609693	T	C	0.4344	0.0152	0.001212	0.656057	rs954564	COL11A1	35640	intergenic	0.003	6
7	1:103611252:A:G	rs1337199	1	103611252	A	G	0.4344	-0.0152	0.001212	0.656057	rs954564	COL11A1	37199	intergenic	14.92	5
7	1:103612069:C:T	rs6692914	1	103612069	T	C	0.4781	-0.0309	1.03e-10	1	rs954564	COL11A1	38016	intergenic	0.908	6
7	1:103613354:C:T	rs7551474	1	103613354	T	C	0.4791	-0.0317	3.78e-11	0.995912	rs954564	COL11A1	39301	intergenic	0.421	7
7	1:103613356:A:G	rs7549108	1	103613356	A	G	0.4781	-0.0317	3.78e-11	1	rs954564	COL11A1	39303	intergenic	1.398	7
7	1:103614687:C:T	rs2376352	1	103614687	T	C	0.4344	-0.0156	0.0009334	0.656057	rs954564	COL11A1	40634	intergenic	3.401	7
7	1:103614774:C:T	rs7541203	1	103614774	T	C	0.4344	-0.0156	0.0009248	0.656057	rs954564	COL11A1	40721	intergenic	1.107	7
7	1:103615351:C:T	rs7512886	1	103615351	T	C	0.4344	0.0156	0.0009209	0.656057	rs954564	COL11A1	41298	intergenic	5.373	6
7	1:103615407:C:T	rs4268371	1	103615407	T	C	0.4344	-0.0156	0.0009258	0.656057	rs954564	COL11A1	41354	intergenic	3.012	7
7	1:103615693:G:T	rs1415348	1	103615693	T	G	0.4344	0.0156	0.000949	0.656057	rs954564	COL11A1	41640	intergenic	3.24	NA
7	1:103615768:A:G	rs1415347	1	103615768	A	G	0.4344	0.0155	0.0009565	0.656057	rs954564	COL11A1	41715	intergenic	5.645	NA
7	1:103615875:A:G	rs1415346	1	103615875	A	G	0.4344	0.0156	0.000949	0.656057	rs954564	COL11A1	41822	intergenic	0.937	NA
7	1:103615938:A:G	rs1415345	1	103615938	A	G	0.4344	-0.0155	0.001027	0.656057	rs954564	COL11A1	41885	intergenic	8.091	7
7	1:103615951:T:TAACA	rs76490667	1	103615951	T	TAACA	0.4344	0.0153	0.00115	0.656057	rs954564	COL11A1	41898	intergenic	3.821	NA
7	1:103616193:G:T	rs12077851	1	103616193	T	G	0.4344	-0.0155	0.000957	0.656057	rs954564	COL11A1	42140	intergenic	1.151	7
7	1:103616225:C:T	rs61815025	1	103616225	T	C	0.4344	-0.0156	0.0009204	0.656057	rs954564	COL11A1	42172	intergenic	0.431	6
7	1:103616691:A:G	rs7542232	1	103616691	A	G	0.4344	0.0155	0.0009803	0.656057	rs954564	COL11A1	42638	intergenic	0.438	7
7	1:103616809:C:T	rs7544688	1	103616809	T	C	0.4344	0.016	0.0006962	0.656057	rs954564	COL11A1	42756	intergenic	2.417	6
7	1:103617136:A:G	rs7552776	1	103617136	A	G	0.4344	-0.0156	0.000949	0.656057	rs954564	COL11A1	43083	intergenic	8.717	6
7	1:103617304:C:T	rs7531211	1	103617304	T	C	0.4344	-0.0156	0.0009491	0.656057	rs954564	COL11A1	43251	intergenic	0.361	6
7	1:103617321:C:G	rs7531216	1	103617321	C	G	0.4344	0.0156	0.0009491	0.656057	rs954564	COL11A1	43268	intergenic	0.751	7
7	1:103617382:A:T	rs7547446	1	103617382	A	T	0.4344	-0.0155	0.0009418	0.656057	rs954564	COL11A1	43329	intergenic	3.88	7
7	1:103617401:T:TTGAAA	rs67228818	1	103617401	T	TTGAAA	0.4344	-0.0155	0.0009418	0.656057	rs954564	COL11A1	43348	intergenic	3.06	NA
7	1:103617545:C:T	rs11164701	1	103617545	T	C	0.4344	-0.0156	0.000949	0.656057	rs954564	COL11A1	43492	intergenic	0.813	7
7	1:103617615:C:CAA	rs34954985	1	103617615	CAA	C	0.4344	-0.0155	0.0009418	0.656057	rs954564	COL11A1	43562	intergenic	3.133	NA
7	1:103617838:A:C	rs12089613	1	103617838	A	C	0.4344	0.0155	0.0009536	0.656057	rs954564	COL11A1	43785	intergenic	2.481	7
7	1:103617861:A:G	rs12079562	1	103617861	A	G	0.4344	-0.0155	0.0009536	0.656057	rs954564	COL11A1	43808	intergenic	1.124	7
7	1:103617917:C:T	rs12058926	1	103617917	T	C	0.4344	-0.0156	0.000949	0.656057	rs954564	COL11A1	43864	intergenic	5.743	6
7	1:103617970:A:T	1:103617970:A:T	1	103617970	A	T	0.000994	NA	NA	0.648077	rs954564	COL11A1	43917	NA	0.899	7
7	1:103617970:C:T	1:103617970:C:T	1	103617970	C	T	0.4344	NA	NA	0.648077	rs954564	COL11A1	43917	intergenic	0.802	NA
7	1:103618005:C:T	rs12085033	1	103618005	T	C	0.4344	0.0156	0.0009483	0.656057	rs954564	COL11A1	43952	intergenic	0.576	6
7	1:103618117:C:T	rs12086108	1	103618117	T	C	0.4344	0.0156	0.000944	0.656057	rs954564	COL11A1	44064	intergenic	1.732	7
7	1:103618254:C:T	rs12086163	1	103618254	T	C	0.4344	0.0156	0.000949	0.656057	rs954564	COL11A1	44201	intergenic	0.664	6
7	1:103618387:A:G	rs12080813	1	103618387	A	G	0.4344	-0.0156	0.0009485	0.656057	rs954564	COL11A1	44334	intergenic	2.208	6
7	1:103618563:A:G	rs10127554	1	103618563	A	G	0.4344	-0.0156	0.0009485	0.656057	rs954564	COL11A1	44510	intergenic	3.063	7
7	1:103618715:G:GTTTTT	rs35611555	1	103618715	G	GTTTTT	0.4354	-0.0155	0.001034	0.657845	rs954564	COL11A1	44662	intergenic	0.948	NA
7	1:103619058:A:G	rs10127597	1	103619058	A	G	0.4344	-0.0156	0.0009485	0.656057	rs954564	COL11A1	45005	intergenic	2.57	6
7	1:103619323:C:T	rs7537592	1	103619323	T	C	0.4344	-0.0156	0.0009464	0.656057	rs954564	COL11A1	45270	intergenic	0.713	6
7	1:103619366:C:T	rs7553793	1	103619366	T	C	0.4344	0.0156	0.0009319	0.656057	rs954564	COL11A1	45313	intergenic	0.981	7
7	1:103619442:C:T	rs7539944	1	103619442	T	C	0.4344	-0.0156	0.000947	0.656057	rs954564	COL11A1	45389	intergenic	3.196	6
7	1:103619544:C:T	rs7540045	1	103619544	T	C	0.4344	-0.0156	0.0009485	0.656057	rs954564	COL11A1	45491	intergenic	0.461	7
7	1:103619637:A:G	rs7516810	1	103619637	A	G	0.4344	-0.0156	0.0009464	0.656057	rs954564	COL11A1	45584	intergenic	0.113	5
7	1:103619711:C:T	rs7540164	1	103619711	T	C	0.4344	-0.0155	0.001024	0.656057	rs954564	COL11A1	45658	intergenic	0.211	5
7	1:103619714:G:T	rs72687227	1	103619714	T	G	0.4344	0.0155	0.001024	0.656057	rs954564	COL11A1	45661	intergenic	1.958	5
7	1:103619752:T:TCA	rs149750815	1	103619752	T	TCA	0.4344	-0.0155	0.0009418	0.656057	rs954564	COL11A1	45699	intergenic	0.968	NA
7	1:103620264:C:T	rs7540730	1	103620264	T	C	0.4344	-0.0156	0.0009485	0.656057	rs954564	COL11A1	46211	intergenic	2.121	7
7	1:103620380:G:T	rs7511953	1	103620380	T	G	0.4344	0.0156	0.0009485	0.656057	rs954564	COL11A1	46327	intergenic	10.59	6
7	1:103620425:A:C	rs10874689	1	103620425	A	C	0.4344	0.0156	0.0009485	0.656057	rs954564	COL11A1	46372	intergenic	2.38	7
7	1:103620494:A:G	rs11164702	1	103620494	A	G	0.4344	0.0156	0.0009145	0.656057	rs954564	COL11A1	46441	intergenic	2.516	6
7	1:103620522:A:C	rs10874690	1	103620522	A	C	0.4344	0.0156	0.000917	0.656057	rs954564	COL11A1	46469	intergenic	0.482	6
7	1:103620879:G:GT	rs57219661	1	103620879	G	GT	0.4344	-0.0155	0.0009418	0.656057	rs954564	COL11A1	46826	intergenic	0.64	NA
7	1:103621148:C:T	rs10159410	1	103621148	T	C	0.4344	-0.0155	0.0009577	0.656057	rs954564	COL11A1	47095	intergenic	2.456	7
7	1:103621351:C:T	rs4096920	1	103621351	T	C	0.4344	-0.0154	0.00105	0.656057	rs954564	COL11A1	47298	intergenic	0.327	NA
7	1:103622106:A:T	rs3850460	1	103622106	A	T	0.4344	-0.0156	0.0009491	0.656057	rs954564	COL11A1	48053	intergenic	4.407	7
7	1:103622234:A:G	rs3861744	1	103622234	A	G	0.4344	0.0155	0.0008365	0.656057	rs954564	COL11A1	48181	intergenic	4.848	6
7	1:103622465:T:TC	rs11422889	1	103622465	T	TC	0.4344	0.0155	0.0009342	0.656057	rs954564	COL11A1	48412	intergenic	10.4	NA
7	1:103622512:A:C	rs6577361	1	103622512	A	C	0.4344	0.0156	0.0009491	0.656057	rs954564	COL11A1	48459	intergenic	10.96	5
7	1:103622719:C:T	rs7518542	1	103622719	T	C	0.4344	0.0156	0.0009491	0.656057	rs954564	COL11A1	48666	intergenic	18.34	2b
7	1:103623133:A:C	rs7550030	1	103623133	A	C	0.4344	-0.0155	0.000969	0.656057	rs954564	COL11A1	49080	intergenic	0.481	6
7	1:103623278:C:T	rs7519151	1	103623278	T	C	0.4344	0.0156	0.0009413	0.656057	rs954564	COL11A1	49225	intergenic	2.355	7
7	1:103623448:A:C	rs72989899	1	103623448	A	C	0.4344	0.0155	0.0009421	0.656057	rs954564	COL11A1	49395	intergenic	0.015	6
7	1:103623742:C:T	rs3850461	1	103623742	T	C	0.4344	-0.0156	0.0009408	0.656057	rs954564	COL11A1	49689	intergenic	8.813	NA
7	1:103623763:G:T	rs3850462	1	103623763	T	G	0.4344	-0.0156	0.0008986	0.656057	rs954564	COL11A1	49710	intergenic	4.724	NA
7	1:103624761:C:T	rs6670472	1	103624761	T	C	0.4344	0.0155	0.0009349	0.656057	rs954564	COL11A1	50708	intergenic	2.729	7
7	1:103624801:C:T	rs6703986	1	103624801	T	C	0.4344	-0.016	0.0007099	0.656057	rs954564	COL11A1	50748	intergenic	1.516	7
7	1:103625088:C:T	rs6704272	1	103625088	T	C	0.4344	-0.0155	0.000955	0.656057	rs954564	COL11A1	51035	intergenic	5.988	6
7	1:103625455:A:G	rs6670951	1	103625455	A	G	0.4344	0.0156	0.0009479	0.656057	rs954564	COL11A1	51402	intergenic	0.437	7
7	1:103625963:A:G	rs61815034	1	103625963	A	G	0.4344	-0.0156	0.0009405	0.656057	rs954564	COL11A1	51910	intergenic	0.338	5
7	1:103626028:A:AAC	rs112562958	1	103626028	A	AAC	0.4344	-0.0155	0.0009398	0.656057	rs954564	COL11A1	51975	intergenic	1.237	NA
7	1:103626607:C:CTA	rs4013847	1	103626607	CTA	C	0.4344	-0.0154	0.001032	0.656057	rs954564	COL11A1	52554	intergenic	0.529	NA
7	1:103627075:A:G	rs12096194	1	103627075	A	G	0.4344	0.0156	0.0009332	0.656057	rs954564	COL11A1	53022	intergenic	0.3	7
7	1:103627085:A:G	rs12086115	1	103627085	A	G	0.4344	-0.0156	0.0009334	0.656057	rs954564	COL11A1	53032	intergenic	1.957	7
7	1:103627745:A:G	rs10127715	1	103627745	A	G	0.4344	-0.0156	0.0009483	0.656057	rs954564	COL11A1	53692	intergenic	3.91	5
7	1:103629322:C:T	rs11164706	1	103629322	T	C	0.4344	0.0156	0.0009001	0.656057	rs954564	COL11A1	55269	intergenic	0.464	6
7	1:103629448:C:T	rs75771586	1	103629448	T	C	0.4781	0.0313	5.28e-11	1	rs954564	COL11A1	55395	intergenic	1.588	7
7	1:103629718:A:G	rs6660886	1	103629718	A	G	0.4344	-0.0156	0.0009001	0.656057	rs954564	COL11A1	55665	intergenic	0.034	7
7	1:103630080:A:T	rs12568878	1	103630080	A	T	0.4781	0.0313	5.28e-11	1	rs954564	COL11A1	56027	intergenic	6.665	6
7	1:103631214:G:GT	rs111681660	1	103631214	G	GT	0.4344	0.0154	0.001048	0.656057	rs954564	COL11A1	57161	intergenic	2.322	NA
7	1:103632500:A:AT	rs11310445	1	103632500	A	AT	0.4344	-0.0154	0.001048	0.656057	rs954564	COL11A1	58447	intergenic	3.807	NA
7	1:103633084:G:GA	rs151022849	1	103633084	G	GA	0.4354	-0.015	0.001606	0.641875	rs954564	COL11A1	59031	intergenic	0.706	NA
7	1:103633657:A:G	rs9662902	1	103633657	A	G	0.4344	0.0156	0.0009029	0.656057	rs954564	COL11A1	59604	intergenic	3.244	6
7	1:103634558:A:T	rs12094089	1	103634558	A	T	0.4344	-0.0156	0.0008923	0.656057	rs954564	COL11A1	60505	intergenic	5.11	6
7	1:103634818:C:T	rs7524445	1	103634818	T	C	0.4344	0.0156	0.0009001	0.656057	rs954564	COL11A1	60765	intergenic	1.47	6
7	1:103635201:A:C	rs7555795	1	103635201	A	C	0.4344	-0.0156	0.0009001	0.656057	rs954564	COL11A1	61148	intergenic	0.041	7
7	1:103636389:A:T	rs6657840	1	103636389	A	T	0.4344	-0.0156	0.0009001	0.656057	rs954564	COL11A1	62336	intergenic	13.84	2a
7	1:103637793:C:T	rs1406129	1	103637793	T	C	0.4344	0.0157	0.0008837	0.656057	rs954564	COL11A1	63740	intergenic	1.067	NA
7	1:103638565:C:G	rs111265805	1	103638565	C	G	0.4344	0.0152	0.001196	0.656057	rs954564	COL11A1	64512	intergenic	0.171	6
7	1:103639577:T:TAAC	rs10653682	1	103639577	T	TAAC	0.4344	0.0154	0.001036	0.656057	rs954564	COL11A1	65524	intergenic	2.014	NA
7	1:103639762:A:C	rs12075533	1	103639762	A	C	0.4344	-0.0157	0.0008649	0.656057	rs954564	COL11A1	65709	intergenic	0.039	7
7	1:103640512:G:GA	rs61703190	1	103640512	G	GA	0.4344	-0.0154	0.001047	0.656057	rs954564	COL11A1	66459	intergenic	2.549	NA
7	1:103640813:C:T	rs7526605	1	103640813	T	C	0.4344	0.0156	0.0008947	0.656057	rs954564	COL11A1	66760	intergenic	1.889	6
7	1:103641167:A:G	rs6577363	1	103641167	A	G	0.4344	0.0156	0.0008947	0.656057	rs954564	COL11A1	67114	intergenic	1.711	6
7	1:103643595:C:T	rs7536068	1	103643595	T	C	0.4344	0.0156	0.0009295	0.656057	rs954564	COL11A1	69542	intergenic	0.151	6
7	1:103645060:A:G	rs11164711	1	103645060	A	G	0.4344	-0.0154	0.001068	0.656057	rs954564	COL11A1	71007	intergenic	0.049	6
7	1:103645603:C:T	rs6673916	1	103645603	T	C	0.4553	-0.0184	0.000141	0.700561	rs954564	COL11A1	71550	intergenic	0.055	6
7	1:103645853:A:AT	rs11288016	1	103645853	A	AT	0.4404	-0.0172	0.000305	0.647688	rs954564	COL11A1	71800	intergenic	3.2	NA
7	1:103646247:A:C	rs6674625	1	103646247	A	C	0.4344	-0.0157	0.0008693	0.656057	rs954564	COL11A1	72194	intergenic	3.522	4
7	1:103647740:A:C	rs7517870	1	103647740	A	C	0.4344	-0.0158	0.0007862	0.656057	rs954564	COL11A1	73687	intergenic	0.506	6
7	1:103649397:C:G	rs12739207	1	103649397	C	G	0.4781	0.0314	4.11e-11	1	rs954564	COL11A1	75344	intergenic	0.385	6
7	1:103650560:A:G	rs9651151	1	103650560	A	G	0.4344	-0.0156	0.0009032	0.656057	rs954564	COL11A1	76507	intergenic	3.741	7
7	1:103651017:A:T	rs10874695	1	103651017	A	T	0.4344	0.0157	0.0008783	0.656057	rs954564	COL11A1	76964	intergenic	2.995	6
7	1:103651212:A:G	rs12569258	1	103651212	A	G	0.4682	0.0326	1.26e-11	0.951769	rs954564	COL11A1	77159	intergenic	5.673	7
7	1:103651349:G:T	rs9651143	1	103651349	T	G	0.4344	-0.0157	0.0008787	0.656057	rs954564	COL11A1	77296	intergenic	1.113	7
7	1:103651484:A:T	rs9651144	1	103651484	A	T	0.4344	-0.0157	0.0008663	0.656057	rs954564	COL11A1	77431	intergenic	2.802	6
7	1:103653437:C:T	rs35408333	1	103653437	T	C	0.4781	0.0314	4.11e-11	1	rs954564	COL11A1	79384	intergenic	4.816	3b
7	1:103654447:A:C	rs6699034	1	103654447	A	C	0.4354	0.0155	0.001012	0.657845	rs954564	COL11A1	80394	intergenic	1.534	6
7	1:103654898:C:T	rs11164719	1	103654898	T	C	0.4781	0.0314	4.11e-11	1	rs954564	COL11A1	80845	intergenic	0.446	5
7	1:103655246:A:G	rs35286522	1	103655246	A	G	0.4781	0.0326	9.08e-12	1	rs954564	COL11A1	81193	intergenic	3.079	5
7	1:103655394:G:T	rs2178162	1	103655394	T	G	0.4354	-0.0155	0.001035	0.657845	rs954564	COL11A1	81341	intergenic	0.074	NA
7	1:103656468:C:T	rs11164720	1	103656468	T	C	0.4334	0.0155	0.0008984	0.653107	rs954564	COL11A1	82415	intergenic	10.46	5
7	1:103656578:C:T	rs1528204	1	103656578	T	C	0.4334	0.0155	0.0008984	0.653107	rs954564	COL11A1	82525	intergenic	20.9	NA
7	1:103656944:A:G	rs1881272	1	103656944	A	G	0.4781	0.0328	6.35e-12	1	rs954564	COL11A1	82891	intergenic	8.664	NA
7	1:103656993:A:G	rs1881271	1	103656993	A	G	0.4781	0.0316	3.02e-11	1	rs954564	COL11A1	82940	intergenic	13.61	NA
7	1:103657314:C:T	rs11164721	1	103657314	T	C	0.4354	-0.0156	0.0009386	0.657845	rs954564	COL11A1	83261	intergenic	5.894	7
7	1:103657381:A:G	rs12075811	1	103657381	A	G	0.4354	0.0156	0.0009036	0.657845	rs954564	COL11A1	83328	intergenic	6.533	6
7	1:103657530:C:G	rs11586799	1	103657530	C	G	0.4781	-0.0308	9.51e-11	1	rs954564	COL11A1	83477	intergenic	5.694	7
7	1:103658373:C:T	rs1528203	1	103658373	T	C	0.4354	0.0156	0.0009036	0.657845	rs954564	COL11A1	84320	intergenic	1.216	NA
7	1:103658650:C:T	rs12032097	1	103658650	T	C	0.4781	-0.0328	6.35e-12	1	rs954564	COL11A1	84597	intergenic	10.19	6
7	1:103658924:A:G	rs954564	1	103658924	A	G	0.4781	0.0328	5.89e-12	1	rs954564	COL11A1	84871	intergenic	2.892	7
7	1:103658983:G:T	rs954565	1	103658983	T	G	0.4354	0.0157	0.0008979	0.657845	rs954564	COL11A1	84930	intergenic	3.294	6
7	1:103659043:A:G	rs954566	1	103659043	A	G	0.4354	-0.0157	0.0008691	0.657845	rs954564	COL11A1	84990	intergenic	0.497	7
7	1:103660112:A:G	rs2178161	1	103660112	A	G	0.4781	0.0328	6.31e-12	1	rs954564	COL11A1	86059	intergenic	0.736	NA
7	1:103660219:A:G	rs9943066	1	103660219	A	G	0.4354	0.0157	0.0008764	0.657845	rs954564	COL11A1	86166	intergenic	4.954	6
7	1:103660599:A:T	rs11164722	1	103660599	A	T	0.4364	0.0157	0.0008764	0.654013	rs954564	COL11A1	86546	intergenic	2.974	7
7	1:103660922:C:T	rs1406126	1	103660922	T	C	0.4354	-0.0154	0.0009061	0.657845	rs954564	COL11A1	86869	intergenic	9.637	NA
7	1:103661245:A:G	rs1918885	1	103661245	A	G	0.4354	-0.0155	0.000996	0.657845	rs954564	COL11A1	87192	intergenic	1.371	NA
7	1:103661403:C:T	rs10493992	1	103661403	T	C	0.4334	0.0155	0.0008714	0.653107	rs954564	COL11A1	87350	intergenic	2.028	6
7	1:103661562:C:T	rs113312693	1	103661562	T	C	0.4344	-0.0155	0.001002	0.654885	rs954564	COL11A1	87509	intergenic	1.003	6
7	1:103661708:A:C	rs6656514	1	103661708	A	C	0.4354	0.0155	0.0009664	0.657845	rs954564	COL11A1	87655	intergenic	0.513	7
7	1:103661797:A:G	rs6667824	1	103661797	A	G	0.4334	-0.0155	0.0008772	0.653107	rs954564	COL11A1	87744	intergenic	1.902	6
7	1:103661903:C:T	rs12407864	1	103661903	T	C	0.4781	0.0316	3.02e-11	1	rs954564	COL11A1	87850	intergenic	0.057	7
7	1:103664005:C:T	rs10782923	1	103664005	T	C	0.4354	0.0157	0.0008707	0.657845	rs954564	COL11A1	89952	intergenic	0.276	6
7	1:103665076:C:T	rs4360545	1	103665076	T	C	0.4354	0.0155	0.00101	0.657845	rs954564	COL11A1	91023	intergenic	5.033	7
7	1:103665341:A:G	rs1918884	1	103665341	A	G	0.4334	-0.0155	0.0009017	0.653107	rs954564	COL11A1	91288	intergenic	0.157	NA
7	1:103665425:A:ATTT	rs531757629	1	103665425	A	ATTT	0.499	-0.024	3.76e-07	0.910129	rs954564	COL11A1	91372	intergenic	2.183	NA
7	1:103665462:G:T	rs11164726	1	103665462	T	G	0.4364	-0.0155	0.001036	0.654013	rs954564	COL11A1	91409	intergenic	0.249	7
7	1:103665493:C:T	rs6657513	1	103665493	T	C	0.4781	0.0316	2.92e-11	1	rs954564	COL11A1	91440	intergenic	0.57	7
7	1:103665768:A:C	rs6670423	1	103665768	A	C	0.4334	0.0155	0.0008727	0.653107	rs954564	COL11A1	91715	intergenic	4.406	6
7	1:103666693:C:T	rs4372278	1	103666693	T	C	0.4334	0.0155	0.0008757	0.653107	rs954564	COL11A1	92640	intergenic	0.067	7
7	1:103666703:C:T	rs4372279	1	103666703	T	C	0.4354	0.0155	0.001014	0.657845	rs954564	COL11A1	92650	intergenic	0.331	7
7	1:103666903:G:T	rs1528201	1	103666903	T	G	0.4354	-0.0155	0.001014	0.657845	rs954564	COL11A1	92850	intergenic	0.127	NA
7	1:103667006:C:T	rs1528200	1	103667006	T	C	0.4354	-0.0154	0.001118	0.657845	rs954564	COL11A1	92953	intergenic	5.71	NA
7	1:103667031:A:AT	rs11287797	1	103667031	A	AT	0.4354	-0.0153	0.001129	0.657845	rs954564	COL11A1	92978	intergenic	0.997	NA
7	1:103667428:A:ATCTTT	rs10601741	1	103667428	A	ATCTTT	0.4414	-0.0182	0.0001225	0.679272	rs954564	COL11A1	93375	intergenic	0.624	NA
7	1:103668160:A:G	rs568583702	1	103668160	A	G	0.000994	NA	NA	1	rs112444296	COL11A1	94107	intergenic	1.109	NA
7	1:103668416:G:T	rs10782924	1	103668416	T	G	0.4354	0.0155	0.001014	0.657845	rs954564	COL11A1	94363	intergenic	2.984	7
7	1:103669167:A:G	rs2889352	1	103669167	A	G	0.4354	-0.0155	0.000983	0.657845	rs954564	COL11A1	95114	intergenic	0.063	7
7	1:103669866:C:T	rs7418839	1	103669866	T	C	0.4354	-0.0155	0.001014	0.657845	rs954564	COL11A1	95813	intergenic	0.532	7
7	1:103670474:C:T	rs2376353	1	103670474	T	C	0.4354	0.0155	0.001042	0.657845	rs954564	COL11A1	96421	intergenic	0.482	5
7	1:103671833:A:G	rs12734684	1	103671833	A	G	0.4781	0.0309	7.32e-11	1	rs954564	COL11A1	97780	intergenic	1.372	7
7	1:103672379:A:AT	rs35691472	1	103672379	A	AT	0.4781	-0.0322	1.49e-11	1	rs954564	COL11A1	98326	intergenic	1.111	NA
7	1:103672947:C:T	rs10874697	1	103672947	T	C	0.4354	-0.0154	0.001111	0.657845	rs954564	COL11A1	98894	intergenic	1.174	6
7	1:103673172:C:CT	rs59544457	1	103673172	CT	C	0.4264	0.0157	0.001012	0.63163	rs954564	COL11A1	99119	intergenic	6.336	NA
7	1:103673345:A:G	rs61815057	1	103673345	A	G	0.4334	-0.016	0.0006338	0.653107	rs954564	COL11A1	99292	intergenic	2.05	7
7	1:103673368:A:G	rs11164732	1	103673368	A	G	0.4354	0.0158	0.0008567	0.657845	rs954564	COL11A1	99315	intergenic	3.348	5
7	1:103673696:C:T	rs6667190	1	103673696	T	C	0.4334	-0.0154	0.00103	0.653107	rs954564	COL11A1	99643	intergenic	1.261	7
7	1:103674102:C:CGT	rs142324301	1	103674102	CGT	C	0.4394	0.0153	0.001215	0.643496	rs954564	COL11A1	100049	intergenic	2.062	NA
7	1:103674163:C:T	rs12095253	1	103674163	T	C	0.4354	-0.0155	0.001023	0.657845	rs954564	COL11A1	100110	intergenic	0.639	6
7	1:103674825:A:C	rs1881273	1	103674825	A	C	0.4354	0.0151	0.001382	0.657845	rs954564	COL11A1	100772	intergenic	1.144	NA
7	1:103675052:C:G	rs12410662	1	103675052	C	G	0.4771	-0.0313	3.88e-11	0.995894	rs954564	COL11A1	100999	intergenic	0.174	7
7	1:103675557:C:T	rs12081866	1	103675557	T	C	0.4354	0.0151	0.001385	0.657845	rs954564	COL11A1	101504	intergenic	9.058	7
7	1:103676742:C:T	rs10782925	1	103676742	T	C	0.4364	0.015	0.001469	0.65283	rs954564	COL11A1	102689	intergenic	4.294	3a
[truncated: 3,794 more rows]

## Sheet: Table S4
Table S4. Genome-wide significant genes from gene-based analyses across MVP ancestries
					MVP Multi-Ancestry Meta-Analysis					MVP EUA					MVP AFA					MVP IAA
					Sample size = 475,515					Sample size = 348,510					Sample size = 97,599					Sample size = 29,406
					N significant genes = 64					N significant genes = 62					N significant genes = 2					N significant genes = 0
Gene	Symbol	Chr	Start	Stop	N SNPs	N Param	N	z score	p valuea	N SNPs	N Param	N	z score	p valuea	N SNPs	N Param	N	z score	p valuea	N SNPs	N Param	N	z score	p valuea
ENSG00000227868	C1orf234	1	23337327	23342343	12	4	409297	5.044	2.28e-07	10	3	348510	4.3413	7.08e-06	25	8	97599	1.2989	0.096985	12	4	29406	1.855	0.0318
ENSG00000169641	LUZP1	1	23410516	23504301	195	18	457570	4.6618	1.57e-06	204	20	348510	3.3278	0.00043765	284	35	97599	1.9527	0.025425	202	15	29406	2.1977	0.013984
ENSG00000183726	TMEM50A	1	25664408	25688852	41	5	281368	4.2096	1.28e-05	21	4	348510	4.9214	4.3e-07	108	23	97599	1.2288	0.10957	41	5	29406	0.60789	0.27163
ENSG00000188672	RHCE	1	25688740	25756683	169	12	305416	5.4371	2.71e-08	90	4	348510	5.0559	2.14e-07	388	38	97599	0.83123	0.20292	169	13	29406	0.92394	0.17776
ENSG00000204178	TMEM57	1	25757388	25826700	145	7	383219	5.9676	1.2e-09	110	3	348510	5.264	7.05e-08	332	32	97599	2.2119	0.013486	145	8	29406	1.323	0.092918
ENSG00000132781	MUTYH	1	45794835	45806142	18	6	439887	4.5824	2.3e-06	19	7	348510	4.629	1.84e-06	26	11	97599	-1.0382	0.8504	19	6	29406	-1.1951	0.88397
ENSG00000132773	TOE1	1	45805342	45809647	5	3	436475	5.431	2.8e-08	5	3	348510	5.1323	1.43e-07	4	2	97599	1.8002	0.035918	6	3	29406	-0.70216	0.75871
ENSG00000070759	TESK2	1	45809555	45956872	272	12	451813	5.4291	2.83e-08	281	14	348510	5.2255	8.68e-08	482	45	97599	0.78004	0.21768	276	15	29406	0.091738	0.46345
ENSG00000117448	AKR1A1	1	46016215	46035721	40	5	468195	6.4988	4.05e-11	43	6	348510	5.8214	2.92e-09	80	13	97599	2.1099	0.017434	40	5	29406	0.24914	0.40163
ENSG00000132780	NASP	1	46049518	46084566	53	5	465753	6.1094	5e-10	56	6	348510	7.3273	1.17e-13	88	15	97599	2.9474	0.0016025	53	5	29406	0.73294	0.2318
ENSG00000159588	CCDC17	1	46085716	46089729	8	1	475515	7.1911	3.21e-13	9	2	348510	7.0388	9.69e-13	12	3	97599	3.4994	0.00023311	9	2	29406	0.58741	0.27847
ENSG00000159592	GPBP1L1	1	46092976	46153785	142	5	467267	7.2203	2.59e-13	152	7	348510	7.21	2.8e-13	242	21	97599	3.3698	0.00037613	146	6	29406	0.79565	0.21312
ENSG00000159596	TMEM69	1	46152886	46160115	15	2	469008	7.6925	7.22e-15	16	2	348510	7.2739	1.75e-13	25	5	97599	3.547	0.0001948	15	2	29406	0.8479	0.19825
ENSG00000197429	IPP	1	46159996	46216322	132	5	467898	6.1094	5e-10	140	6	348510	7.0497	8.96e-13	227	20	97599	3.3034	0.00047752	133	5	29406	0.73497	0.23118
ENSG00000086015	MAST2	1	46252659	46501796	535	10	463962	7.6147	1.32e-14	568	13	348510	7.1461	4.46e-13	830	26	97599	4.7992	7.96e-07	545	10	29406	1.0375	0.14976
ENSG00000117461	PIK3R3	1	46505812	46642160	250	15	462621	7.4681	4.07e-14	268	16	348510	6.5964	2.11e-11	443	35	97599	4.4296	4.72e-06	255	13	29406	0.61687	0.26866
ENSG00000060718	COL11A1	1	103342023	103574052	1140	30	468895	8.3953	2.32e-17	1182	32	348510	8.2439	8.34e-17	1852	80	97599	1.9113	0.02798	1145	27	29406	2.1855	0.014426
ENSG00000162761	LMX1A	1	165171104	165325952	562	44	457395	4.8071	7.66e-07	579	49	348510	5.0206	2.58e-07	862	104	97599	1.0858	0.13879	569	44	29406	0.07662	0.46946
ENSG00000203740	METTL11B	1	170115142	170136931	73	12	455460	5.117	1.55e-07	79	13	348510	5.6884	6.41e-09	105	21	97599	0.30092	0.38174	73	12	29406	0.66102	0.2543
ENSG00000115306	SPTBN1	2	54683422	54896812	791	28	431245	7.3311	1.14e-13	749	30	348510	7.2116	2.76e-13	1222	75	97599	1.8495	0.032193	797	29	29406	0.24231	0.40427
ENSG00000214595	EML6	2	54950636	55199157	945	68	435926	6.1921	2.97e-10	940	66	348510	6.1065	5.09e-10	1519	115	97599	1.61	0.053693	958	59	29406	0.22312	0.41172
ENSG00000157087	ATP2B2	3	10365707	10749716	1492	112	449831	4.8872	5.11e-07	1496	113	348510	5.1727	1.15e-07	2138	219	97599	1.0916	0.1375	1521	110	29406	1.7014	0.04443
ENSG00000114850	SSR3	3	156257929	156272973	54	6	471900	4.6057	2.06e-06	56	6	348510	4.5624	2.53e-06	92	18	97599	-1.2703	0.89801	55	6	29406	1.1854	0.11793
ENSG00000163959	SLC51A	3	195938358	195970049	126	18	465445	3.7398	9.21e-05	127	18	348510	4.6187	1.93e-06	239	60	97599	-0.40361	0.65675	131	20	29406	-0.39624	0.65403
ENSG00000161217	PCYT1A	3	195941093	196014828	221	18	467566	4.3703	6.2e-06	232	20	348510	5.1847	1.08e-07	430	57	97599	-0.86593	0.80674	227	18	29406	-0.66911	0.74829
ENSG00000272741	RP11-447L10.1	3	195975101	196045093	201	13	470513	4.1858	1.42e-05	216	15	348510	4.9699	3.35e-07	359	36	97599	-0.72297	0.76515	201	10	29406	-1.089	0.86192
ENSG00000273331	TM4SF19	3	196042953	196065244	91	11	469080	4.6094	2.02e-06	95	12	348510	5.261	7.16e-08	122	22	97599	-1.1742	0.87983	91	11	29406	-0.9576	0.83087
ENSG00000145107	TM4SF19	3	196046213	196065374	81	10	468285	4.6612	1.57e-06	85	12	348510	5.284	6.32e-08	105	19	97599	-1.4213	0.92238	81	10	29406	-0.87816	0.81007
ENSG00000163960	UBXN7	3	196074533	196159345	151	13	462281	4.3911	5.64e-06	172	17	348510	5.3383	4.69e-08	368	38	97599	0.042664	0.48298	157	14	29406	-0.91139	0.81896
ENSG00000159788	RGS12	4	3294755	3441640	450	39	381053	5.2751	6.63e-08	375	40	348510	5.5393	1.52e-08	846	61	97599	0.61962	0.26775	460	35	29406	-1.3803	0.91625
ENSG00000056097	ZFR	5	32354456	32444867	253	16	433474	4.9152	4.43e-07	274	19	348510	4.9281	4.15e-07	335	32	97599	-0.32883	0.62886	249	17	29406	0.91268	0.18071
ENSG00000214944	ARHGEF28	5	72921983	73237818	1043	57	456888	7.1734	3.66e-13	1068	60	348510	7.5207	2.72e-14	1759	182	97599	-0.48495	0.68614	1069	60	29406	-0.39525	0.65367
ENSG00000112763	BTN2A1	6	26458150	26476849	93	17	452130	4.8228	7.08e-07	89	16	348510	4.4577	4.14e-06	110	21	97599	1.6246	0.05212	95	17	29406	-1.0284	0.84811
ENSG00000185130	HIST1H2BL	6	27775257	27775709	2	1	475515	4.6164	1.95e-06	2	1	348510	3.8348	6.28e-05	2	1	97599	1.8044	0.035587	2	1	29406	-0.44499	0.67184
ENSG00000137204	SLC22A7	6	43263432	43273276	16	5	457215	7.1782	3.53e-13	16	5	348510	7.3126	1.31e-13	36	12	97599	-1.4655	0.92861	16	5	29406	0.61354	0.26976
ENSG00000146215	CRIP3	6	43267448	43276535	13	3	475515	6.6008	2.05e-11	14	4	348510	7.7712	3.89e-15	28	12	97599	-1.0134	0.84456	13	4	29406	0.54689	0.29223
ENSG00000171467	ZNF318	6	43274872	43337216	112	14	435171	7.567	1.91e-14	114	15	348510	7.0173	1.13e-12	205	39	97599	-0.68316	0.75275	117	16	29406	0.087374	0.46519
ENSG00000124574	ABCC10	6	43395104	43418168	53	12	451988	5.0064	2.77e-07	56	13	348510	5.012	2.69e-07	90	29	97599	1.3975	0.081139	49	11	29406	-0.11638	0.54632
ENSG00000112232	KHDRBS2	6	62389865	62996132	1610	28	464179	3.9292	4.26e-05	1759	35	348510	4.604	2.07e-06	2709	76	97599	-0.66573	0.74721	1626	32	29406	-0.36926	0.64403
ENSG00000112319	EYA4	6	133561736	133853258	1003	60	439860	5.9488	1.35e-09	971	54	348510	6.072	6.31e-10	1733	138	97599	2.3853	0.008532	1034	49	29406	-0.1128	0.54491
ENSG00000112531	QKI	6	163835032	163999628	366	16	466635	5.9878	1.06e-09	396	17	348510	6.5775	2.39e-11	749	41	97599	0.75126	0.22625	367	16	29406	0.19026	0.42455
ENSG00000105929	ATP6V0A4	7	138391040	138484305	487	64	447077	4.6053	2.06e-06	468	59	348510	5.1661	1.2e-07	805	137	97599	-0.20088	0.5796	490	54	29406	0.8828	0.18867
ENSG00000157110	RBPMS	8	30241944	30429778	398	22	449831	4.9589	3.55e-07	401	23	348510	5.0225	2.55e-07	867	69	97599	1.1646	0.12209	423	25	29406	0.16316	0.4352
ENSG00000067167	TRAM1	8	71485677	71520622	90	12	466513	4.5689	2.45e-06	95	13	348510	3.9431	4.02e-05	154	30	97599	2.0303	0.021163	89	12	29406	-1.4404	0.92512
ENSG00000246366	RP11-382J12.1	8	71520812	71575514	176	15	471079	4.6173	1.94e-06	186	17	348510	4.4253	4.81e-06	281	38	97599	1.4243	0.077185	179	13	29406	-1.416	0.92161
ENSG00000107614	TRDMT1	10	17184253	17244053	263	10	419541	4.5671	2.47e-06	243	10	348510	3.7492	8.87e-05	457	30	97599	1.5782	0.057259	268	11	29406	1.0484	0.14722
ENSG00000148737	TCF7L2	10	114710009	114927437	537	62	436870	5.2702	6.81e-08	553	62	348510	4.244	1.1e-05	898	139	97599	2.013	0.022055	564	53	29406	1.1675	0.1215
ENSG00000175029	CTBP2	10	126676421	126849739	752	68	459281	4.8464	6.29e-07	771	63	348510	5.1336	1.42e-07	1256	176	97599	0.050648	0.4798	767	67	29406	0.41099	0.34054
ENSG00000166402	TUB	11	8040791	8127659	297	41	463623	4.5373	2.85e-06	310	43	348510	2.8245	0.0023679	577	128	97599	5.7319	4.97e-09	319	47	29406	0.54068	0.29437
ENSG00000110693	SOX6	11	15987995	16761138	1630	47	435170	3.9759	3.51e-05	1572	51	348510	4.8067	7.67e-07	3054	116	97599	-1.0201	0.84617	1648	35	29406	-1.2883	0.90119
ENSG00000198168	SVIP	11	22835345	22851845	26	4	464254	6.2638	1.88e-10	27	4	348510	5.9289	1.52e-09	54	19	97599	0.55735	0.28864	69	6	29406	0.35473	0.3614
ENSG00000255359	CCDC179	11	22868477	22881972	50	5	471611	6.3823	8.72e-11	50	5	348510	6.5292	3.31e-11	81	13	97599	0.20883	0.41729	53	6	29406	1.1961	0.11583
ENSG00000123094	RASSF8	12	26111962	26232825	583	32	468665	4.4936	3.5e-06	605	33	348510	4.6594	1.59e-06	904	80	97599	0.35706	0.36052	583	25	29406	1.9017	0.028605
ENSG00000152767	FARP1	13	98794816	99102027	1340	122	454027	5.4057	3.23e-08	1354	131	348510	5.4689	2.26e-08	2254	292	97599	0.51113	0.30463	1349	102	29406	0.33759	0.36784
ENSG00000087302	C14orf166	14	52456193	52471420	47	10	459794	6.0499	7.25e-10	49	11	348510	6.5734	2.46e-11	78	21	97599	0.63285	0.26342	51	11	29406	0.14365	0.44289
ENSG00000087303	NID2	14	52471521	52535712	362	24	459854	7.5261	2.61e-14	367	27	348510	8.7824	8e-19	526	53	97599	0.40589	0.34241	367	21	29406	0.42362	0.33592
ENSG00000126822	PLEKHG3	14	65170820	65213610	100	12	453348	5.5985	1.08e-08	102	12	348510	5.087	1.82e-07	216	36	97599	1.0897	0.13792	103	14	29406	1.1378	0.12761
ENSG00000138629	UBL7	15	74738318	74753523	24	3	471448	5.6794	6.76e-09	26	3	348510	4.9108	4.54e-07	40	8	97599	1.5287	0.063172	24	3	29406	1.943	0.02601
ENSG00000179361	ARID3B	15	74833518	74890472	89	8	462496	5.6768	6.86e-09	95	9	348510	4.7395	1.07e-06	149	22	97599	1.8304	0.033592	90	7	29406	1.9038	0.02847
ENSG00000179335	CLK3	15	74890841	74932057	55	8	468417	5.3217	5.14e-08	60	9	348510	4.4898	3.56e-06	111	23	97599	0.8994	0.18422	56	9	29406	1.9541	0.025347
ENSG00000179151	EDC3	15	74922899	74988633	62	11	462023	5.4737	2.2e-08	66	12	348510	4.5807	2.32e-06	148	24	97599	0.64577	0.25921	67	11	29406	1.8087	0.035251
ENSG00000140465	CYP1A1	15	75011883	75017951	4	2	451115	5.0881	1.81e-07	5	3	348510	4.3962	5.51e-06	21	6	97599	-1.0433	0.85159	5	2	29406	0.99604	0.15962
ENSG00000172183	ISG20	15	89179384	89199714	102	18	463897	5.9799	1.12e-09	102	18	348510	5.77	3.96e-09	160	39	97599	0.71937	0.23596	103	17	29406	1.1803	0.11893
ENSG00000181856	SLC2A4	17	7184986	7191576	10	4	401624	4.5861	2.26e-06	9	3	348510	3.6541	0.00012903	15	8	97599	1.7341	0.041451	10	4	29406	1.904	0.028455
ENSG00000006047	YBX2	17	7191571	7197934	14	2	475515	4.6585	1.59e-06	15	3	348510	3.5126	0.00022185	23	6	97599	2.2304	0.012861	15	2	29406	1.8309	0.033555
ENSG00000172992	DCAKD	17	43100708	43138473	132	15	455659	4.7033	1.28e-06	129	14	348510	4.5666	2.48e-06	196	29	97599	1.1657	0.12187	145	19	29406	-0.55395	0.71019
ENSG00000181781	ODF3L2	19	463346	474983	72	11	433864	5.3056	5.62e-08	68	10	348510	5.1037	1.67e-07	112	30	97599	2.0576	0.019813	78	15	29406	0.25923	0.39773
ENSG00000008441	NFIX	19	13106422	13209610	189	21	442831	4.401	5.39e-06	189	21	348510	4.6727	1.49e-06	341	48	97599	0.88313	0.18858	184	19	29406	-0.67536	0.75028
ENSG00000181007	ZFP82	19	36874022	36909558	93	7	472367	4.1335	1.79e-05	102	8	348510	4.8432	6.39e-07	188	29	97599	1.2138	0.1124	94	7	29406	-0.45028	0.67374
ENSG00000198171	DDRGK1	20	3170996	3185331	83	16	447632	4.5575	2.59e-06	81	15	348510	4.801	7.89e-07	112	31	97599	0.71415	0.23757	84	16	29406	0.5703	0.28424
ENSG00000088836	SLC4A11	20	3208063	3219836	56	12	447606	5.0097	2.73e-07	54	11	348510	5.1515	1.29e-07	97	34	97599	0.29551	0.3838	56	13	29406	1.4286	0.076555
ENSG00000160183	TMPRSS3	21	43791999	43816955	124	28	456140	5.5008	1.89e-08	134	31	348510	6.1581	3.68e-10	190	52	97599	0.24287	0.40405	126	28	29406	1.114	0.13265
ENSG00000100101	NOL12	22	38077680	38170137	299	22	434899	5.6672	7.26e-09	293	22	348510	5.8881	1.95e-09	535	58	97599	0.97027	0.16596	300	23	29406	-0.46857	0.68031
ENSG00000100106	TRIOBP	22	38093011	38172563	247	24	437015	5.4185	3e-08	245	24	348510	5.3603	4.16e-08	448	47	97599	1.016	0.15481	247	18	29406	-0.24015	0.59489
ENSG00000128298	BAIAP2L2	22	38480896	38506677	68	8	462919	4.5674	2.47e-06	72	9	348510	4.1761	1.48e-05	162	41	97599	2.2692	0.011629	66	8	29406	-0.12659	0.55037
ENSG00000087916	SLC6A14	X	115567790	115592625	60	8	462271	4.4812	3.71e-06	58	8	348510	4.7961	8.09e-07	75	15	97599	-0.48562	0.68638	63	8	29406	0.01699	0.49322
a Bolded indicates Bonferroni-corrected significance threshold for n = 18,809 genes (p < 2.658 x 10-6)
Abbreviations: MVP, Million Veteran Program; EUA, European ancestry; AFA, African ancestry; IAA, Indigenous American ancestry; Gene, gene id; Symbol, gene symbol; Chr, Chromosome; Start, gene start position in base pairs (GR37 Human Genome Build/ hg19 coordinates); Stop, gene stop position in base pairs (GR37 Human Genome Build/ hg19 coordinates); N SNPs, number of SNPs annotated to gene and used…
Return to index

## Sheet: Table S5
Table S5. MAGMA gene-set analysis, including 17,012 pre-defined curated gene sets and GO terms obtained from MsigDB in the MVP multi-ancestry meta-analysis
Gene-set name	N Genes	Beta	Beta STD	SE	p valuea
GOBP_EAR_DEVELOPMENT	218	0.34444	0.036141	0.067232	1.52e-07
GOBP_SENSORY_PERCEPTION_OF_MECHANICAL_STIMULUS	172	0.36618	0.03417	0.073511	3.19e-07
NIKOLSKY_BREAST_CANCER_14Q22_AMPLICON	14	1.6186	0.043266	0.35449	2.5e-06
GOBP_EAR_MORPHOGENESIS	121	0.37885	0.02969	0.089601	1.18e-05
GOBP_INNER_EAR_AUDITORY_RECEPTOR_CELL_DIFFERENTIATION	44	0.61675	0.029204	0.14645	1.28e-05
GOCC_PHOTORECEPTOR_RIBBON_SYNAPSE	8	1.3768	0.027825	0.3499	4.18e-05
GOMF_CYTOSKELETAL_PROTEIN_BINDING	954	0.11969	0.025768	0.030659	4.75e-05
GOBP_ACTIN_MODIFICATION	5	1.6665	0.026628	0.42721	4.81e-05
CHICAS_RB1_TARGETS_CONFLUENT	541	0.15907	0.026074	0.041438	6.2e-05
REACTOME_SENSORY_PROCESSING_OF_SOUND_BY_OUTER_HAIR_CELLS_OF_THE_COCHLEA	54	0.49633	0.026029	0.12946	6.33e-05
GOBP_POSITIVE_REGULATION_OF_TRANSCRIPTION_BY_RNA_POLYMERASE_II	1186	0.10321	0.024619	0.02778	0.000102
TOMLINS_METASTASIS_DN	20	0.68089	0.02175	0.1833	0.000102
GOBP_POSITIVE_REGULATION_OF_RNA_METABOLIC_PROCESS	1763	0.085128	0.024367	0.022986	0.000107
LI_WILMS_TUMOR_VS_FETAL_KIDNEY_1_DN	161	0.24931	0.022514	0.067822	0.000119
REACTOME_NR1H3_NR1H2_REGULATE_GENE_EXPRESSION_LINKED_TO_CHOLESTEROL_TRANSPORT_AND_EFFLUX	37	0.56691	0.024621	0.15509	0.000129
GOBP_REGULATION_OF_NMDA_RECEPTOR_ACTIVITY	22	0.68803	0.02305	0.19068	0.000155
GOMF_ACTIN_BINDING	420	0.16808	0.024352	0.046619	0.000156
GOMF_CYCLIN_DEPENDENT_PROTEIN_SERINE_THREONINE_KINASE_REGULATOR_ACTIVITY	47	0.4886	0.023909	0.13559	0.000157
GARGALOVIC_RESPONSE_TO_OXIDIZED_PHOSPHOLIPIDS_PINK_DN	33	0.563	0.023094	0.15652	0.000161
GOBP_TENDON_DEVELOPMENT	5	1.7673	0.028239	0.49347	0.000171
GRAESSMANN_APOPTOSIS_BY_DOXORUBICIN_DN	1732	0.082547	0.02344	0.023085	0.000175
GOMF_CHROMATIN_BINDING	555	0.13698	0.022733	0.038532	0.000189
REACTOME_SENSORY_PROCESSING_OF_SOUND	76	0.38479	0.023927	0.1092	0.000213
DACOSTA_UV_RESPONSE_VIA_ERCC3_COMMON_DN	461	0.16599	0.025169	0.047215	0.00022
REACTOME_TOXICITY_OF_BOTULINUM_TOXIN_TYPE_D_BOTD	5	1.2265	0.019597	0.35194	0.000247
GOBP_POSITIVE_REGULATION_OF_MACROMOLECULE_BIOSYNTHETIC_PROCESS	1840	0.078181	0.022813	0.022457	0.00025
GOBP_HAIR_CELL_DIFFERENTIATION	52	0.46321	0.023839	0.13352	0.000262
REACTOME_P2Y_RECEPTORS	12	0.86376	0.021377	0.25035	0.000281
GOBP_IMMUNOGLOBULIN_V_D_J_RECOMBINATION	8	1.3956	0.028203	0.40486	0.000284
GOBP_RNA_SPLICING_VIA_ENDONUCLEOLYTIC_CLEAVAGE_AND_LIGATION	14	0.78058	0.020865	0.22892	0.000326
GOBP_INNER_EAR_MORPHOGENESIS	100	0.33794	0.024089	0.099155	0.000328
GOMF_ACTIN_FILAMENT_BINDING	197	0.23312	0.023266	0.06843	0.000329
RIZ_ERYTHROID_DIFFERENTIATION_6HR	37	0.54516	0.023676	0.16014	0.000332
GOBP_POSITIVE_REGULATION_OF_OSSIFICATION	50	0.49137	0.024799	0.14465	0.000341
GOBP_ENDOMEMBRANE_SYSTEM_ORGANIZATION	573	0.12736	0.021466	0.037979	0.0004
NAKAMURA_LUNG_CANCER	8	1.0201	0.020615	0.30529	0.000418
REACTOME_RHOV_GTPASE_CYCLE	37	0.54261	0.023565	0.16368	0.000459
DACOSTA_UV_RESPONSE_VIA_ERCC3_DN	849	0.11411	0.023241	0.034512	0.000473
GOBP_SENSORY_ORGAN_DEVELOPMENT	560	0.13879	0.023135	0.042136	0.000495
GOBP_MECHANORECEPTOR_DIFFERENTIATION	67	0.3753	0.021916	0.11424	0.00051
GOBP_NEGATIVE_REGULATION_OF_INTRINSIC_APOPTOTIC_SIGNALING_PATHWAY_BY_P53_CLASS_MEDIATOR	21	0.67129	0.021973	0.2049	0.000527
SPIELMAN_LYMPHOBLAST_EUROPEAN_VS_ASIAN_2FC_DN	20	0.62415	0.019938	0.19075	0.000535
GOMF_SEQUENCE_SPECIFIC_DNA_BINDING	1508	0.083956	0.022384	0.025779	0.000564
GOBP_NEGATIVE_REGULATION_OF_ACTIN_FILAMENT_POLYMERIZATION	62	0.39821	0.022372	0.12238	0.00057
REACTOME_HDMS_DEMETHYLATE_HISTONES	27	0.55477	0.020587	0.17098	0.000589
CHUNG_BLISTER_CYTOTOXICITY_DN	45	0.43969	0.021055	0.13594	0.000611
GOMF_TRANSCRIPTION_REGULATOR_ACTIVITY	1648	0.077623	0.021551	0.024441	0.000748
WP_LNCRNA_IN_CANONICAL_WNT_SIGNALING_AND_COLORECTAL_CANCER	92	0.31342	0.021433	0.098871	0.000764
GOBP_PYRIMIDINE_CONTAINING_COMPOUND_CATABOLIC_PROCESS	42	0.46287	0.021415	0.14665	0.0008
TONKS_TARGETS_OF_RUNX1_RUNX1T1_FUSION_HSC_UP	180	0.22165	0.021154	0.070258	0.000804
GOBP_POSITIVE_REGULATION_OF_BONE_MINERALIZATION	42	0.49458	0.022882	0.15679	0.000806
GOMF_CORE_PROMOTER_SEQUENCE_SPECIFIC_DNA_BINDING	40	0.47814	0.021589	0.1522	0.000842
GOMF_TRANSCRIPTION_COREPRESSOR_BINDING	45	0.38118	0.018253	0.12138	0.000845
GOBP_EXTRACELLULAR_MATRIX_CELL_SIGNALING	5	1.5091	0.024112	0.48209	0.000875
GOBP_EMBRYO_DEVELOPMENT	1101	0.091981	0.021189	0.029539	0.000925
GOMF_CYCLIN_DEPENDENT_PROTEIN_SERINE_THREONINE_KINASE_INHIBITOR_ACTIVITY	12	0.84477	0.020907	0.27207	0.000953
GOCC_NEURON_SPINE	175	0.22306	0.020993	0.072153	0.000998
GOMF_RNA_POLYMERASE_II_CORE_PROMOTER_SEQUENCE_SPECIFIC_DNA_BINDING	19	0.6819	0.021231	0.22091	0.001013
REACTOME_NUCLEOTIDE_LIKE_PURINERGIC_RECEPTORS	15	0.71174	0.019692	0.2315	0.001056
GOBP_PROTEIN_METHYLATION	175	0.20311	0.019116	0.066171	0.001074
GOBP_REGULATION_OF_EPIDERMIS_DEVELOPMENT	66	0.3723	0.021579	0.12139	0.001083
WOO_LIVER_CANCER_RECURRENCE_UP	103	0.2847	0.020594	0.092996	0.001103
MARTINEZ_RESPONSE_TO_TRABECTEDIN	50	0.45031	0.022727	0.14771	0.001151
GOBP_NEGATIVE_REGULATION_BY_HOST_OF_VIRAL_TRANSCRIPTION	11	0.78491	0.018599	0.25781	0.001167
GOBP_POSITIVE_REGULATION_OF_LIGASE_ACTIVITY	10	1.0486	0.023691	0.34442	0.001168
CHEN_HOXA5_TARGETS_9HR_DN	39	0.41096	0.018323	0.13581	0.001241
GOMF_SPECTRIN_BINDING	26	0.54127	0.019711	0.17909	0.001256
CHIARADONNA_NEOPLASTIC_TRANSFORMATION_KRAS_UP	126	0.25043	0.020025	0.082872	0.001258
GOBP_CELL_FATE_SPECIFICATION	107	0.27717	0.020433	0.091994	0.001296
WP_EXERCISEINDUCED_CIRCADIAN_REGULATION	47	0.40683	0.019908	0.13561	0.001352
WP_NCRNAS_INVOLVED_IN_WNT_SIGNALING_IN_HEPATOCELLULAR_CARCINOMA	84	0.31295	0.020454	0.10448	0.001372
GOBP_POSITIVE_REGULATION_OF_CREB_TRANSCRIPTION_FACTOR_ACTIVITY	19	0.62098	0.019335	0.20799	0.001417
GOBP_COMMON_PARTNER_SMAD_PROTEIN_PHOSPHORYLATION	7	1.1144	0.021068	0.37452	0.001464
GOCC_CHROMATIN	1251	0.081203	0.019859	0.027306	0.001473
TING_SILENCED_BY_DICER	29	0.53182	0.020452	0.17898	0.001484
GOBP_REGULATION_OF_CELLULAR_RESPONSE_TO_INSULIN_STIMULUS	66	0.34908	0.020233	0.1176	0.001498
GOBP_CELLULAR_RESPONSE_TO_OXIDATIVE_STRESS	274	0.16218	0.01905	0.054799	0.001543
GOBP_EMBRYONIC_MORPHOGENESIS	595	0.11816	0.020283	0.040205	0.001649
GOBP_CRANIAL_NERVE_MORPHOGENESIS	30	0.55593	0.021744	0.18925	0.001657
KIM_WT1_TARGETS_12HR_DN	209	0.18224	0.018727	0.062206	0.001699
GOMF_PYRIMIDINE_NUCLEOTIDE_BINDING	6	0.87409	0.015299	0.29888	0.001727
GOCC_CHROMOSOME	1813	0.065762	0.019062	0.022525	0.001755
BENPORATH_NOS_TARGETS	177	0.20199	0.019118	0.069302	0.001783
WP_OVERLAP_BETWEEN_SIGNAL_TRANSDUCTION_PATHWAYS_CONTRIBUTING_TO_LMNA_LAMINOPATHIES	54	0.37309	0.019566	0.12828	0.001819
GOBP_ACTIN_FILAMENT_ORGANIZATION	425	0.13291	0.019368	0.045728	0.001829
GOMF_DNA_BINDING_TRANSCRIPTION_FACTOR_ACTIVITY	1172	0.085004	0.020165	0.029282	0.001851
GOBP_REGULATION_OF_PROTEIN_POLYMERIZATION	185	0.19304	0.018675	0.066744	0.001915
GOBP_MINERALOCORTICOID_SECRETION	7	1.0007	0.018918	0.34607	0.001918
DARWICHE_PAPILLOMA_PROGRESSION_RISK	75	0.30352	0.018749	0.1053	0.001975
GOBP_NEURONAL_SIGNAL_TRANSDUCTION	7	1.1745	0.022203	0.40825	0.002011
GOBP_BRANCH_ELONGATION_INVOLVED_IN_URETERIC_BUD_BRANCHING	4	1.4547	0.020789	0.50581	0.002017
GOBP_SENSORY_ORGAN_MORPHOGENESIS	265	0.17386	0.020089	0.060586	0.002057
PATIL_LIVER_CANCER	636	0.10305	0.018268	0.035957	0.002082
ZHENG_FOXP3_TARGETS_IN_T_LYMPHOCYTE_DN	36	0.51113	0.021897	0.17901	0.002152
GARGALOVIC_RESPONSE_TO_OXIDIZED_PHOSPHOLIPIDS_YELLOW_DN	23	0.54382	0.018628	0.19082	0.002189
GOBP_MIDBRAIN_HINDBRAIN_BOUNDARY_DEVELOPMENT	6	1.2693	0.022215	0.44614	0.002223
KORKOLA_YOLK_SAC_TUMOR	60	0.35851	0.019816	0.12603	0.002226
GOCC_RIBONUCLEOPROTEIN_GRANULE	263	0.15933	0.018341	0.056044	0.002238
REACTOME_NR1H2_AND_NR1H3_MEDIATED_SIGNALING	46	0.39511	0.019128	0.13946	0.002307
GOBP_PLASMA_MEMBRANE_ORGANIZATION	161	0.20675	0.01867	0.073149	0.002357
GOBP_REGULATION_OF_INSULIN_RECEPTOR_SIGNALING_PATHWAY	65	0.32848	0.018895	0.11629	0.002369
GOBP_PARASYMPATHETIC_NERVOUS_SYSTEM_DEVELOPMENT	18	0.65857	0.019959	0.23323	0.002376
GOBP_REGULATION_OF_ACTIN_FILAMENT_ORGANIZATION	254	0.16815	0.019027	0.059551	0.002377
WP_WNT_SIGNALING	113	0.25847	0.019579	0.091606	0.002392
GOBP_DNA_LIGATION_INVOLVED_IN_DNA_REPAIR	5	1.0773	0.017213	0.38188	0.002397
GOBP_CELLULAR_RESPONSE_TO_PEPTIDE_HORMONE_STIMULUS	295	0.15309	0.018649	0.054358	0.002431
SCHLOSSER_MYC_TARGETS_AND_SERUM_RESPONSE_DN	48	0.37908	0.018746	0.13465	0.002439
REACTOME_LIGAND_RECEPTOR_INTERACTIONS	8	0.91503	0.018492	0.32507	0.002442
WHITE_NEUROBLASTOMA_WITH_1P36.3_DELETION	19	0.85136	0.026508	0.3026	0.002453
MEISSNER_BRAIN_HCP_WITH_H3_UNMETHYLATED	39	0.43065	0.019201	0.15308	0.002455
ZHENG_FOXP3_TARGETS_DN	6	1.2061	0.02111	0.4291	0.002474
GOBP_FAT_CELL_DIFFERENTIATION	229	0.17254	0.01855	0.061501	0.002514
GOBP_CHONDROCYTE_DIFFERENTIATION	112	0.25605	0.01931	0.091445	0.002558
KEGG_HEDGEHOG_SIGNALING_PATHWAY	55	0.34437	0.018226	0.12309	0.002576
NIKOLSKY_BREAST_CANCER_20Q11_AMPLICON	31	0.7964	0.031664	0.2849	0.002595
GOBP_NEGATIVE_REGULATION_OF_INTRINSIC_APOPTOTIC_SIGNALING_PATHWAY_IN_RESPONSE_TO_DNA_DAMAGE	29	0.4611	0.017732	0.16505	0.002608
GOBP_POSITIVE_REGULATION_OF_ORGANELLE_ORGANIZATION	498	0.11316	0.017816	0.040517	0.002614
GOBP_REGULATION_OF_DNA_DUPLEX_UNWINDING	6	0.94531	0.016545	0.33862	0.002625
GOBP_CIRCADIAN_SLEEP_WAKE_CYCLE	23	0.59682	0.020443	0.21409	0.002657
GOBP_NEUROGENESIS	1621	0.068051	0.018752	0.024468	0.00271
PID_BETA_CATENIN_NUC_PATHWAY	78	0.31496	0.019839	0.11326	0.002714
REACTOME_NEUROTOXICITY_OF_CLOSTRIDIUM_TOXINS	10	0.71077	0.016059	0.25559	0.002714
GOBP_METHYLATION	344	0.13319	0.017498	0.047899	0.002716
GOMF_NUCLEOTIDASE_ACTIVITY	15	0.62258	0.017225	0.22402	0.002729
GOBP_REGULATION_OF_CENTROSOME_CYCLE	53	0.38807	0.020163	0.14013	0.002811
NIKOLSKY_BREAST_CANCER_1Q21_AMPLICON	35	0.76939	0.0325	0.27813	0.002838
GOBP_AUDITORY_RECEPTOR_CELL_MORPHOGENESIS	18	0.6002	0.01819	0.21728	0.002873
ROETH_TERT_TARGETS_DN	9	0.77391	0.016589	0.28053	0.002904
TONKS_TARGETS_OF_RUNX1_RUNX1T1_FUSION_SUSTAINDED_IN_ERYTHROCYTE_UP	43	0.37978	0.017778	0.13778	0.002925
GOMF_RNA_POLYMERASE_II_TRANSCRIPTION_REGULATORY_REGION_SEQUENCE_SPECIFIC_DNA_BINDING	1218	0.079519	0.019206	0.028855	0.002931
GOMF_BETA_CATENIN_BINDING	89	0.2789	0.018761	0.10146	0.002992
RIZKI_TUMOR_INVASIVENESS_3D_UP	205	0.17417	0.017728	0.063407	0.003012
SENESE_HDAC2_TARGETS_DN	115	0.24378	0.018628	0.088803	0.003027
REACTOME_SARS_COV_2_MODULATES_HOST_TRANSLATION_MACHINERY	46	0.31108	0.01506	0.11369	0.00311
GABRIELY_MIR21_TARGETS	286	0.15784	0.018936	0.057844	0.003182
GYORFFY_MITOXANTRONE_RESISTANCE	34	0.43675	0.018184	0.16015	0.003198
GOCC_SPECTRIN_ASSOCIATED_CYTOSKELETON	9	0.93453	0.020031	0.34284	0.00321
GOBP_EMBRYONIC_ORGAN_MORPHOGENESIS	286	0.15744	0.018888	0.057837	0.003246
GOBP_SKELETAL_SYSTEM_DEVELOPMENT	523	0.1167	0.018817	0.04294	0.003289
GOBP_EPHRIN_RECEPTOR_SIGNALING_PATHWAY	51	0.38294	0.019518	0.14106	0.00332
GOBP_ECTODERMAL_PLACODE_DEVELOPMENT	13	0.73774	0.019003	0.27187	0.003331
GOBP_REGULATION_OF_CORTICOSTEROID_HORMONE_SECRETION	16	0.6324	0.01807	0.23364	0.003401
REACTOME_INHIBITION_OF_REPLICATION_INITIATION_OF_DAMAGED_DNA_BY_RB1_E2F1	12	0.67484	0.016701	0.25001	0.003479
TESAR_ALK_TARGETS_HUMAN_ES_5D_UP	5	1.334	0.021315	0.49467	0.003504
ZHAN_MULTIPLE_MYELOMA_CD1_AND_CD2_UP	89	0.27365	0.018407	0.10183	0.003606
REACTOME_APEX1_INDEPENDENT_RESOLUTION_OF_AP_SITES_VIA_THE_SINGLE_NUCLEOTIDE_REPLACEMENT_PATHWAY	7	0.80859	0.015286	0.30128	0.003643
GOCC_METHYLOSOME	13	0.64138	0.016521	0.23964	0.003724
GOBP_POSITIVE_REGULATION_OF_BIOMINERAL_TISSUE_DEVELOPMENT	52	0.36031	0.018544	0.13494	0.003795
GOBP_REGULATION_OF_INTRINSIC_APOPTOTIC_SIGNALING_PATHWAY_IN_RESPONSE_TO_DNA_DAMAGE_BY_P53_CLASS_MEDIATOR	16	0.61474	0.017566	0.23086	0.003877
GOBP_NEGATIVE_REGULATION_OF_SIGNAL_TRANSDUCTION_BY_P53_CLASS_MEDIATOR	32	0.44929	0.018149	0.1689	0.003909
STARK_PREFRONTAL_CORTEX_22Q11_DELETION_DN	506	0.10622	0.016854	0.039932	0.00391
GOBP_REGULATION_OF_NEUTROPHIL_DEGRANULATION	7	0.83985	0.015877	0.31578	0.003916
GOBP_URETERIC_BUD_ELONGATION	7	1.0536	0.019918	0.39635	0.003931
TSAI_DNAJB4_TARGETS_DN	6	0.91382	0.015994	0.34404	0.003955
GOMF_HYDROLASE_ACTIVITY_HYDROLYZING_N_GLYCOSYL_COMPOUNDS	39	0.39375	0.017556	0.14829	0.003966
GOCC_CONTRACTILE_RING	10	0.61392	0.013871	0.23124	0.00397
CREIGHTON_ENDOCRINE_THERAPY_RESISTANCE_4	289	0.15002	0.018091	0.056577	0.00401
DUTERTRE_ESTRADIOL_RESPONSE_24HR_DN	500	0.11701	0.018458	0.044322	0.004149
SMID_BREAST_CANCER_NORMAL_LIKE_DN	6	0.90337	0.015811	0.34219	0.00415
BACOLOD_RESISTANCE_TO_ALKYLATING_AGENTS_DN	50	0.32082	0.016191	0.12184	0.004234
GOBP_FUNGIFORM_PAPILLA_DEVELOPMENT	6	0.92411	0.016174	0.35106	0.004244
GOBP_MEMBRANE_ORGANIZATION	784	0.08366	0.016402	0.031791	0.004254
REACTOME_NR1H2_NR1H3_REGULATE_GENE_EXPRESSION_TO_LIMIT_CHOLESTEROL_UPTAKE	5	0.85394	0.013644	0.32464	0.004268
REACTOME_REPRESSION_OF_WNT_TARGET_GENES	14	0.76525	0.020455	0.29111	0.004289
MCCOLLUM_GELDANAMYCIN_RESISTANCE_DN	7	0.90835	0.017172	0.3457	0.004304
GOMF_LONG_CHAIN_FATTY_ACYL_COA_BINDING	4	1.2813	0.018311	0.48805	0.004333
DANG_BOUND_BY_MYC	1016	0.073813	0.016372	0.028157	0.004381
GOBP_REGULATION_OF_ACTIN_FILAMENT_LENGTH	146	0.20638	0.017754	0.078729	0.004383
GOBP_N_GLYCAN_PROCESSING	20	0.53834	0.017197	0.20546	0.004398
REACTOME_SODIUM_PROTON_EXCHANGERS	9	0.84444	0.0181	0.32244	0.004414
GENTILE_UV_RESPONSE_CLUSTER_D8	35	0.44282	0.018705	0.16936	0.00447
GOBP_NEGATIVE_REGULATION_OF_BIOSYNTHETIC_PROCESS	1544	0.064111	0.017279	0.02454	0.004498
GOBP_MUSCLE_CELL_CELLULAR_HOMEOSTASIS	23	0.49098	0.016818	0.18806	0.004521
WP_ENDODERM_DIFFERENTIATION	137	0.2227	0.018563	0.085371	0.00455
BENPORATH_MYC_TARGETS_WITH_EBOX	220	0.15461	0.016296	0.059308	0.004572
LINDGREN_BLADDER_CANCER_HIGH_RECURRENCE	48	0.37203	0.018397	0.14275	0.004583
GOBP_CELLULAR_RESPONSE_TO_GLUCAGON_STIMULUS	10	0.85124	0.019233	0.32684	0.004604
GOMF_PROTEIN_METHYLTRANSFERASE_ACTIVITY	90	0.24425	0.016522	0.093808	0.004614
REACTOME_CIRCADIAN_CLOCK	70	0.31186	0.018613	0.1198	0.004622
GOMF_U2_SNRNA_BINDING	6	1.0568	0.018497	0.40692	0.004705
GOBP_ARTERY_DEVELOPMENT	98	0.26154	0.018457	0.10075	0.004722
NIKOLSKY_BREAST_CANCER_22Q13_AMPLICON	17	1.0641	0.03134	0.41023	0.004749
GOBP_NEGATIVE_REGULATION_OF_PROTEIN_POLYMERIZATION	77	0.27951	0.017494	0.10795	0.004811
GOBP_EXTRACELLULAR_MATRIX_ASSEMBLY	41	0.36172	0.016535	0.13982	0.004844
LEE_CALORIE_RESTRICTION_NEOCORTEX_DN	68	0.26107	0.015359	0.1014	0.00502
KYNG_RESPONSE_TO_H2O2_VIA_ERCC6_DN	44	0.35184	0.01666	0.13688	0.005082
HELLER_HDAC_TARGETS_DN	288	0.14022	0.016881	0.054784	0.005244
GOBP_VESICLE_CYTOSKELETAL_TRAFFICKING	68	0.26668	0.015688	0.10426	0.00527
GOMF_S_ADENOSYLMETHIONINE_DEPENDENT_METHYLTRANSFERASE_ACTIVITY	156	0.17834	0.015855	0.069726	0.005273
GOBP_NEGATIVE_REGULATION_OF_RNA_BIOSYNTHETIC_PROCESS	1244	0.069515	0.016956	0.027193	0.005292
GOBP_RESPONSE_TO_IRON_II_ION	6	0.78743	0.013782	0.30849	0.005351
GOBP_CRANIAL_GANGLION_DEVELOPMENT	5	1.1738	0.018756	0.46026	0.005385
GOBP_DNA_LIGATION	16	0.56233	0.016068	0.22055	0.005395
LOPEZ_MESOTHELIOMA_SURVIVAL_WORST_VS_BEST_UP	14	0.5799	0.015501	0.22772	0.005445
GOBP_GENERATION_OF_NEURONS	1406	0.066805	0.017247	0.026274	0.005505
GOMF_CYCLIN_DEPENDENT_PROTEIN_SERINE_THREONINE_KINASE_ACTIVATOR_ACTIVITY	11	0.71479	0.016937	0.28117	0.005512
REACTOME_ACTIVATION_OF_THE_MRNA_UPON_BINDING_OF_THE_CAP_BINDING_COMPLEX_AND_EIFS_AND_SUBSEQUENT_BINDING_TO_43S	57	0.26963	0.014527	0.10609	0.005523
GOBP_REGULATION_OF_SUPRAMOLECULAR_FIBER_ORGANIZATION	359	0.12408	0.016646	0.04883	0.00553
GOBP_PYRIMIDINE_NUCLEOTIDE_CATABOLIC_PROCESS	21	0.48174	0.015768	0.18962	0.005538
GOBP_HINDLIMB_MORPHOGENESIS	35	0.47054	0.019877	0.18547	0.005594
REACTOME_METABOLISM_OF_RNA	689	0.082313	0.015167	0.032465	0.005619
GOBP_NEGATIVE_REGULATION_OF_SIGNAL_TRANSDUCTION_IN_ABSENCE_OF_LIGAND	34	0.42808	0.017823	0.16891	0.005638
GOMF_HISTONE_H3K36_DEMETHYLASE_ACTIVITY	9	0.66917	0.014343	0.26464	0.00573
GOBP_CARDIAC_VENTRICLE_DEVELOPMENT	122	0.22896	0.018017	0.090664	0.005784
GOBP_RIBONUCLEOPROTEIN_COMPLEX_BIOGENESIS	423	0.10358	0.015058	0.041032	0.005802
GOBP_REGULATION_OF_INTRINSIC_APOPTOTIC_SIGNALING_PATHWAY_BY_P53_CLASS_MEDIATOR	32	0.42688	0.017243	0.1692	0.005824
KRISHNAN_FURIN_TARGETS_UP	9	0.81038	0.01737	0.32135	0.005842
GOMF_TAU_PROTEIN_BINDING	42	0.35285	0.016325	0.14009	0.005893
VECCHI_GASTRIC_CANCER_ADVANCED_VS_EARLY_DN	134	0.1999	0.01648	0.079392	0.005908
REACTOME_E2F_MEDIATED_REGULATION_OF_DNA_REPLICATION	21	0.49089	0.016068	0.19497	0.005909
JACKSON_DNMT1_TARGETS_DN	21	0.55906	0.018299	0.22244	0.005985
PID_ARF_3PATHWAY	19	0.47949	0.014929	0.1908	0.005988
GOBP_PRESYNAPTIC_ACTIVE_ZONE_ORGANIZATION	8	0.88974	0.017981	0.35415	0.006001
BIOCARTA_SHH_PATHWAY	16	0.58208	0.016632	0.23192	0.006045
GOBP_IMP_SALVAGE	5	0.92987	0.014857	0.37075	0.006075
WP_NUCLEOTIDE_GPCRS	10	0.64005	0.014461	0.25546	0.006119
GOBP_ACTIN_FILAMENT_DEPOLYMERIZATION	58	0.31826	0.017296	0.12708	0.006137
GOCC_RIBONUCLEOPROTEIN_COMPLEX	672	0.08398	0.015289	0.033551	0.006161
ABBUD_LIF_SIGNALING_2_UP	13	0.67852	0.017478	0.27127	0.006193
GOMF_PATCHED_BINDING	8	0.82569	0.016686	0.33041	0.006232
DISTECHE_ESCAPED_FROM_X_INACTIVATION	13	0.59936	0.015439	0.24022	0.006301
POMEROY_MEDULLOBLASTOMA_DESMOPLASIC_VS_CLASSIC_DN	58	0.30168	0.016395	0.12104	0.006349
NADELLA_PRKAR1A_TARGETS_DN	7	0.89694	0.016956	0.36008	0.006375
WP_HEDGEHOG_SIGNALING_PATHWAY_WP47	16	0.52448	0.014987	0.21091	0.00645
WP_EFFECT_OF_PROGERIN_ON_GENES_INVOLVED_IN_HUTCHINSONGILFORD_PROGERIA_SYNDROME	26	0.40682	0.014815	0.16374	0.006492
GOBP_TISSUE_MORPHOGENESIS	617	0.097316	0.017001	0.039225	0.006556
GOBP_NEGATIVE_REGULATION_OF_ASTROCYTE_ACTIVATION	3	1.3774	0.017048	0.55551	0.006583
GOMF_LYSOPHOSPHATIDIC_ACID_RECEPTOR_ACTIVITY	5	0.78612	0.012561	0.31774	0.006683
GOBP_NEGATIVE_REGULATION_OF_ACTIN_FILAMENT_DEPOLYMERIZATION	44	0.36653	0.017356	0.14827	0.006722
GOBP_NEGATIVE_REGULATION_OF_CELLULAR_SENESCENCE	21	0.467	0.015286	0.18945	0.006854
GOBP_AUDITORY_RECEPTOR_CELL_DEVELOPMENT	22	0.49577	0.016609	0.20113	0.006856
LINDVALL_IMMORTALIZED_BY_TERT_UP	64	0.29664	0.016932	0.12035	0.006857
GOBP_SINGLE_STRANDED_VIRAL_RNA_REPLICATION_VIA_DOUBLE_STRANDED_DNA_INTERMEDIATE	20	0.56797	0.018143	0.23044	0.006861
GOBP_POSITIVE_REGULATION_OF_CELL_CYCLE_G2_M_PHASE_TRANSITION	31	0.38761	0.015411	0.15744	0.006915
GOBP_CALCIUM_MEDIATED_SIGNALING	181	0.17031	0.016299	0.069262	0.006972
GOBP_L_LYSINE_TRANSPORT	9	0.84335	0.018077	0.343	0.006976
KEGG_CIRCADIAN_RHYTHM_MAMMAL	13	0.63168	0.016271	0.257	0.006992
GOBP_RHOMBOMERE_DEVELOPMENT	7	1.057	0.019982	0.43011	0.007
PRAMOONJAGO_SOX4_TARGETS_UP	51	0.3136	0.015984	0.12765	0.007017
FORTSCHEGGER_PHF8_TARGETS_DN	748	0.082826	0.015876	0.03372	0.007024
CUI_TCF21_TARGETS_2_UP	419	0.1114	0.01612	0.045356	0.00703
BIOCARTA_PDZS_PATHWAY	17	0.54418	0.016028	0.22186	0.007091
GOBP_CRANIAL_NERVE_DEVELOPMENT	60	0.31449	0.017382	0.12834	0.007138
DELACROIX_RAR_TARGETS_DN	26	0.45514	0.016574	0.18576	0.007146
REACTOME_EARLY_PHASE_OF_HIV_LIFE_CYCLE	14	0.62878	0.016807	0.25669	0.007157
GOMF_TAP_BINDING	7	0.81022	0.015317	0.33078	0.007158
WP_ACQUIRED_PARTIAL_LIPODYSTROPHY_BARRAQUERSIMONS_SYNDROME	10	0.72133	0.016297	0.29451	0.007162
GOBP_POSITIVE_REGULATION_OF_CELLULAR_RESPONSE_TO_INSULIN_STIMULUS	28	0.44691	0.016888	0.18261	0.0072
WEST_ADRENOCORTICAL_TUMOR_UP	294	0.13286	0.016157	0.054287	0.007201
KEGG_BASAL_CELL_CARCINOMA	54	0.31281	0.016405	0.12783	0.007206
GOBP_IMP_CATABOLIC_PROCESS	5	0.91289	0.014586	0.37342	0.007254
GOBP_FACIAL_NERVE_MORPHOGENESIS	10	0.74137	0.01675	0.30345	0.007285
HU_GENOTOXIN_ACTION_DIRECT_VS_INDIRECT_4HR	38	0.35142	0.015467	0.14406	0.007359
GOBP_VIRAL_GENE_EXPRESSION	96	0.22072	0.015417	0.09058	0.007416
GOBP_RHYTHMIC_BEHAVIOR	46	0.34542	0.016723	0.14177	0.00742
REACTOME_SARS_COV_1_INFECTION	137	0.17707	0.01476	0.072724	0.007454
DASU_IL6_SIGNALING_SCAR_UP	30	0.44651	0.017464	0.18347	0.007477
GOBP_ODONTOGENESIS_OF_DENTIN_CONTAINING_TOOTH	90	0.2581	0.017459	0.10607	0.007484
BIOCARTA_ARAP_PATHWAY	17	0.59306	0.017467	0.244	0.007543
GOBP_URETER_DEVELOPMENT	16	0.63595	0.018172	0.26171	0.007555
GOCC_RIBONUCLEASE_MRP_COMPLEX	9	0.66859	0.014331	0.27519	0.007563
MCBRYAN_PUBERTAL_BREAST_5_6WK_DN	125	0.20103	0.016011	0.08291	0.007665
VALK_AML_CLUSTER_10	30	0.4172	0.016318	0.17231	0.007738
GOBP_REGULATION_OF_CELL_DIFFERENTIATION	1487	0.060691	0.016078	0.025067	0.00774
SENESE_HDAC1_TARGETS_DN	245	0.14822	0.016475	0.061256	0.007774
GOBP_ACTIN_FILAMENT_BASED_TRANSPORT	20	0.50131	0.016014	0.20719	0.007776
GOBP_EMBRYONIC_BODY_MORPHOGENESIS	11	0.69493	0.016467	0.28749	0.007826
HAMAI_APOPTOSIS_VIA_TRAIL_DN	192	0.15709	0.01548	0.065041	0.007866
WALLACE_PROSTATE_CANCER_UP	19	0.47353	0.014744	0.19606	0.007868
GOBP_NEGATIVE_REGULATION_OF_TYPE_B_PANCREATIC_CELL_APOPTOTIC_PROCESS	6	1.058	0.018518	0.43808	0.007872
GOBP_DEOXYRIBONUCLEOTIDE_CATABOLIC_PROCESS	27	0.41723	0.015483	0.17286	0.007901
GOBP_BODY_MORPHOGENESIS	48	0.34018	0.016823	0.14102	0.007933
HADDAD_B_LYMPHOCYTE_PROGENITOR	261	0.14324	0.016427	0.059404	0.007954
GOBP_REGULATION_OF_GROWTH_HORMONE_RECEPTOR_SIGNALING_PATHWAY	6	0.80452	0.014081	0.33383	0.007983
GOBP_REGULATION_OF_GLIAL_CELL_DIFFERENTIATION	73	0.2874	0.017516	0.11928	0.007995
GOBP_ACTIN_FILAMENT_BASED_PROCESS	774	0.082712	0.016117	0.03436	0.008042
MIYAGAWA_TARGETS_OF_EWSR1_ETS_FUSIONS_DN	222	0.16332	0.017291	0.067851	0.008046
GOBP_NEGATIVE_REGULATION_OF_STRIATED_MUSCLE_CELL_DIFFERENTIATION	37	0.38121	0.016556	0.15846	0.008077
LI_WILMS_TUMOR_VS_FETAL_KIDNEY_2_UP	27	0.43982	0.016321	0.18298	0.008122
GOBP_INSULIN_RECEPTOR_SIGNALING_PATHWAY	121	0.19903	0.015597	0.082904	0.008187
REACTOME_HEME_SIGNALING	46	0.33378	0.016159	0.13931	0.008293
GOBP_CELLULAR_RESPONSE_TO_CHEMICAL_STRESS	332	0.11942	0.015418	0.049913	0.008372
GOMF_INOSITOL_TETRAKISPHOSPHATE_PHOSPHATASE_ACTIVITY	8	0.81494	0.016469	0.34091	0.008419
WP_SARSCOV2_AND_ACE2_RECEPTOR_MOLECULAR_MECHANISMS	7	0.96686	0.018278	0.40469	0.008449
SEITZ_NEOPLASTIC_TRANSFORMATION_BY_8P_DELETION_UP	72	0.27865	0.016866	0.11668	0.008472
GOBP_AORTA_DEVELOPMENT	59	0.30594	0.016769	0.12842	0.008608
GOBP_CELL_PROLIFERATION_IN_BONE_MARROW	7	0.93529	0.017681	0.39276	0.00863
GOMF_MAGNESIUM_ION_BINDING	220	0.14343	0.015118	0.060232	0.008631
GOBP_NERVE_DEVELOPMENT	88	0.25647	0.017155	0.10774	0.008651
GOBP_PURINE_RIBONUCLEOTIDE_SALVAGE	8	0.78111	0.015786	0.32831	0.008681
GOCC_R2TP_COMPLEX	5	0.9934	0.015873	0.41794	0.008735
JAZAERI_BREAST_CANCER_BRCA1_VS_BRCA2_DN	42	0.36429	0.016854	0.15335	0.008767
SETLUR_PROSTATE_CANCER_TMPRSS2_ERG_FUSION_UP	66	0.27347	0.015851	0.11524	0.008825
GOBP_REGULATION_OF_LIGASE_ACTIVITY	12	0.65544	0.016221	0.27622	0.008831
BENPORATH_SOX2_TARGETS	724	0.083073	0.015676	0.035036	0.008874
KORKOLA_EMBRYONIC_CARCINOMA_VS_SEMINOMA_UP	22	0.50745	0.017	0.21418	0.008917
WILLIAMS_ESR2_TARGETS_DN	11	0.77835	0.018443	0.32856	0.008925
PARK_OSTEOBLAST_DIFFERENTIATION_BY_PHENYLAMIL_UP	12	0.67463	0.016696	0.28502	0.008974
PILON_KLF1_TARGETS_UP	484	0.10043	0.015593	0.042522	0.009099
GOBP_POSITIVE_REGULATION_OF_PROTEIN_POLYMERIZATION	87	0.21861	0.01454	0.092642	0.00915
GOBP_ROSTROCAUDAL_NEURAL_TUBE_PATTERNING	10	0.78061	0.017637	0.33095	0.009175
GOBP_BRANCHING_MORPHOGENESIS_OF_AN_EPITHELIAL_TUBE	150	0.19019	0.016583	0.080779	0.009281
GOBP_POSITIVE_REGULATION_OF_CORTICOSTEROID_HORMONE_SECRETION	7	0.7219	0.013647	0.30675	0.009308
GOMF_PHOSPHATIDYLINOSITOL_MONOPHOSPHATE_PHOSPHATASE_ACTIVITY	14	0.71421	0.019091	0.30361	0.009331
GOBP_PEPTIDYL_ARGININE_MODIFICATION	20	0.43972	0.014046	0.18738	0.009476
GOBP_REGULATION_OF_MITOCHONDRIAL_ELECTRON_TRANSPORT_NADH_TO_UBIQUINONE	5	0.84959	0.013575	0.36204	0.009476
GOCC_U12_TYPE_SPLICEOSOMAL_COMPLEX	27	0.37107	0.01377	0.15819	0.0095
FEVR_CTNNB1_TARGETS_DN	547	0.090231	0.014869	0.038477	0.009517
GOBP_ARTERY_MORPHOGENESIS	69	0.28199	0.01671	0.12031	0.00955
GOBP_REGULATION_OF_ORGANELLE_ORGANIZATION	1158	0.063925	0.015079	0.027279	0.009561
GOBP_VIRAL_TRANSCRIPTION	48	0.28919	0.014301	0.12342	0.009564
GOBP_IMP_METABOLIC_PROCESS	18	0.43988	0.013331	0.18821	0.009719
REACTOME_GOLGI_TO_ER_RETROGRADE_TRANSPORT	131	0.18155	0.0148	0.077697	0.009733
GOCC_SMN_SM_PROTEIN_COMPLEX	15	0.47579	0.013164	0.20382	0.009794
GOBP_POSITIVE_REGULATION_OF_HAIR_FOLLICLE_DEVELOPMENT	12	0.60391	0.014946	0.25876	0.009807
WP_VITAMIN_D_METABOLISM	10	0.64656	0.014608	0.27718	0.009839
SILIGAN_TARGETS_OF_EWS_FLI1_FUSION_DN	18	0.5327	0.016144	0.22845	0.009862
LIANG_SILENCED_BY_METHYLATION_DN	11	0.54941	0.013019	0.23566	0.009874
NAKAMURA_ADIPOGENESIS_EARLY_DN	35	0.38423	0.01623	0.16486	0.00989
GOBP_REGULATION_OF_INTRINSIC_APOPTOTIC_SIGNALING_PATHWAY_IN_RESPONSE_TO_DNA_DAMAGE	37	0.32907	0.014291	0.14127	0.009926
DESERT_STEM_CELL_HEPATOCELLULAR_CARCINOMA_SUBCLASS_UP	238	0.13807	0.015129	0.059301	0.009955
GOMF_POTASSIUM_PROTON_ANTIPORTER_ACTIVITY	14	0.6257	0.016725	0.26909	0.010035
CAIRO_LIVER_DEVELOPMENT_DN	224	0.1418	0.01508	0.060989	0.01004
GOBP_CRANIAL_NERVE_STRUCTURAL_ORGANIZATION	10	0.72997	0.016493	0.3142	0.010087
RIZ_ERYTHROID_DIFFERENTIATION	81	0.21705	0.013931	0.093433	0.010094
GOBP_NEGATIVE_REGULATION_OF_CELLULAR_RESPONSE_TO_INSULIN_STIMULUS	35	0.36937	0.015603	0.15907	0.010119
SMITH_TERT_TARGETS_DN	86	0.22723	0.015026	0.097881	0.010136
BENPORATH_OCT4_TARGETS	287	0.12871	0.015468	0.055475	0.010172
ZWANG_CLASS_1_TRANSIENTLY_INDUCED_BY_EGF	488	0.10011	0.015607	0.043156	0.010182
SERVITJA_LIVER_HNF1A_TARGETS_UP	133	0.18679	0.015342	0.080543	0.010201
GOBP_NUCLEAR_TRANSCRIBED_MRNA_CATABOLIC_PROCESS_DEADENYLATION_INDEPENDENT_DECAY	6	0.75502	0.013215	0.32568	0.010222
GOBP_REGULATION_OF_EXTRACELLULAR_MATRIX_ASSEMBLY	16	0.52412	0.014976	0.22614	0.010239
GOBP_POSITIVE_REGULATION_OF_ALCOHOL_BIOSYNTHETIC_PROCESS	25	0.42146	0.01505	0.18198	0.010284
GOBP_ERROR_PRONE_TRANSLESION_SYNTHESIS	11	0.64632	0.015315	0.27966	0.010421
GOBP_EPITHELIUM_DEVELOPMENT	1182	0.067511	0.016079	0.029218	0.010434
GOBP_POSITIVE_REGULATION_OF_DOPAMINE_SECRETION	6	0.84525	0.014794	0.36601	0.010467
GOBP_NEGATIVE_REGULATION_OF_TRANSCRIPTION_BY_RNA_POLYMERASE_II	928	0.071853	0.015268	0.031138	0.010516
GOBP_VENOUS_BLOOD_VESSEL_DEVELOPMENT	16	0.63366	0.018106	0.27463	0.010525
GOBP_CELLULAR_RESPONSE_TO_HORMONE_STIMULUS	588	0.089781	0.015323	0.038931	0.010558
HOFFMAN_CLOCK_TARGETS_UP	10	0.75641	0.01709	0.32803	0.010563
GOMF_DNA_N_GLYCOSYLASE_ACTIVITY	14	0.48944	0.013083	0.2123	0.010579
GOBP_PANCREAS_DEVELOPMENT	78	0.24456	0.015405	0.10628	0.010702
GOBP_HISTONE_H3_K4_DEMETHYLATION	4	0.97914	0.013993	0.42592	0.010761
GOBP_REGULATION_OF_ASTROCYTE_ACTIVATION	5	1.0258	0.01639	0.44697	0.010875
GOMF_BH3_DOMAIN_BINDING	6	0.76841	0.013449	0.33486	0.01088
WP_2Q37_COPY_NUMBER_VARIATION_SYNDROME	134	0.20936	0.01726	0.09126	0.010899
REACTOME_NR1H2_NR1H3_REGULATE_GENE_EXPRESSION_TO_CONTROL_BILE_ACID_HOMEOSTASIS	8	0.63811	0.012896	0.27834	0.010942
GOBP_NEGATIVE_REGULATION_OF_CENTROSOME_DUPLICATION	12	0.62469	0.01546	0.2726	0.010969
GOBP_MIDDLE_EAR_MORPHOGENESIS	20	0.50425	0.016108	0.22028	0.011041
GOBP_NEUTROPHIL_ACTIVATION_INVOLVED_IN_IMMUNE_RESPONSE	19	0.43957	0.013686	0.19218	0.011096
REACTOME_SARS_COV_1_HOST_INTERACTIONS	92	0.19743	0.013501	0.086379	0.011145
GOBP_EMBRYO_DEVELOPMENT_ENDING_IN_BIRTH_OR_EGG_HATCHING	670	0.085326	0.015511	0.037341	0.011161
GOBP_REGULATION_OF_RECEPTOR_LOCALIZATION_TO_SYNAPSE	22	0.43457	0.014559	0.19031	0.011208
GOMF_GAP_JUNCTION_CHANNEL_ACTIVITY_INVOLVED_IN_CELL_COMMUNICATION_BY_ELECTRICAL_COUPLING	7	0.78538	0.014847	0.34466	0.011348
GOBP_AORTA_MORPHOGENESIS	33	0.3902	0.016006	0.17143	0.011423
GOBP_MIRNA_MEDIATED_GENE_SILENCING_BY_INHIBITION_OF_TRANSLATION	15	0.62948	0.017416	0.27659	0.011434
WP_MELATONIN_METABOLISM_AND_EFFECTS	34	0.3319	0.013819	0.1459	0.011465
GOBP_POSITIVE_REGULATION_OF_EPITHELIAL_TO_MESENCHYMAL_TRANSITION	54	0.31382	0.016458	0.13801	0.011492
WP_HEDGEHOG_SIGNALING_PATHWAY_WP4249	43	0.30549	0.0143	0.13455	0.011594
POMEROY_MEDULLOBLASTOMA_PROGNOSIS_UP	46	0.28388	0.013744	0.1253	0.011742
GOBP_RIBOSOME_BIOGENESIS	283	0.11471	0.013691	0.050632	0.011745
GOBP_PEPTIDYL_THREONINE_DEPHOSPHORYLATION	18	0.52207	0.015822	0.2308	0.011854
GOBP_REGULATION_OF_VESICLE_FUSION	24	0.39628	0.013866	0.17541	0.011942
TURASHVILI_BREAST_DUCTAL_CARCINOMA_VS_DUCTAL_NORMAL_UP	46	0.31316	0.015161	0.13863	0.011951
MIKKELSEN_MEF_HCP_WITH_H3_UNMETHYLATED	220	0.14312	0.015086	0.063424	0.012022
RASHI_RESPONSE_TO_IONIZING_RADIATION_5	130	0.19447	0.015793	0.086249	0.012082
REACTOME_COPI_DEPENDENT_GOLGI_TO_ER_RETROGRADE_TRAFFIC	97	0.19644	0.013792	0.087141	0.012097
GOBP_EATING_BEHAVIOR	39	0.34351	0.015316	0.15244	0.012122
GOBP_RESPONSE_TO_PEPTIDE_HORMONE	410	0.10529	0.015075	0.046752	0.012166
GOBP_MACROPHAGE_FUSION	6	0.78202	0.013687	0.34736	0.012189
GRAESSMANN_RESPONSE_TO_MC_AND_DOXORUBICIN_DN	751	0.073582	0.014132	0.03273	0.012288
BILANGES_SERUM_SENSITIVE_GENES	77	0.22829	0.014288	0.10157	0.012303
MEBARKI_HCC_PROGENITOR_WNT_UP_CTNNB1_DEPENDENT_BLOCKED_BY_FZD8CRD	42	0.3396	0.015712	0.1511	0.012308
GOCC_DENDRITIC_SPINE_MEMBRANE	15	0.59438	0.016445	0.26454	0.012332
GOCC_ACTIN_CYTOSKELETON	478	0.098302	0.015171	0.043773	0.012367
PASINI_SUZ12_TARGETS_DN	306	0.12494	0.015497	0.055651	0.012386
BRUINS_UVC_RESPONSE_VIA_TP53_GROUP_C	87	0.21388	0.014225	0.095285	0.012403
ZWANG_EGF_INTERVAL_DN	203	0.14342	0.014528	0.063971	0.012487
GOCC_MCM_COMPLEX	8	0.61355	0.012399	0.27369	0.012494
REACTOME_GLI_PROTEINS_BIND_PROMOTERS_OF_HH_RESPONSIVE_GENES_TO_PROMOTE_TRANSCRIPTION	7	0.82075	0.015516	0.36637	0.012544
ZHENG_IL22_SIGNALING_DN	38	0.32722	0.014401	0.14625	0.012638
GOBP_REGULATION_OF_COMPLEMENT_ACTIVATION_CLASSICAL_PATHWAY	9	0.86895	0.018626	0.38855	0.012668
WAMUNYOKOLI_OVARIAN_CANCER_GRADES_1_2_DN	67	0.24605	0.014369	0.11015	0.012754
GOBP_POSITIVE_REGULATION_OF_HAIR_FOLLICLE_MATURATION	5	0.85044	0.013588	0.38075	0.012761
GOBP_POSITIVE_REGULATION_OF_EXTRACELLULAR_MATRIX_ASSEMBLY	11	0.60633	0.014367	0.27146	0.012762
GOBP_REGULATION_OF_CELLULAR_MACROMOLECULE_BIOSYNTHETIC_PROCESS	475	0.09235	0.014208	0.041432	0.012915
GOBP_CELLULAR_RESPONSE_TO_INSULIN_STIMULUS	203	0.14332	0.014517	0.064318	0.012938
GOBP_REGULATION_OF_CELLULAR_COMPONENT_SIZE	344	0.11243	0.014771	0.050462	0.012948
REACTOME_FORMATION_OF_LATERAL_PLATE_MESODERM	5	0.91503	0.01462	0.41109	0.013019
PID_HDAC_CLASSI_PATHWAY	65	0.24947	0.01435	0.1121	0.013032
GOBP_FUNGIFORM_PAPILLA_MORPHOGENESIS	5	0.97013	0.015501	0.43607	0.013056
GOMF_PROTEIN_CARBOXYL_O_METHYLTRANSFERASE_ACTIVITY	6	0.73368	0.012841	0.33005	0.013116
REACTOME_CRMPS_IN_SEMA3A_SIGNALING	16	0.48313	0.013805	0.21734	0.013118
GOBP_POSITIVE_REGULATION_OF_ACTIVIN_RECEPTOR_SIGNALING_PATHWAY	8	0.90011	0.01819	0.40503	0.013137
ROPERO_HDAC2_TARGETS	102	0.20802	0.014975	0.093668	0.013187
GOBP_POSITIVE_REGULATION_OF_CELL_PROLIFERATION_IN_BONE_MARROW	5	0.90494	0.014459	0.40773	0.013234
GOBP_REGULATION_OF_GTPASE_ACTIVITY	329	0.11367	0.014611	0.051226	0.013248
GOBP_NEGATIVE_REGULATION_OF_GLIAL_CELL_DIFFERENTIATION	26	0.43668	0.015902	0.19682	0.013259
LEE_METASTASIS_AND_RNA_PROCESSING_UP	15	0.44744	0.01238	0.20177	0.013298
TANG_SENESCENCE_TP53_TARGETS_UP	33	0.36821	0.015104	0.16609	0.013319
REACTOME_GOLGI_CISTERNAE_PERICENTRIOLAR_STACK_REORGANIZATION	14	0.52195	0.013952	0.23578	0.01343
GOBP_REGULATION_OF_FAT_CELL_DIFFERENTIATION	132	0.18214	0.014904	0.082285	0.013438
SEAVEY_EPITHELIOID_HEMANGIOENDOTHELIOMA	91	0.217	0.014759	0.098033	0.013438
ACOSTA_PROLIFERATION_INDEPENDENT_MYC_TARGETS_UP	82	0.21121	0.01364	0.095427	0.013445
GOBP_CHROMATIN_ORGANIZATION	591	0.081354	0.013919	0.03681	0.013554
GOBP_CELL_FATE_SPECIFICATION_INVOLVED_IN_PATTERN_SPECIFICATION	7	0.90261	0.017063	0.40893	0.013654
BIOCARTA_P27_PATHWAY	13	0.55328	0.014252	0.2507	0.013664
CHIANG_LIVER_CANCER_SUBCLASS_PROLIFERATION_UP	171	0.15504	0.014426	0.070257	0.013671
GOBP_FACIAL_NERVE_STRUCTURAL_ORGANIZATION	8	0.75643	0.015287	0.34296	0.013714
GENTLES_LEUKEMIC_STEM_CELL_UP	29	0.43953	0.016903	0.19937	0.01375
GOBP_REGULATION_OF_MITOCHONDRIAL_DNA_METABOLIC_PROCESS	8	0.67081	0.013556	0.30431	0.013757
GOCC_P_BODY	96	0.20539	0.014346	0.093191	0.01377
NAKAYAMA_SOFT_TISSUE_TUMORS_PCA2_UP	86	0.21037	0.013911	0.095452	0.013771
GOCC_ROUGH_ENDOPLASMIC_RETICULUM	83	0.21525	0.013985	0.097669	0.013774
GOBP_PEPTIDE_TRANSPORT	252	0.13126	0.014795	0.059579	0.013802
HOUNKPE_HOUSEKEEPING_GENES	1121	0.057036	0.013251	0.025892	0.013811
GOBP_ESTABLISHMENT_OF_BLOOD_BRAIN_BARRIER	10	0.65439	0.014785	0.29712	0.013823
GOBP_INNER_EAR_RECEPTOR_CELL_FATE_COMMITMENT	5	0.93506	0.01494	0.42464	0.013839
BIOCARTA_PRC2_PATHWAY	14	0.5368	0.014349	0.24379	0.013845
GOMF_L_LYSINE_TRANSMEMBRANE_TRANSPORTER_ACTIVITY	8	0.80505	0.016269	0.36566	0.013852
GOBP_U2_TYPE_PRESPLICEOSOME_ASSEMBLY	23	0.4107	0.014068	0.18663	0.013886
DAVICIONI_TARGETS_OF_PAX_FOXO1_FUSIONS_DN	63	0.2771	0.015693	0.12598	0.013927
GOCC_POSTSYNAPSE	647	0.082487	0.014745	0.037503	0.013928
GOBP_MRNA_ALTERNATIVE_POLYADENYLATION	5	0.69243	0.011064	0.31488	0.013944
GOMF_E_BOX_BINDING	47	0.32966	0.016132	0.14994	0.013958
GOBP_MYELIN_MAINTENANCE	17	0.45652	0.013446	0.20771	0.013984
REACTOME_RNA_POLYMERASE_I_TRANSCRIPTION_INITIATION	46	0.28472	0.013784	0.12974	0.014108
GOCC_BASAL_CORTEX	5	0.81014	0.012944	0.36994	0.014271
GOBP_ACTIN_POLYMERIZATION_OR_DEPOLYMERIZATION	186	0.15394	0.014932	0.070329	0.014312
GOMF_S_METHYLTRANSFERASE_ACTIVITY	9	0.7419	0.015902	0.33912	0.014352
REACTOME_COHESIN_LOADING_ONTO_CHROMATIN	10	0.7822	0.017673	0.35772	0.014392
WP_G1_TO_S_CELL_CYCLE_CONTROL	64	0.24031	0.013717	0.11001	0.014471
GOBP_NEGATIVE_REGULATION_OF_CYTOSKELETON_ORGANIZATION	154	0.16701	0.014753	0.076483	0.014503
GOBP_ANATOMICAL_STRUCTURE_ARRANGEMENT	16	0.53852	0.015388	0.24679	0.014558
GOBP_REGULATION_OF_CYCLIN_DEPENDENT_PROTEIN_KINASE_ACTIVITY	97	0.20825	0.014621	0.09544	0.014563
GOBP_SYNAPTIC_VESICLE_LOCALIZATION	53	0.26315	0.013672	0.12063	0.014581
GOBP_POSITIVE_REGULATION_OF_NEURON_DIFFERENTIATION	86	0.22813	0.015086	0.10461	0.014608
CARRILLOREIXACH_MRS3_VS_LOWER_RISK_HEPATOBLASTOMA_DN	161	0.17734	0.016015	0.081388	0.014675
GOBP_DENDRITIC_SPINE_MORPHOGENESIS	55	0.27258	0.014426	0.12514	0.014701
GOCC_UNCONVENTIONAL_MYOSIN_COMPLEX	8	0.69956	0.014138	0.32126	0.014726
GOBP_MESENCHYME_DEVELOPMENT	298	0.12228	0.01497	0.056166	0.014745
PARK_HSC_VS_MULTIPOTENT_PROGENITORS_DN	15	0.57181	0.015821	0.26266	0.014746
LIU_VMYB_TARGETS_UP	122	0.18503	0.01456	0.085054	0.014805
GOBP_DICHOTOMOUS_SUBDIVISION_OF_AN_EPITHELIAL_TERMINAL_UNIT	8	0.83422	0.016859	0.38361	0.014834
GOMF_CORECEPTOR_ACTIVITY_INVOLVED_IN_WNT_SIGNALING_PATHWAY	9	0.71863	0.015404	0.33078	0.014914
REACTOME_BMAL1_CLOCK_NPAS2_ACTIVATES_CIRCADIAN_GENE_EXPRESSION	27	0.44157	0.016386	0.20328	0.014928
GOBP_REGULATION_OF_SYNAPTIC_VESICLE_MEMBRANE_ORGANIZATION	12	0.52169	0.012911	0.24018	0.01493
REACTOME_ANTIGEN_PRESENTATION_FOLDING_ASSEMBLY_AND_PEPTIDE_LOADING_OF_CLASS_I_MHC	29	0.30877	0.011874	0.14218	0.014946
GOBP_REGULATION_OF_MESONEPHROS_DEVELOPMENT	4	1.0979	0.015691	0.50587	0.014995
GOBP_NEGATIVE_REGULATION_OF_TRANSMEMBRANE_TRANSPORT	120	0.18411	0.014369	0.084838	0.015004
TESAR_ALK_TARGETS_EPISC_3D_UP	7	0.94312	0.017829	0.43465	0.015017
WP_STRIATED_MUSCLE_CONTRACTION_PATHWAY	37	0.3239	0.014067	0.14953	0.015156
WP_CLOCKCONTROLLED_AUTOPHAGY_IN_BONE_METABOLISM	80	0.21968	0.014013	0.10143	0.015169
HUTTMANN_B_CLL_POOR_SURVIVAL_DN	56	0.28912	0.01544	0.13357	0.015216
GOBP_PATTERN_SPECIFICATION_PROCESS	457	0.10148	0.015321	0.046903	0.015257
REACTOME_SARS_COV_1_ACTIVATES_MODULATES_INNATE_IMMUNE_RESPONSES	38	0.28501	0.012544	0.13179	0.015289
WP_CCL18_SIGNALING_PATHWAY	32	0.40562	0.016384	0.18773	0.015368
GOBP_CELL_FATE_COMMITMENT	271	0.13135	0.015345	0.060806	0.015388
GOCC_CUL4A_RING_E3_UBIQUITIN_LIGASE_COMPLEX	13	0.53934	0.013893	0.24973	0.015405
GOBP_REGULATION_OF_ARTERY_MORPHOGENESIS	4	1.071	0.015306	0.49597	0.015417
GOBP_COENZYME_A_BIOSYNTHETIC_PROCESS	11	0.59604	0.014123	0.27612	0.015446
GOCC_PERINUCLEAR_ENDOPLASMIC_RETICULUM	19	0.49143	0.015301	0.22783	0.01551
GOBP_APPENDAGE_MORPHOGENESIS	146	0.17841	0.015349	0.082716	0.015511
GOBP_POSITIVE_REGULATION_OF_TOR_SIGNALING	47	0.29433	0.014403	0.13647	0.015521
GOBP_SKELETAL_MUSCLE_SATELLITE_CELL_MAINTENANCE_INVOLVED_IN_SKELETAL_MUSCLE_REGENERATION	5	1.0289	0.01644	0.47715	0.015532
GOBP_MYOTUBE_DIFFERENTIATION	121	0.17898	0.014026	0.083047	0.01558
GOBP_NEGATIVE_REGULATION_OF_PROSTAGLANDIN_BIOSYNTHETIC_PROCESS	2	1.3021	0.013159	0.6046	0.015641
BIOCARTA_VDR_PATHWAY	24	0.3909	0.013677	0.18163	0.015699
RODRIGUES_THYROID_CARCINOMA_POORLY_DIFFERENTIATED_DN	751	0.075027	0.014409	0.034897	0.015786
GOBP_INNER_EAR_RECEPTOR_CELL_DEVELOPMENT	44	0.29828	0.014124	0.1388	0.015826
SESTO_RESPONSE_TO_UV_C5	46	0.28698	0.013894	0.13357	0.015844
GOBP_HISTONE_H3_K27_METHYLATION	14	0.45471	0.012154	0.2117	0.015868
WP_ESTROGEN_METABOLISM_WP697	17	0.44451	0.013092	0.2071	0.015928
GOBP_BASE_EXCISION_REPAIR	43	0.27204	0.012734	0.12686	0.016007
WIKMAN_ASBESTOS_LUNG_CANCER_UP	16	0.53503	0.015288	0.24967	0.016064
MEISSNER_BRAIN_HCP_WITH_H3K27ME3	260	0.12985	0.014863	0.060653	0.016149
GOBP_ACTIVATION_OF_PROTEIN_KINASE_B_ACTIVITY	28	0.39489	0.014922	0.18459	0.016213
GOBP_REGULATION_OF_SYNAPTIC_VESICLE_CLUSTERING	6	0.88388	0.01547	0.41332	0.016247
GOBP_MRNA_METABOLIC_PROCESS	679	0.072249	0.013219	0.0338	0.016283
GOBP_ENDOPLASMIC_RETICULUM_ORGANIZATION	91	0.20176	0.013722	0.094398	0.016294
GOBP_PEPTIDE_METABOLIC_PROCESS	808	0.068114	0.013548	0.031879	0.016321
GOBP_REGULATION_OF_GASTRULATION	15	0.53999	0.01494	0.25274	0.016325
PALOMERO_GSI_SENSITIVITY_UP	6	0.86435	0.015128	0.40469	0.016353
GOBP_GMP_SALVAGE	5	0.79717	0.012737	0.37381	0.016488
GOMF_TAU_PROTEIN_KINASE_ACTIVITY	22	0.4185	0.01402	0.19627	0.016502
GOCC_SNO_S_RNA_CONTAINING_RIBONUCLEOPROTEIN_COMPLEX	24	0.3551	0.012425	0.16674	0.016604
LIANG_HEMATOPOIESIS_STEM_CELL_NUMBER_LARGE_VS_TINY_UP	40	0.30444	0.013746	0.14299	0.016627
TIEN_INTESTINE_PROBIOTICS_24HR_UP	553	0.082764	0.013711	0.038883	0.016653
GOBP_REGULATION_OF_AMIDE_METABOLIC_PROCESS	454	0.090127	0.013564	0.042355	0.01668
KEGG_WNT_SIGNALING_PATHWAY	148	0.16377	0.014184	0.076995	0.016717
GOMF_MRF_BINDING	5	1.1011	0.017594	0.51778	0.016731
TIEN_INTESTINE_PROBIOTICS_2HR_UP	29	0.34135	0.013127	0.16051	0.016732
VANTVEER_BREAST_CANCER_METASTASIS_UP	44	0.30544	0.014463	0.14365	0.016748
REACTOME_NR1H2_NR1H3_REGULATE_GENE_EXPRESSION_LINKED_TO_TRIGLYCERIDE_LIPOLYSIS_IN_ADIPOSE	5	0.67382	0.010766	0.31702	0.016781
BEGUM_TARGETS_OF_PAX3_FOXO1_FUSION_AND_PAX3	7	0.89078	0.01684	0.41919	0.016801
REACTOME_MITOTIC_PROPHASE	104	0.189	0.013738	0.089003	0.01686
GOBP_REGULATION_OF_NEURON_DIFFERENTIATION	186	0.15033	0.014582	0.070827	0.016904
GOBP_CARDIAC_CHAMBER_DEVELOPMENT	162	0.16532	0.014976	0.077909	0.016925
REACTOME_MITOTIC_TELOPHASE_CYTOKINESIS	13	0.61165	0.015755	0.28849	0.017003
GOBP_REGULATION_OF_KERATINOCYTE_DIFFERENTIATION	38	0.35397	0.015579	0.1671	0.017083
CHASSOT_SKIN_WOUND	9	0.72582	0.015558	0.34276	0.017113
AGUIRRE_PANCREATIC_CANCER_COPY_NUMBER_UP	291	0.12052	0.014583	0.056921	0.017123
GOBP_VIRAL_PROCESS	413	0.096816	0.013912	0.045758	0.017186
GOBP_RESPONSE_TO_EPIDERMAL_GROWTH_FACTOR	47	0.26705	0.013068	0.12631	0.017256
GOBP_INNER_EAR_RECEPTOR_CELL_STEREOCILIUM_ORGANIZATION	33	0.32754	0.013435	0.15499	0.017295
REACTOME_TERMINAL_PATHWAY_OF_COMPLEMENT	8	0.72664	0.014685	0.34398	0.017331
WP_NONCLASSICAL_ROLE_OF_VITAMIN_D	8	0.80197	0.016207	0.3798	0.017369
BIOCARTA_CHREBP_PATHWAY	19	0.42122	0.013115	0.19949	0.017372
GOMF_CARBOHYDRATE_PROTON_SYMPORTER_ACTIVITY	7	0.8628	0.016311	0.40862	0.017372
GOMF_MANNOSYL_OLIGOSACCHARIDE_MANNOSIDASE_ACTIVITY	9	0.67961	0.014567	0.32235	0.017509
GOBP_MUSCLE_STRUCTURE_DEVELOPMENT	650	0.0782	0.01401	0.037093	0.017514
MCCLUNG_DELTA_FOSB_TARGETS_2WK	48	0.29257	0.014468	0.13887	0.017579
GOCC_POSTSYNAPTIC_SPECIALIZATION	357	0.10323	0.013812	0.049014	0.017599
REACTOME_REGULATION_OF_FOXO_TRANSCRIPTIONAL_ACTIVITY_BY_ACETYLATION	9	0.64414	0.013807	0.30611	0.017684
BIOCARTA_ACE2_PATHWAY	13	0.65955	0.016989	0.31345	0.017688
TORCHIA_TARGETS_OF_EWSR1_FLI1_FUSION_DN	311	0.11456	0.014322	0.054458	0.017715
GOBP_SMOOTH_MUSCLE_TISSUE_DEVELOPMENT	24	0.3914	0.013695	0.18624	0.017799
GOBP_REGULATION_OF_PROTEIN_KINASE_C_ACTIVITY	6	0.94301	0.016505	0.44875	0.017808
GOMF_DNA_BINDING_TRANSCRIPTION_ACTIVATOR_ACTIVITY	455	0.094728	0.014272	0.045138	0.017931
GOBP_ENZYME_LINKED_RECEPTOR_PROTEIN_SIGNALING_PATHWAY	946	0.066516	0.014263	0.031704	0.017959
GOMF_RNA_EXONUCLEASE_ACTIVITY_PRODUCING_5_PHOSPHOMONOESTERS	39	0.28427	0.012674	0.13561	0.018036
GOMF_MRNA_3_UTR_AU_RICH_REGION_BINDING	26	0.37727	0.013739	0.1801	0.0181
MANN_RESPONSE_TO_AMIFOSTINE_UP	19	0.43031	0.013398	0.20543	0.018106
WP_PURINERGIC_SIGNALING	31	0.35232	0.014008	0.16825	0.018135
REACTOME_PURINE_SALVAGE	13	0.51062	0.013153	0.24388	0.018151
MARTENS_TRETINOIN_RESPONSE_DN	762	0.066264	0.012815	0.031661	0.018187
GOCC_EXTRINSIC_COMPONENT_OF_SYNAPTIC_MEMBRANE	12	0.5001	0.012377	0.23903	0.018219
GOBP_HISTONE_METHYLATION	130	0.1612	0.013091	0.077079	0.018256
WP_MED_AND_PSEUDOACHONDROPLASIA_GENES	6	0.79891	0.013983	0.38217	0.018295
GOBP_NEGATIVE_REGULATION_OF_MYOTUBE_DIFFERENTIATION	16	0.47627	0.013609	0.22786	0.018305
GOBP_NEUTROPHIL_MEDIATED_IMMUNITY	35	0.32247	0.013622	0.15428	0.018309
GOBP_NEUTROPHIL_DEGRANULATION	12	0.49119	0.012156	0.23501	0.018312
DAVICIONI_RHABDOMYOSARCOMA_PAX_FOXO1_FUSION_DN	14	0.55415	0.014812	0.26522	0.018344
GOBP_NEGATIVE_REGULATION_OF_SIGNALING	1308	0.055163	0.013773	0.026403	0.018348
GOBP_REGULATION_OF_ACTIN_FILAMENT_BASED_PROCESS	370	0.10344	0.014084	0.049528	0.018387
GOMF_BASIC_AMINO_ACID_TRANSMEMBRANE_TRANSPORTER_ACTIVITY	19	0.48041	0.014958	0.23007	0.018401
WP_MAMMARY_GLAND_DEVELOPMENT_PATHWAY_PREGNANCY_AND_LACTATION_STAGE_3_OF_4	32	0.32116	0.012973	0.15388	0.01845
GOBP_NEGATIVE_REGULATION_OF_ERAD_PATHWAY	6	0.82678	0.014471	0.39625	0.018473
GOBP_ACTIN_FILAMENT_POLYMERIZATION	156	0.16102	0.014315	0.077204	0.018515
MEBARKI_HCC_PROGENITOR_WNT_UP_CTNNB1_DEPENDENT	78	0.22911	0.014432	0.10988	0.018539
GOBP_REGULATION_OF_CYTOSKELETON_ORGANIZATION	500	0.088078	0.013894	0.042253	0.018562
GOBP_POSITIVE_REGULATION_OF_RELEASE_OF_SEQUESTERED_CALCIUM_ION_INTO_CYTOSOL	41	0.29615	0.013537	0.14212	0.018596
GOCC_ENDOPLASMIC_RETICULUM_GOLGI_INTERMEDIATE_COMPARTMENT	130	0.15595	0.012665	0.074888	0.018657
GOMF_PDZ_DOMAIN_BINDING	84	0.21312	0.013929	0.10241	0.018722
BENPORATH_NANOG_TARGETS	972	0.062909	0.013664	0.030249	0.018784
GOBP_NEGATIVE_REGULATION_OF_HISTONE_METHYLATION	11	0.55937	0.013255	0.26898	0.018788
GOBP_REGULATION_OF_EXTRINSIC_APOPTOTIC_SIGNALING_PATHWAY_IN_ABSENCE_OF_LIGAND	44	0.30408	0.014399	0.14624	0.018802
GOBP_POSITIVE_REGULATION_OF_ORGANELLE_ASSEMBLY	79	0.21164	0.013416	0.1018	0.018817
GOMF_SOLUTE_POTASSIUM_ANTIPORTER_ACTIVITY	19	0.49974	0.01556	0.24056	0.018889
KEGG_AMYOTROPHIC_LATERAL_SCLEROSIS_ALS	52	0.24765	0.012745	0.11929	0.018952
GOBP_LABYRINTHINE_LAYER_BLOOD_VESSEL_DEVELOPMENT	18	0.44889	0.013604	0.21634	0.019004
GOBP_REGULATION_OF_DENDRITIC_SPINE_MORPHOGENESIS	41	0.30507	0.013946	0.14703	0.019005
REACTOME_MAPK6_MAPK4_SIGNALING	90	0.19686	0.013316	0.094896	0.019023
GOMF_LARGE_RIBOSOMAL_SUBUNIT_RRNA_BINDING	5	0.59233	0.009464	0.28565	0.019063
GOBP_PEPTIDYL_SERINE_DEPHOSPHORYLATION	15	0.53376	0.014768	0.25746	0.019086
REACTOME_CHROMATIN_MODIFYING_ENZYMES	225	0.12094	0.012889	0.058368	0.019141
WP_CHOLESTEROL_BIOSYNTHESIS_PATHWAY	15	0.52552	0.01454	0.25376	0.019191
GOBP_OLFACTORY_NERVE_DEVELOPMENT	7	0.77413	0.014634	0.37398	0.019234
DACOSTA_UV_RESPONSE_VIA_ERCC3_TTD_DN	84	0.21905	0.014317	0.10596	0.019363
GOBP_VIRAL_GENOME_REPLICATION	124	0.17684	0.014029	0.085611	0.019437
GOBP_POSITIVE_REGULATION_OF_JUN_KINASE_ACTIVITY	42	0.29105	0.013465	0.1409	0.019438
GOMF_SODIUM_PROTON_ANTIPORTER_ACTIVITY	15	0.46299	0.01281	0.22424	0.019485
GOBP_NEGATIVE_REGULATION_OF_DNA_DAMAGE_RESPONSE_SIGNAL_TRANSDUCTION_BY_P53_CLASS_MEDIATOR	15	0.52359	0.014487	0.25365	0.019506
GOCC_METHYLTRANSFERASE_COMPLEX	86	0.19433	0.012851	0.094173	0.019539
GOBP_CIRCADIAN_SLEEP_WAKE_CYCLE_SLEEP	18	0.49452	0.014987	0.23969	0.019556
GOBP_NEGATIVE_REGULATION_OF_DNA_BINDING	51	0.28088	0.014316	0.13632	0.019683
IVANOVA_HEMATOPOIESIS_STEM_CELL_LONG_TERM	208	0.13746	0.014093	0.066717	0.019688
GOBP_REGULATION_OF_INFLAMMATORY_RESPONSE_TO_WOUNDING	5	0.74592	0.011918	0.36222	0.01974
GOCC_STEREOCILIUM_BASE	5	0.85494	0.01366	0.41517	0.019743
GOMF_PROTEIN_ARGININE_N_METHYLTRANSFERASE_ACTIVITY	12	0.5173	0.012803	0.25125	0.01976
GOBP_CARDIAC_VENTRICLE_MORPHOGENESIS	70	0.24409	0.014569	0.11856	0.019762
GOBP_DNA_MODIFICATION	116	0.18287	0.014034	0.088886	0.019834
GOCC_TRANSFERASE_COMPLEX_TRANSFERRING_PHOSPHORUS_CONTAINING_GROUPS	276	0.11387	0.013423	0.055373	0.019883
GOBP_SYNAPTIC_VESICLE_PRIMING	19	0.42719	0.013301	0.20786	0.019936
GOBP_REGULATION_OF_RHO_PROTEIN_SIGNAL_TRANSDUCTION	81	0.21073	0.013526	0.10254	0.019946
GOMF_HISTONE_H4K20_MONOMETHYLTRANSFERASE_ACTIVITY	6	1.012	0.017713	0.49253	0.019958
GOBP_PROTEIN_POLYMERIZATION	269	0.11674	0.013588	0.05685	0.020025
GOBP_CELLULAR_RESPONSE_TO_PEPTIDE	359	0.10036	0.013465	0.048893	0.020058
REACTOME_INTEGRATION_OF_PROVIRUS	9	0.65028	0.013938	0.31704	0.020136
ONKEN_UVEAL_MELANOMA_DN	514	0.08551	0.013671	0.041705	0.020172
GOBP_ANDROGEN_RECEPTOR_SIGNALING_PATHWAY	46	0.26194	0.012681	0.12793	0.020314
WP_15Q133_COPY_NUMBER_VARIATION_SYNDROME	14	0.61156	0.016347	0.2987	0.020316
GOBP_MAINTENANCE_OF_PRESYNAPTIC_ACTIVE_ZONE_STRUCTURE	6	0.83229	0.014567	0.40675	0.020376
GOBP_NEGATIVE_REGULATION_OF_NUCLEOBASE_CONTAINING_COMPOUND_METABOLIC_PROCESS	1470	0.051086	0.013462	0.024983	0.020441
SCHAEFFER_SOX9_TARGETS_IN_PROSTATE_DEVELOPMENT_DN	45	0.29027	0.0139	0.14211	0.02055
FLORIO_NEOCORTEX_BASAL_RADIAL_GLIA_UP	374	0.10226	0.013997	0.050069	0.020564
GOBP_CELLULAR_RESPONSE_TO_REACTIVE_OXYGEN_SPECIES	140	0.15363	0.012944	0.075252	0.020604
GOBP_CYTOKINETIC_PROCESS	39	0.29127	0.012986	0.14297	0.020819
HAN_JNK_SINGALING_UP	34	0.34609	0.014409	0.16991	0.020835
GOBP_POSITIVE_REGULATION_OF_BASEMENT_MEMBRANE_ASSEMBLY_INVOLVED_IN_EMBRYONIC_BODY_MORPHOGENESIS	5	0.78788	0.012589	0.38709	0.020914
WP_FTO_OBESITY_VARIANT_MECHANISM	8	0.8054	0.016276	0.39574	0.020923
GOBP_EXCRETION	38	0.33306	0.014658	0.16367	0.020934
WP_PTF1A_RELATED_REGULATORY_PATHWAY	11	0.68137	0.016145	0.33484	0.020939
GOCC_GLUTAMATERGIC_SYNAPSE	406	0.094098	0.013409	0.046286	0.021035
CASORELLI_ACUTE_PROMYELOCYTIC_LEUKEMIA_DN	651	0.070766	0.012687	0.034811	0.02104
GOBP_POSITIVE_REGULATION_OF_EPIDERMIS_DEVELOPMENT	32	0.34796	0.014055	0.17128	0.021111
GOBP_NEGATIVE_REGULATION_OF_SUBSTRATE_ADHESION_DEPENDENT_CELL_SPREADING	13	0.57942	0.014925	0.28524	0.021116
GOBP_FAT_CELL_PROLIFERATION	13	0.55785	0.014369	0.27469	0.021143
REACTOME_ATTENUATION_PHASE	28	0.3404	0.012863	0.16762	0.021148
GOCC_FACIT_COLLAGEN_TRIMER	6	0.79504	0.013915	0.39162	0.02118
GOBP_EPITHELIAL_TUBE_BRANCHING_INVOLVED_IN_LUNG_MORPHOGENESIS	29	0.37918	0.014582	0.18683	0.021208
GOBP_RNA_PHOSPHODIESTER_BOND_HYDROLYSIS_EXONUCLEOLYTIC	43	0.26088	0.012212	0.12867	0.021308
GOBP_EYE_PIGMENTATION	6	0.64217	0.01124	0.31676	0.021321
YAO_TEMPORAL_RESPONSE_TO_PROGESTERONE_CLUSTER_7	71	0.19889	0.011955	0.098221	0.021445
BIOCARTA_DREAM_PATHWAY	13	0.48992	0.01262	0.24217	0.021542
GOBP_CELL_CYCLE_DNA_REPLICATION_INITIATION	5	0.687	0.010977	0.33959	0.021543
GOBP_EPITHELIAL_TUBE_MORPHOGENESIS	325	0.10881	0.013902	0.053793	0.021556
GOBP_FORELIMB_MORPHOGENESIS	40	0.33495	0.015124	0.16572	0.021641
WP_MFAP5_EFFECT_ON_PERMEABILITY_AND_MOTILITY_OF_ENDOTHELIAL_CELLS_VIA_CYTOSKELETON_REARRANGEMENT	18	0.45605	0.013821	0.22593	0.021776
GOMF_CHROMATIN_DNA_BINDING	113	0.16977	0.01286	0.084139	0.021818
GOBP_RENAL_FILTRATION	27	0.39094	0.014507	0.19379	0.021839
GOBP_MESENCHYMAL_CELL_DEVELOPMENT	6	0.86626	0.015162	0.42977	0.021928
GOBP_NEGATIVE_REGULATION_OF_APOPTOTIC_SIGNALING_PATHWAY	222	0.1235	0.013075	0.061289	0.021961
WP_NEURAL_CREST_CELL_MIGRATION_DURING_DEVELOPMENT	38	0.31737	0.013968	0.15758	0.022009
GOMF_CADHERIN_BINDING	326	0.10234	0.013095	0.050819	0.022023
GOBP_DNA_DEALKYLATION_INVOLVED_IN_DNA_REPAIR	9	0.64938	0.013919	0.32261	0.02207
FOSTER_KDM1A_TARGETS_DN	198	0.12563	0.012569	0.062421	0.022085
GOMF_EXORIBONUCLEASE_ACTIVITY	44	0.25588	0.012116	0.12714	0.022088
WP_TUMOR_SUPPRESSOR_ACTIVITY_OF_SMARCB1	31	0.34384	0.01367	0.17095	0.022151
REACTOME_SEMAPHORIN_INTERACTIONS	64	0.22742	0.012981	0.11308	0.022164
BIOCARTA_MPR_PATHWAY	21	0.38922	0.01274	0.19357	0.022187
GOBP_TRNA_PROCESSING	132	0.14843	0.012146	0.073851	0.022234
GOBP_REGULATION_OF_B_CELL_DIFFERENTIATION	33	0.33859	0.013888	0.16851	0.022262
GOBP_EPIDERMAL_CELL_DIFFERENTIATION	232	0.13691	0.014815	0.068177	0.022319
GOBP_T_CELL_MEDIATED_CYTOTOXICITY	58	0.25566	0.013894	0.12731	0.022321
GOCC_STEREOCILIUM_BUNDLE	62	0.23412	0.013154	0.11659	0.022325
GOCC_NUCLEOLAR_RIBONUCLEASE_P_COMPLEX	6	0.66681	0.011671	0.33209	0.022333
GOCC_SPERM_ANNULUS	5	0.83949	0.013413	0.41823	0.022368
REACTOME_INTRA_GOLGI_AND_RETROGRADE_GOLGI_TO_ER_TRAFFIC	200	0.12604	0.012673	0.062822	0.022423
LE_SKI_TARGETS_UP	17	0.49159	0.014479	0.24525	0.022517
GOMF_C2H2_ZINC_FINGER_DOMAIN_BINDING	14	0.50721	0.013558	0.2531	0.022541
REACTOME_FCGR3A_MEDIATED_IL10_SYNTHESIS	38	0.30042	0.013222	0.14993	0.022559
GOBP_REGULATION_OF_VIRAL_GENOME_REPLICATION	84	0.21378	0.013972	0.10675	0.02262
GOCC_CELL_PROJECTION_MEMBRANE	346	0.096589	0.012726	0.048293	0.022754
CAIRO_HEPATOBLASTOMA_POOR_SURVIVAL	16	0.4727	0.013507	0.2364	0.022781
MIKKELSEN_ES_LCP_WITH_H3K4ME3_AND_H3K27ME3	7	0.63	0.01191	0.31511	0.022796
GOBP_CORTICOSTEROID_HORMONE_SECRETION	19	0.43438	0.013525	0.21755	0.022937
REACTOME_COPI_MEDIATED_ANTEROGRADE_TRANSPORT	100	0.17841	0.012717	0.089366	0.022955
GOCC_INNER_ACROSOMAL_MEMBRANE	5	0.96287	0.015385	0.48269	0.02304
GOBP_CRANIAL_NERVE_FORMATION	11	0.65947	0.015627	0.33075	0.023093
GOBP_RENAL_SYSTEM_VASCULATURE_MORPHOGENESIS	8	0.68727	0.013889	0.34471	0.023097
GOCC_U2_SNRNP	24	0.36684	0.012835	0.18404	0.023125
FARMER_BREAST_CANCER_CLUSTER_4	19	0.46157	0.014371	0.23168	0.023179
GOBP_POSITIVE_REGULATION_OF_MOLECULAR_FUNCTION	1426	0.050612	0.013152	0.02541	0.023203
GOBP_POSITIVE_REGULATION_OF_CYTOSKELETON_ORGANIZATION	185	0.13247	0.012816	0.06659	0.02334
GOBP_POSITIVE_REGULATION_OF_CARTILAGE_DEVELOPMENT	31	0.35406	0.014077	0.17801	0.023358
REACTOME_LRR_FLII_INTERACTING_PROTEIN_1_LRRFIP1_ACTIVATES_TYPE_I_IFN_PRODUCTION	5	0.7641	0.012209	0.38426	0.023386
GOBP_SKELETAL_SYSTEM_MORPHOGENESIS	222	0.13148	0.013921	0.066161	0.023451
REACTOME_RRNA_PROCESSING	195	0.12186	0.0121	0.061331	0.023475
DOANE_RESPONSE_TO_ANDROGEN_DN	235	0.1226	0.013351	0.061707	0.023479
GOMF_DNA_BINDING_TRANSCRIPTION_REPRESSOR_ACTIVITY	301	0.10648	0.0131	0.053602	0.023497
CROMER_METASTASIS_UP	71	0.21909	0.013169	0.1104	0.023611
SWEET_LUNG_CANCER_KRAS_DN	412	0.097674	0.014019	0.04924	0.023657
GOBP_NEGATIVE_REGULATION_OF_BINDING	158	0.14522	0.012992	0.073211	0.023659
GOBP_TYPE_B_PANCREATIC_CELL_APOPTOTIC_PROCESS	10	0.54724	0.012364	0.27599	0.023703
GOBP_REGULATION_OF_PODOSOME_ASSEMBLY	13	0.56123	0.014456	0.28312	0.023732
GOMF_KINASE_INHIBITOR_ACTIVITY	43	0.28457	0.013321	0.14358	0.02375
GOBP_NEGATIVE_REGULATION_OF_ION_TRANSMEMBRANE_TRANSPORTER_ACTIVITY	70	0.22316	0.013319	0.11281	0.023959
SENESE_HDAC3_TARGETS_DN	523	0.0821	0.013238	0.041509	0.023979
GOBP_SECOND_MESSENGER_MEDIATED_SIGNALING	283	0.11004	0.013133	0.055637	0.023984
WANG_TNF_TARGETS	24	0.36553	0.01279	0.18488	0.024023
GOBP_POSITIVE_REGULATION_OF_OSTEOBLAST_DIFFERENTIATION	65	0.22802	0.013116	0.11538	0.024075
WP_VEGFAVEGFR2_SIGNALING	427	0.090366	0.013199	0.04573	0.02408
GOBP_POSITIVE_REGULATION_OF_EPIDERMAL_CELL_DIFFERENTIATION	27	0.38535	0.0143	0.19505	0.024107
GOBP_INTERLEUKIN_21_PRODUCTION	2	1.5463	0.015627	0.78319	0.02418
GOBP_POSITIVE_REGULATION_OF_MONOATOMIC_ION_TRANSMEMBRANE_TRANSPORT	171	0.14532	0.013521	0.07361	0.024187
BLALOCK_ALZHEIMERS_DISEASE_UP	1633	0.046282	0.012796	0.023446	0.024198
GOBP_CARDIAC_SEPTUM_DEVELOPMENT	104	0.19657	0.014288	0.09962	0.024245
GOBP_DUMP_CATABOLIC_PROCESS	6	0.70497	0.012339	0.3575	0.024316
GOBP_CELL_SURFACE_RECEPTOR_SIGNALING_PATHWAY_INVOLVED_IN_CELL_CELL_SIGNALING	563	0.079754	0.013328	0.040461	0.024362
GOMF_PEROXIREDOXIN_ACTIVITY	8	0.78106	0.015785	0.39658	0.024457
GOBP_REGULATION_OF_NEUROTRANSMITTER_RECEPTOR_ACTIVITY	62	0.23332	0.013108	0.1185	0.024484
HOLLEMAN_ASPARAGINASE_RESISTANCE_ALL_UP	22	0.39905	0.013369	0.20269	0.024496
GOBP_NEGATIVE_REGULATION_OF_TRANSPORTER_ACTIVITY	78	0.21162	0.01333	0.10751	0.02452
BIOCARTA_ARF_PATHWAY	17	0.47646	0.014033	0.24231	0.02464
GOBERT_OLIGODENDROCYTE_DIFFERENTIATION_UP	567	0.073824	0.012379	0.037564	0.024697
GOBP_BASE_EXCISION_REPAIR_GAP_FILLING	14	0.40717	0.010884	0.20724	0.024729
FUJIWARA_PARK2_IN_LIVER_CANCER_UP	8	0.59614	0.012048	0.30349	0.024757
REACTOME_REGULATION_OF_PTEN_MRNA_TRANSLATION	9	0.66092	0.014167	0.33656	0.024787
REACTOME_SIGNALING_BY_WNT	289	0.10563	0.012738	0.053851	0.024918
GOMF_TRNA_SPECIFIC_RIBONUCLEASE_ACTIVITY	16	0.42156	0.012046	0.21501	0.024969
PROVENZANI_METASTASIS_UP	193	0.12987	0.012831	0.066246	0.024978
GOBP_REGULATION_OF_BIOMINERAL_TISSUE_DEVELOPMENT	97	0.19521	0.013705	0.099624	0.02504
GOBP_DGMP_METABOLIC_PROCESS	5	0.73225	0.0117	0.37373	0.025047
GOBP_NEGATIVE_REGULATION_OF_REACTIVE_OXYGEN_SPECIES_METABOLIC_PROCESS	45	0.24889	0.011918	0.12707	0.025086
GOBP_HEXOSE_PHOSPHATE_TRANSPORT	7	0.65219	0.012329	0.33315	0.025145
GOMF_HISTONE_H4_METHYLTRANSFERASE_ACTIVITY	13	0.48412	0.01247	0.24737	0.025179
WP_INTERACTIONS_OF_NATURAL_KILLER_CELLS_IN_PANCREATIC_CANCER	24	0.37672	0.013181	0.19253	0.025201
GOCC_SUPRAMOLECULAR_COMPLEX	1334	0.052655	0.013268	0.026943	0.025341
GOBP_POSITIVE_REGULATION_OF_DNA_BINDING_TRANSCRIPTION_FACTOR_ACTIVITY	263	0.10902	0.01255	0.055928	0.025637
GOBP_POSITIVE_REGULATION_OF_EPITHELIAL_CELL_DIFFERENTIATION	57	0.26335	0.014188	0.13516	0.025694
CAFFAREL_RESPONSE_TO_THC_24HR_3_UP	8	0.60024	0.01213	0.3081	0.025703
GOBP_OTIC_VESICLE_DEVELOPMENT	15	0.50507	0.013974	0.25926	0.025711
GOMF_ION_CHANNEL_REGULATOR_ACTIVITY_INVOLVED_IN_G_PROTEIN_COUPLED_RECEPTOR_SIGNALING_PATHWAY	7	0.65306	0.012346	0.3353	0.025732
DOUGLAS_BMI1_TARGETS_UP	542	0.079262	0.013004	0.040696	0.025735
GOBP_NEPHRON_TUBULE_EPITHELIAL_CELL_DIFFERENTIATION	12	0.60287	0.01492	0.30955	0.025741
LANDIS_ERBB2_BREAST_TUMORS_65_DN	38	0.30564	0.013452	0.15699	0.025778
GOBP_REGULATION_OF_TRANSPORTER_ACTIVITY	285	0.11171	0.013379	0.057383	0.025794
GOBP_RESPONSE_TO_OXIDATIVE_STRESS	410	0.087535	0.012534	0.044997	0.025874
DURCHDEWALD_SKIN_CARCINOGENESIS_DN	260	0.11021	0.012616	0.056683	0.025934
GOBP_REGULATION_OF_EPITHELIAL_CELL_DIFFERENTIATION	149	0.15959	0.013868	0.0821	0.025967
REACTOME_2_LTR_CIRCLE_FORMATION	7	0.68106	0.012875	0.35049	0.026006
GOBP_PULMONARY_ARTERY_MORPHOGENESIS	7	0.7234	0.013676	0.37246	0.026062
GOMF_5_DEOXYRIBOSE_5_PHOSPHATE_LYASE_ACTIVITY	5	0.77348	0.012359	0.39883	0.026237
GOBP_SMALL_NUCLEOLAR_RIBONUCLEOPROTEIN_COMPLEX_ASSEMBLY	10	0.5517	0.012465	0.28466	0.026315
BILANGES_SERUM_RESPONSE_TRANSLATION	33	0.28866	0.01184	0.14903	0.026385
GOBP_REGULATION_OF_TRANSMEMBRANE_RECEPTOR_PROTEIN_SERINE_THREONINE_KINASE_SIGNALING_PATHWAY	270	0.11502	0.013413	0.059385	0.026392
ZHAN_MULTIPLE_MYELOMA_CD1_UP	45	0.26375	0.01263	0.13629	0.026486
REACTOME_HSF1_DEPENDENT_TRANSACTIVATION	38	0.27647	0.012168	0.14311	0.026696
GALE_APL_WITH_FLT3_MUTATED_DN	14	0.42455	0.011348	0.21984	0.026738
GARGALOVIC_RESPONSE_TO_OXIDIZED_PHOSPHOLIPIDS_BLUE_DN	61	0.22647	0.012621	0.11727	0.02674
GOMF_DIHYDROPYRIMIDINASE_ACTIVITY	6	0.64343	0.011262	0.33331	0.026787
REACTOME_RHOBTB1_GTPASE_CYCLE	23	0.37796	0.012946	0.1958	0.026791
GOMF_HSP90_PROTEIN_BINDING	43	0.2527	0.011829	0.13095	0.026826
REACTOME_DISEASES_OF_PROGRAMMED_CELL_DEATH	66	0.22397	0.012982	0.11614	0.026906
GOBP_PROTEIN_DESTABILIZATION	46	0.27897	0.013506	0.14471	0.026948
REACTOME_RUNX1_REGULATES_ESTROGEN_RECEPTOR_MEDIATED_TRANSCRIPTION	6	0.83628	0.014637	0.43389	0.026974
ENK_UV_RESPONSE_EPIDERMIS_DN	509	0.080997	0.012889	0.042042	0.027025
GOMF_DYSTROGLYCAN_BINDING	11	0.51654	0.01224	0.26817	0.027053
BIOCARTA_CARM1_PATHWAY	12	0.54929	0.013594	0.28518	0.027054
GOBP_NEGATIVE_REGULATION_OF_OXIDATIVE_STRESS_INDUCED_NEURON_INTRINSIC_APOPTOTIC_SIGNALING_PATHWAY	5	0.81718	0.013057	0.42432	0.027069
GOBP_POSITIVE_REGULATION_OF_MYELOID_LEUKOCYTE_MEDIATED_IMMUNITY	21	0.36024	0.011791	0.18707	0.027079
BURTON_ADIPOGENESIS_8	75	0.20958	0.012946	0.10884	0.027081
GOMF_PHOSPHATIDYLINOSITOL_4_5_BISPHOSPHATE_5_PHOSPHATASE_ACTIVITY	10	0.55616	0.012566	0.28911	0.027203
GOBP_POSITIVE_REGULATION_OF_CALCIUM_ION_TRANSMEMBRANE_TRANSPORT	92	0.18856	0.012895	0.098035	0.027223
GOBP_EMBRYONIC_ORGAN_DEVELOPMENT	444	0.089174	0.013275	0.046373	0.02725
GOBP_POSITIVE_REGULATION_OF_COLLAGEN_METABOLIC_PROCESS	25	0.33552	0.011981	0.17452	0.027273
GENTLES_LEUKEMIC_STEM_CELL_DN	18	0.40397	0.012243	0.21033	0.027395
GOBP_NEURAL_TUBE_PATTERNING	38	0.29479	0.012974	0.15355	0.027448
GOBP_NEGATIVE_REGULATION_OF_HELICASE_ACTIVITY	5	0.71356	0.011401	0.37177	0.027479
GOBP_POSITIVE_REGULATION_OF_VESICLE_FUSION	11	0.48941	0.011597	0.25504	0.027504
NIKOLSKY_BREAST_CANCER_12Q13_Q21_AMPLICON	45	0.38573	0.018471	0.20105	0.027527
GOMF_DEATH_DOMAIN_BINDING	11	0.50609	0.011992	0.26397	0.027615
GOBP_POSITIVE_REGULATION_OF_SODIUM_PROTON_ANTIPORTER_ACTIVITY	5	0.70182	0.011214	0.36618	0.027651
GOMF_APOLIPOPROTEIN_RECEPTOR_BINDING	6	0.6057	0.010601	0.31615	0.0277
DACOSTA_ERCC3_ALLELE_XPCS_VS_TTD_UP	26	0.36588	0.013324	0.19102	0.02773
REACTOME_MRNA_EDITING_C_TO_U_CONVERSION	8	0.81777	0.016527	0.42729	0.027826
ANASTASSIOU_MULTICANCER_INVASIVENESS_SIGNATURE	64	0.23728	0.013544	0.12399	0.027836
GOBP_CARDIAC_RIGHT_VENTRICLE_MORPHOGENESIS	20	0.44047	0.01407	0.23021	0.02786
GOBP_REGULATION_OF_HISTONE_H3_K14_ACETYLATION	4	0.71338	0.010195	0.37294	0.027893
GOCC_CELL_CORTEX	300	0.10531	0.012936	0.055084	0.027953
REACTOME_MITOPHAGY	29	0.29951	0.011518	0.15677	0.02804
YAO_TEMPORAL_RESPONSE_TO_PROGESTERONE_CLUSTER_4	15	0.43555	0.012051	0.22803	0.028072
REACTOME_INTERFERON_ALPHA_BETA_SIGNALING	70	0.22686	0.01354	0.11878	0.028083
BHAT_ESR1_TARGETS_VIA_AKT1_DN	82	0.2009	0.012974	0.10522	0.028112
SARTIPY_BLUNTED_BY_INSULIN_RESISTANCE_DN	18	0.47065	0.014264	0.24662	0.028178
GOBP_MESENCHYMAL_CELL_DIFFERENTIATION	242	0.11794	0.013031	0.061806	0.028188
GOBP_EMBRYONIC_HINDLIMB_MORPHOGENESIS	28	0.3982	0.015048	0.20871	0.028206
GOBP_DNA_REPLICATION	276	0.099721	0.011756	0.052284	0.028249
STREICHER_LSM1_TARGETS_DN	18	0.42972	0.013023	0.22532	0.028261
GOBP_NEGATIVE_REGULATION_OF_HISTONE_H3_K9_METHYLATION	6	0.80381	0.014069	0.42149	0.028264
GOBP_NEGATIVE_REGULATION_OF_PEPTIDE_SECRETION	44	0.26745	0.012664	0.14027	0.028287
GOBP_REGULATION_OF_DNA_HELICASE_ACTIVITY	4	0.88977	0.012716	0.46681	0.028329
GOBP_BLASTOCYST_GROWTH	21	0.40536	0.013268	0.21275	0.028373
GOBP_REGULATION_OF_APOPTOTIC_SIGNALING_PATHWAY	362	0.092681	0.012485	0.04869	0.028496
HEIDENBLAD_AMPLICON_12P11_12_DN	21	0.35367	0.011576	0.18584	0.028525
GOBP_RESPONSE_TO_INSULIN	262	0.10905	0.01253	0.057323	0.028566
GOBP_REGULATION_OF_INTRINSIC_APOPTOTIC_SIGNALING_PATHWAY	163	0.1316	0.011957	0.069206	0.028621
GOBP_EMBRYONIC_SKELETAL_SYSTEM_DEVELOPMENT	125	0.17763	0.014147	0.093454	0.02868
GOMF_CELL_ADHESION_MOLECULE_BINDING	537	0.077175	0.012604	0.040678	0.028909
WP_LACTO_SERIES_SPHINGOLIPID_METABOLISM	6	0.77276	0.013525	0.40732	0.028909
GOMF_SOLUTE_PROTON_SYMPORTER_ACTIVITY	26	0.34253	0.012473	0.18063	0.028971
GOBP_POSITIVE_REGULATION_OF_PROTEIN_CONTAINING_COMPLEX_ASSEMBLY	193	0.1242	0.01227	0.065508	0.028993
GOMF_PROTEINASE_ACTIVATED_RECEPTOR_ACTIVITY	5	0.8881	0.01419	0.46889	0.029119
GOBP_PROTEIN_LOCALIZATION_TO_CHROMATIN	42	0.2561	0.011849	0.13532	0.029218
LEE_LIVER_CANCER_SURVIVAL_DN	174	0.1262	0.011844	0.066694	0.029237
RUIZ_TNC_TARGETS_UP	153	0.14922	0.013139	0.078892	0.029291
NIKOLSKY_BREAST_CANCER_20P13_AMPLICON	8	0.75821	0.015323	0.40096	0.029321
GOCC_CELL_LEADING_EDGE	416	0.086294	0.012444	0.045643	0.029345
GOBP_CELL_MORPHOGENESIS_INVOLVED_IN_DIFFERENTIATION	617	0.075011	0.013104	0.039686	0.029382
GOCC_PLATELET_DENSE_TUBULAR_NETWORK	11	0.52981	0.012554	0.2805	0.029466
GOBP_PEPTIDYL_ARGININE_N_METHYLATION	5	0.80056	0.012791	0.42393	0.029493
GOBP_UBIQUITIN_INDEPENDENT_PROTEIN_CATABOLIC_PROCESS_VIA_THE_MULTIVESICULAR_BODY_SORTING_PATHWAY	5	0.86472	0.013816	0.45793	0.029499
GOBP_TRANSLATIONAL_INITIATION	115	0.15808	0.01208	0.083725	0.029513
GOBP_UMP_CATABOLIC_PROCESS	5	0.71501	0.011424	0.3787	0.029517
REACTOME_RELEASE_OF_HH_NP_FROM_THE_SECRETING_CELL	8	0.52918	0.010694	0.28032	0.029536
RODRIGUES_THYROID_CARCINOMA_ANAPLASTIC_UP	688	0.066741	0.012289	0.035358	0.029549
GOBP_RENAL_SYSTEM_PROCESS	122	0.16334	0.012853	0.086549	0.029572
REACTOME_SIGNALING_BY_TGF_BETA_RECEPTOR_COMPLEX_IN_CANCER	8	0.63797	0.012893	0.33805	0.029574
REACTOME_UNFOLDED_PROTEIN_RESPONSE_UPR	92	0.16816	0.0115	0.089118	0.029589
GOBP_REGULATION_OF_BONE_MINERALIZATION	76	0.2174	0.013518	0.11532	0.029716
KOMMAGANI_TP63_GAMMA_TARGETS	9	0.64105	0.013741	0.34022	0.029777
GOBP_REGULATION_OF_SMALL_GTPASE_MEDIATED_SIGNAL_TRANSDUCTION	290	0.10631	0.012842	0.056443	0.029818
GOBP_CELLULAR_RESPONSE_TO_HYDROGEN_PEROXIDE	84	0.17835	0.011656	0.094749	0.029905
GOBP_ORGANIC_CYCLIC_COMPOUND_CATABOLIC_PROCESS	497	0.076768	0.012075	0.04081	0.029985
CARRILLOREIXACH_HEPATOBLASTOMA_VS_NORMAL_UP	812	0.061957	0.012353	0.032939	0.029996
KONG_E2F3_TARGETS	95	0.17213	0.011961	0.09157	0.030079
LU_TUMOR_VASCULATURE_DN	13	0.55728	0.014355	0.29664	0.030153
GOBP_ACTIN_CROSSLINK_FORMATION	12	0.48429	0.011985	0.25785	0.030186
GOMF_GPI_LINKED_EPHRIN_RECEPTOR_ACTIVITY	7	0.71209	0.013462	0.37918	0.030202
SHI_SPARC_TARGETS_UP	23	0.37433	0.012822	0.19935	0.030216
GOBP_SLEEP	29	0.35644	0.013707	0.18986	0.030242
WP_ENDOCHONDRAL_OSSIFICATION	63	0.21754	0.01232	0.11589	0.030257
WP_ENDOCHONDRAL_OSSIFICATION_WITH_SKELETAL_DYSPLASIAS	63	0.21754	0.01232	0.11589	0.030257
GOBP_PYRIMIDINE_DEOXYRIBONUCLEOTIDE_METABOLIC_PROCESS	23	0.34099	0.01168	0.18171	0.030297
GOBP_REGULATION_OF_MITOCHONDRIAL_ATP_SYNTHESIS_COUPLED_ELECTRON_TRANSPORT	6	0.70112	0.012271	0.37364	0.030306
GOBP_NEGATIVE_REGULATION_OF_TRANSPORT	416	0.085051	0.012265	0.045329	0.030315
FUJIWARA_PARK2_HEPATOCYTE_PROLIFERATION_UP	11	0.51023	0.01209	0.27201	0.03035
GOMF_STRUCTURAL_CONSTITUENT_OF_PRESYNAPTIC_ACTIVE_ZONE	5	0.90395	0.014443	0.48196	0.030365
GOBP_MUSCULAR_SEPTUM_MORPHOGENESIS	5	0.92445	0.014771	0.49305	0.030407
GOBP_SHORT_CHAIN_FATTY_ACID_METABOLIC_PROCESS	15	0.43481	0.01203	0.23199	0.030456
GOBP_TRNA_5_END_PROCESSING	16	0.41642	0.011899	0.22224	0.030493
GOBP_NEGATIVE_REGULATION_OF_CYCLIN_DEPENDENT_PROTEIN_KINASE_ACTIVITY	30	0.34119	0.013345	0.1821	0.030498
KAAB_HEART_ATRIUM_VS_VENTRICLE_UP	248	0.10956	0.012252	0.058477	0.030502
GOBP_REGULATION_OF_BLOOD_VOLUME_BY_RENIN_ANGIOTENSIN	9	0.65608	0.014063	0.35027	0.03054
REACTOME_NEGATIVE_REGULATION_OF_NMDA_RECEPTOR_MEDIATED_NEURONAL_TRANSMISSION	20	0.37662	0.012031	0.2011	0.030556
GOCC_RIBBON_SYNAPSE	13	0.49623	0.012782	0.265	0.030573
PLASARI_NFIC_TARGETS_BASAL_UP	27	0.3644	0.013522	0.1946	0.030577
GOCC_EUKARYOTIC_TRANSLATION_INITIATION_FACTOR_3_COMPLEX	15	0.40837	0.011299	0.21825	0.030674
GOBP_POSITIVE_REGULATION_OF_RHO_PROTEIN_SIGNAL_TRANSDUCTION	32	0.31756	0.012828	0.16975	0.030693
IBRAHIM_NRF1_DOWN	139	0.13709	0.01151	0.073304	0.030737
KEGG_MATURITY_ONSET_DIABETES_OF_THE_YOUNG	24	0.37556	0.013141	0.20088	0.030778
GOBP_NEGATIVE_REGULATION_OF_ANDROGEN_RECEPTOR_SIGNALING_PATHWAY	15	0.46956	0.012992	0.25126	0.030833
REACTOME_GLYCOGEN_METABOLISM	25	0.3623	0.012938	0.19391	0.030861
ROSS_AML_WITH_AML1_ETO_FUSION	74	0.19694	0.012085	0.10542	0.030879
GOBP_REGULATION_OF_INTRACELLULAR_SIGNAL_TRANSDUCTION	1661	0.044522	0.012405	0.023848	0.030967
REACTOME_DARPP_32_EVENTS	24	0.32044	0.011212	0.17171	0.03102
GOBP_HISTONE_H3_K36_DEMETHYLATION	4	0.60979	0.008715	0.32693	0.031085
GOBP_POSITIVE_REGULATION_OF_SULFUR_METABOLIC_PROCESS	5	0.71699	0.011456	0.38453	0.031128
GOBP_NEGATIVE_REGULATION_OF_ASTROCYTE_DIFFERENTIATION	14	0.47096	0.012589	0.2527	0.031189
GOBP_REGULATION_OF_MRNA_METABOLIC_PROCESS	286	0.09693	0.011629	0.052025	0.031231
DEN_INTERACT_WITH_LCA5	26	0.33838	0.012322	0.18188	0.031419
REACTOME_RNA_POLYMERASE_I_TRANSCRIPTION	72	0.19546	0.011831	0.10508	0.031435
REACTOME_METALLOPROTEASE_DUBS	24	0.3653	0.012782	0.19641	0.031454
GOBP_REDUCTION_OF_FOOD_INTAKE_IN_RESPONSE_TO_DIETARY_EXCESS	5	0.63021	0.010069	0.33913	0.031571
GRADE_COLON_VS_RECTAL_CANCER_DN	52	0.21262	0.010943	0.1145	0.031663
GOBP_HAIR_FOLLICLE_PLACODE_FORMATION	5	0.81589	0.013036	0.43936	0.031664
GOBP_COLLAGEN_ACTIVATED_TYROSINE_KINASE_RECEPTOR_SIGNALING_PATHWAY	11	0.65225	0.015455	0.35139	0.031722
REACTOME_CELLULAR_RESPONSES_TO_STIMULI	758	0.060716	0.011713	0.03272	0.031763
CHARAFE_BREAST_CANCER_LUMINAL_VS_MESENCHYMAL_DN	454	0.085404	0.012853	0.046046	0.031826
GOBP_REGULATION_OF_DNA_BINDING_TRANSCRIPTION_FACTOR_ACTIVITY	432	0.083008	0.012193	0.044757	0.031832
WP_MFAP5MEDIATED_OVARIAN_CANCER_CELL_MOTILITY_AND_INVASIVENESS	13	0.47455	0.012224	0.25597	0.031884
GOBP_REGULATION_OF_HISTONE_H3_K27_METHYLATION	7	0.50412	0.00953	0.27195	0.031897
REACTOME_CD209_DC_SIGN_SIGNALING	21	0.37187	0.012172	0.20065	0.031928
MUELLER_COMMON_TARGETS_OF_AML_FUSIONS_DN	31	0.32317	0.012849	0.17444	0.03198
GOMF_PROTEIN_CONTAINING_COMPLEX_BINDING	1248	0.049238	0.012028	0.026581	0.031992
REACTOME_POST_TRANSCRIPTIONAL_SILENCING_BY_SMALL_RNAS	7	0.8252	0.0156	0.44554	0.032011
KAUFFMANN_DNA_REPLICATION_GENES	142	0.13592	0.011533	0.073397	0.032032
GOBP_FAT_PAD_DEVELOPMENT	7	0.8245	0.015587	0.44552	0.03212
REACTOME_IRS_ACTIVATION	5	0.89549	0.014308	0.48393	0.032134
GOCC_MYOSIN_COMPLEX	52	0.25538	0.013143	0.13809	0.032205
GOBP_ALLANTOIN_METABOLIC_PROCESS	9	0.56682	0.01215	0.30662	0.032266
GOMF_THYROID_HORMONE_BINDING	6	0.76065	0.013313	0.4115	0.032277
BIOCARTA_CK1_PATHWAY	16	0.38656	0.011046	0.20919	0.032318
GOMF_MODIFIED_AMINO_ACID_TRANSMEMBRANE_TRANSPORTER_ACTIVITY	35	0.30856	0.013034	0.167	0.032333
IVANOVA_HEMATOPOIESIS_STEM_CELL	186	0.12612	0.012234	0.068285	0.032382
WP_PHOTODYNAMIC_THERAPYINDUCED_UNFOLDED_PROTEIN_RESPONSE	27	0.30707	0.011395	0.16632	0.03243
GOBP_REGULATION_OF_PROTEIN_DEPOLYMERIZATION	86	0.18872	0.01248	0.10225	0.032477
GOBP_REGULATION_OF_GAMMA_AMINOBUTYRIC_ACID_SECRETION	8	0.56101	0.011338	0.30402	0.032504
GOCC_GOLGI_MEDIAL_CISTERNA	12	0.55053	0.013625	0.29846	0.032559
GOBP_VESICLE_LOCALIZATION	210	0.1101	0.011341	0.059698	0.032578
GOCC_LUMENAL_SIDE_OF_MEMBRANE	32	0.302	0.012199	0.16377	0.032596
GOBP_EPITHELIAL_TO_MESENCHYMAL_TRANSITION	162	0.13763	0.012467	0.074643	0.032609
GOBP_TRICUSPID_VALVE_DEVELOPMENT	6	0.80927	0.014164	0.4391	0.032671
GOBP_REGULATION_OF_ESTABLISHMENT_OR_MAINTENANCE_OF_CELL_POLARITY	28	0.36305	0.013719	0.19699	0.032672
GOBP_RNA_CATABOLIC_PROCESS	278	0.099092	0.011723	0.053775	0.032693
WP_NEURAL_CREST_CELL_MIGRATION_IN_CANCER	41	0.28203	0.012892	0.15306	0.0327
GOBP_OLEFINIC_COMPOUND_BIOSYNTHETIC_PROCESS	23	0.40628	0.013916	0.22051	0.032713
GOBP_PHOSPHATIDYLINOSITOL_DEPHOSPHORYLATION	25	0.3411	0.012181	0.18544	0.032932
REACTOME_ONCOGENE_INDUCED_SENESCENCE	33	0.30868	0.012662	0.16785	0.032959
APRELIKOVA_BRCA1_TARGETS	47	0.22925	0.011218	0.12468	0.032994
GOBP_REGULATION_OF_ALCOHOL_BIOSYNTHETIC_PROCESS	49	0.24489	0.012235	0.13328	0.033089
REACTOME_SYNTHESIS_OF_IP3_AND_IP4_IN_THE_CYTOSOL	26	0.31482	0.011464	0.17159	0.033285
WENG_POR_TARGETS_GLOBAL_DN	24	0.34985	0.012241	0.19072	0.033304
REACTOME_DEGRADATION_OF_BETA_CATENIN_BY_THE_DESTRUCTION_COMPLEX	84	0.1838	0.012013	0.10031	0.03346
GOBP_AMIDE_METABOLIC_PROCESS	1102	0.051052	0.011766	0.027913	0.033713
ZHAN_MULTIPLE_MYELOMA_CD1_DN	45	0.25522	0.012221	0.13955	0.033716
ABE_VEGFA_TARGETS_30MIN	29	0.31017	0.011928	0.16965	0.033763
GOMF_THIOREDOXIN_DEPENDENT_PEROXIREDOXIN_ACTIVITY	6	0.79999	0.014002	0.43759	0.033769
BIOCARTA_PLCE_PATHWAY	11	0.52175	0.012363	0.28551	0.033828
REACTOME_SYNTHESIS_SECRETION_AND_INACTIVATION_OF_GLUCAGON_LIKE_PEPTIDE_1_GLP_1	20	0.37983	0.012133	0.20787	0.033843
GOBP_GAMMA_DELTA_T_CELL_DIFFERENTIATION	13	0.42246	0.010882	0.23122	0.033853
GOBP_POSITIVE_REGULATION_OF_VIRAL_GENOME_REPLICATION	31	0.30082	0.01196	0.16465	0.033858
GOCC_VCP_NPL4_UFD1_AAA_ATPASE_COMPLEX	8	0.61853	0.0125	0.33875	0.033941
GOBP_NEGATIVE_REGULATION_OF_HISTONE_ACETYLATION	15	0.442	0.012229	0.2421	0.033958
PID_HEDGEHOG_GLI_PATHWAY	47	0.23817	0.011655	0.13047	0.033972
GOBP_EMBRYONIC_APPENDAGE_MORPHOGENESIS	120	0.16606	0.01296	0.091021	0.034052
GOBP_POSITIVE_REGULATION_OF_GTPASE_ACTIVITY	243	0.11043	0.012226	0.060577	0.034164
GOBP_PYRIMIDINE_NUCLEOSIDE_MONOPHOSPHATE_CATABOLIC_PROCESS	8	0.61114	0.012351	0.33528	0.034179
GOMF_DNA_APURINIC_OR_APYRIMIDINIC_SITE_ENDONUCLEASE_ACTIVITY	13	0.41332	0.010646	0.22683	0.034222
IIZUKA_LIVER_CANCER_PROGRESSION_L1_G1_DN	8	0.51639	0.010436	0.2834	0.034225
GOCC_STEREOCILIUM_TIP	20	0.38208	0.012205	0.20991	0.034369
GOBP_SYNAPTIC_VESICLE_TRANSPORT	40	0.24343	0.010992	0.13376	0.034398
PIONTEK_PKD1_TARGETS_DN	15	0.38239	0.01058	0.21014	0.034413
WANG_RESPONSE_TO_BEXAROTENE_UP	33	0.25865	0.010609	0.14215	0.034419
GOBP_MITOTIC_DNA_REPLICATION	14	0.39959	0.010681	0.21961	0.034423
JISON_SICKLE_CELL_DISEASE_DN	176	0.11918	0.011249	0.065532	0.034485
BIOCARTA_INTRINSIC_PATHWAY	23	0.35617	0.0122	0.19585	0.034494
GOBP_CARTILAGE_MORPHOGENESIS	10	0.59963	0.013548	0.32973	0.034496
YU_MYC_TARGETS_UP	43	0.24094	0.011279	0.13258	0.034585
GOBP_MESENCHYMAL_TO_EPITHELIAL_TRANSITION_INVOLVED_IN_METANEPHROS_MORPHOGENESIS	12	0.5595	0.013847	0.30789	0.0346
GOBP_L_ARGININE_IMPORT_ACROSS_PLASMA_MEMBRANE	7	0.69894	0.013213	0.38467	0.034619
GOBP_CELLULAR_RESPONSE_TO_STRESS	1889	0.039452	0.011648	0.021737	0.034774
GOBP_REGULATION_OF_LIPOPROTEIN_LIPASE_ACTIVITY	16	0.43789	0.012512	0.24149	0.034901
GOBP_COCHLEA_DEVELOPMENT	49	0.2482	0.012401	0.13694	0.034962
REACTOME_ESTROGEN_DEPENDENT_GENE_EXPRESSION	112	0.16594	0.012514	0.091597	0.035033
BASAKI_YBX1_TARGETS_DN	381	0.088115	0.012171	0.048687	0.035169
WP_MESODERMAL_COMMITMENT_PATHWAY	144	0.14722	0.012579	0.081358	0.035194
KONDO_EZH2_TARGETS	222	0.11706	0.012394	0.064703	0.035215
GOCC_CAJAL_BODY	58	0.19106	0.010383	0.10562	0.035234
GOCC_CYTOSOLIC_REGION	19	0.40308	0.01255	0.22284	0.035246
GOBP_DETERMINATION_OF_LIVER_LEFT_RIGHT_ASYMMETRY	5	0.76243	0.012182	0.42174	0.035324
CERVERA_SDHB_TARGETS_2	114	0.16425	0.012496	0.090923	0.035435
WILCOX_RESPONSE_TO_PROGESTERONE_UP	148	0.14234	0.012329	0.078798	0.035435
RICKMAN_HEAD_AND_NECK_CANCER_B	44	0.28135	0.013322	0.15578	0.035462
GOBP_NCRNA_CATABOLIC_PROCESS	44	0.29283	0.013866	0.16216	0.035487
GOMF_MYOSIN_II_BINDING	13	0.48459	0.012482	0.26871	0.035672
GOBP_RESPONSE_TO_PEPTIDE	492	0.076589	0.011987	0.042482	0.035713
GOCC_TRNA_SPLICING_LIGASE_COMPLEX	8	0.61552	0.012439	0.34146	0.035733
MARTORIATI_MDM4_TARGETS_FETAL_LIVER_DN	513	0.073874	0.0118	0.041006	0.035817
GOBP_ASCENDING_AORTA_DEVELOPMENT	5	0.70841	0.011319	0.39342	0.035888
GOCC_NUCLEAR_CHROMOSOME	222	0.10749	0.011381	0.059702	0.0359
PROVENZANI_METASTASIS_DN	139	0.13782	0.011571	0.076602	0.036002
REACTOME_EPH_EPHRIN_SIGNALING	92	0.18193	0.012441	0.10113	0.036019
GOBP_HISTONE_H3_K14_ACETYLATION	14	0.41088	0.010983	0.22856	0.036126
GOCC_APOLIPOPROTEIN_B_MRNA_EDITING_ENZYME_COMPLEX	5	0.94294	0.015066	0.5248	0.036197
GOBP_REGULATION_OF_G_PROTEIN_COUPLED_RECEPTOR_SIGNALING_PATHWAY	130	0.14584	0.011844	0.081222	0.036289
PID_CIRCADIAN_PATHWAY	15	0.46516	0.01287	0.25921	0.036372
GOBP_PENETRATION_OF_ZONA_PELLUCIDA	9	0.63652	0.013644	0.35474	0.03639
REACTOME_RUNX2_REGULATES_CHONDROCYTE_MATURATION	5	0.73163	0.01169	0.40794	0.036456
GOBP_GROWTH_HORMONE_RECEPTOR_SIGNALING_PATHWAY	22	0.35538	0.011906	0.19827	0.036541
GOBP_REGULATION_OF_MACROPHAGE_FUSION	5	0.66878	0.010686	0.37333	0.036625
GOBP_CELL_CELL_SIGNALING_BY_WNT	442	0.081226	0.012065	0.045343	0.036627
GOBP_DNA_REPLICATION_SYNTHESIS_OF_RNA_PRIMER	7	0.62923	0.011895	0.35134	0.036662
GOBP_POST_TRANSCRIPTIONAL_REGULATION_OF_GENE_EXPRESSION	496	0.072105	0.01133	0.040264	0.036672
GOCC_SPECTRIN	9	0.56867	0.012189	0.31767	0.036728
REACTOME_UNWINDING_OF_DNA	12	0.38982	0.009648	0.2178	0.036753
GOBP_NEGATIVE_REGULATION_OF_SISTER_CHROMATID_COHESION	5	0.6604	0.010552	0.36899	0.036754
GOBP_NCRNA_PROCESSING	414	0.076221	0.010965	0.042608	0.036825
GOBP_REGULATION_OF_CALCIUM_ION_TRANSMEMBRANE_TRANSPORT	175	0.12946	0.012184	0.072381	0.036852
KAAB_FAILED_HEART_ATRIUM_UP	32	0.27783	0.011223	0.15538	0.036886
GOBP_REGULATION_OF_BEHAVIOR	71	0.20562	0.01236	0.11501	0.036911
GOBP_REGULATION_OF_TRANSCRIPTION_INVOLVED_IN_G1_S_TRANSITION_OF_MITOTIC_CELL_CYCLE	22	0.3252	0.010895	0.18193	0.036935
REACTOME_BUTYROPHILIN_BTN_FAMILY_INTERACTIONS	12	0.6844	0.016938	0.38301	0.036987
REACTOME_REGULATION_OF_BETA_CELL_DEVELOPMENT	41	0.27506	0.012574	0.15401	0.037062
GOBP_C_TERMINAL_PROTEIN_AMINO_ACID_MODIFICATION	13	0.51024	0.013143	0.28579	0.037112
GOBP_ESTABLISHMENT_OF_EPITHELIAL_CELL_APICAL_BASAL_POLARITY	18	0.37506	0.011367	0.2101	0.037129
GOBP_REGULATION_OF_BONE_DEVELOPMENT	9	0.51928	0.011131	0.29096	0.037164
GOCC_PLATELET_DENSE_TUBULAR_NETWORK_MEMBRANE	9	0.57936	0.012418	0.32486	0.037267
GOCC_CUTICULAR_PLATE	9	0.55409	0.011877	0.31071	0.037279
REACTOME_ESTABLISHMENT_OF_SISTER_CHROMATID_COHESION	11	0.54405	0.012892	0.30509	0.03728
DORN_ADENOVIRUS_INFECTION_24HR_DN	42	0.21779	0.010076	0.12213	0.037282
GOMF_PLUS_END_DIRECTED_MICROTUBULE_MOTOR_ACTIVITY	26	0.30811	0.01122	0.1728	0.037293
REACTOME_NERVOUS_SYSTEM_DEVELOPMENT	570	0.068975	0.011596	0.038683	0.037294
GOBP_REGULATION_OF_HORMONE_METABOLIC_PROCESS	39	0.28512	0.012712	0.1599	0.037295
GOBP_REGULATION_OF_PHOSPHATIDYLINOSITOL_DEPHOSPHORYLATION	6	0.71496	0.012514	0.40097	0.037296
GOBP_NEGATIVE_REGULATION_OF_HH_TARGET_TRANSCRIPTION_FACTOR_ACTIVITY	5	0.8092	0.012929	0.45397	0.037344
GOBP_NEGATIVE_REGULATION_OF_CALCIUM_ION_TRANSMEMBRANE_TRANSPORTER_ACTIVITY	36	0.28187	0.012075	0.15817	0.037382
GOBP_RESPONSE_TO_LEAD_ION	21	0.34148	0.011177	0.19167	0.037414
GOBP_SEMAPHORIN_PLEXIN_SIGNALING_PATHWAY	43	0.24948	0.011678	0.14007	0.037456
BURTON_ADIPOGENESIS_11	50	0.24435	0.012332	0.13721	0.037482
GOBP_CYTOSOLIC_RIBOSOME_ASSEMBLY	5	0.84594	0.013516	0.4751	0.037503
WILCOX_RESPONSE_TO_PROGESTERONE_DN	58	0.21549	0.011711	0.12112	0.037615
GOBP_REGULATION_OF_PEPTIDE_TRANSPORT	192	0.12068	0.011891	0.06793	0.037837
GOCC_NETWORK_FORMING_COLLAGEN_TRIMER	8	0.68608	0.013865	0.3863	0.037874
GOBP_DENTATE_GYRUS_DEVELOPMENT	17	0.42272	0.01245	0.23823	0.03801
GOBP_POSITIVE_REGULATION_OF_TORC1_SIGNALING	24	0.33194	0.011614	0.1871	0.038033
GOBP_NEGATIVE_REGULATION_OF_STRIATED_MUSCLE_CELL_APOPTOTIC_PROCESS	23	0.3438	0.011776	0.19382	0.038057
REACTOME_DISEASES_OF_SIGNAL_TRANSDUCTION_BY_GROWTH_FACTOR_RECEPTORS_AND_SECOND_MESSENGERS	429	0.078297	0.011462	0.044147	0.038078
GOMF_L_ARGININE_TRANSMEMBRANE_TRANSPORTER_ACTIVITY	13	0.4775	0.0123	0.2693	0.038112
WP_GASTRIC_CANCER_NETWORK_1	27	0.31206	0.01158	0.17602	0.038131
WATANABE_RECTAL_CANCER_RADIOTHERAPY_RESPONSIVE_UP	108	0.15702	0.011629	0.088597	0.038185
GOBP_NEURON_INTRINSIC_APOPTOTIC_SIGNALING_PATHWAY_IN_RESPONSE_TO_OXIDATIVE_STRESS	9	0.5636	0.012081	0.31838	0.038354
GOMF_DEACETYLASE_ACTIVITY	38	0.24163	0.010634	0.13664	0.03851
GOBP_PHOSPHATE_ION_TRANSPORT	27	0.31766	0.011788	0.17966	0.03853
IBRAHIM_NRF1_UP	416	0.078415	0.011308	0.044369	0.038596
REACTOME_SIGNALING_BY_ACTIVIN	14	0.49358	0.013193	0.2794	0.03866
BIOCARTA_PCAF_PATHWAY	13	0.40069	0.010321	0.22686	0.038687
GOBP_MORPHOGENESIS_OF_AN_EPITHELIUM	509	0.075974	0.012089	0.043042	0.038783
GOMF_N_METHYLTRANSFERASE_ACTIVITY	96	0.16288	0.011377	0.092302	0.03882
GNATENKO_PLATELET_SIGNATURE	36	0.23473	0.010056	0.13304	0.038838
REACTOME_DISPLACEMENT_OF_DNA_GLYCOSYLASE_BY_APEX1	9	0.55783	0.011957	0.31619	0.038855
ZHAN_MULTIPLE_MYELOMA_SUBGROUPS	30	0.25598	0.010012	0.14511	0.038867
GOBP_MUSCLE_ORGAN_DEVELOPMENT	341	0.088742	0.011609	0.050308	0.038878
ISHIDA_TARGETS_OF_SYT_SSX_FUSIONS	6	0.57529	0.010069	0.32619	0.038905
GOCC_CYTOSOLIC_SMALL_RIBOSOMAL_SUBUNIT	37	0.2268	0.00985	0.12863	0.038949
GOBP_DETERMINATION_OF_DIGESTIVE_TRACT_LEFT_RIGHT_ASYMMETRY	6	0.73288	0.012827	0.41567	0.03895
GOBP_POSTSYNAPSE_ORGANIZATION	179	0.12259	0.011668	0.069635	0.039173
GOBP_RENAL_TUBULE_DEVELOPMENT	96	0.17791	0.012427	0.10106	0.039182
GOBP_SMOOTHENED_SIGNALING_PATHWAY_INVOLVED_IN_VENTRAL_SPINAL_CORD_PATTERNING	7	0.76914	0.01454	0.43708	0.039237
CARDOSO_RESPONSE_TO_GAMMA_RADIATION_AND_3AB	13	0.4402	0.011339	0.2503	0.039326
PURBEY_TARGETS_OF_CTBP1_NOT_SATB1_UP	285	0.092835	0.011118	0.052809	0.039387
GOMF_HISTONE_H3K4_DEMETHYLASE_ACTIVITY	7	0.61977	0.011716	0.35256	0.039392
LASTOWSKA_NEUROBLASTOMA_COPY_NUMBER_DN	777	0.066728	0.013026	0.037965	0.039415
GOBP_TRNA_5_LEADER_REMOVAL	14	0.39744	0.010624	0.22626	0.039506
KALMA_E2F1_TARGETS	11	0.37026	0.008774	0.21082	0.039525
CAIRO_LIVER_DEVELOPMENT_UP	163	0.12968	0.011782	0.07386	0.039577
WANG_CLIM2_TARGETS_UP	231	0.10448	0.011281	0.059521	0.039614
GOBP_VENTRAL_SPINAL_CORD_INTERNEURON_DIFFERENTIATION	13	0.52797	0.0136	0.30082	0.039628
NAKAMURA_ADIPOGENESIS_LATE_DN	35	0.29087	0.012287	0.16583	0.039722
DURAND_STROMA_S_UP	294	0.09968	0.012122	0.05684	0.039751
GOBP_REGULATION_OF_CELL_PROJECTION_SIZE	12	0.45947	0.011371	0.26212	0.039818
GOBP_BONE_TRABECULA_FORMATION	10	0.42269	0.00955	0.24128	0.039904
GOCC_LUMENAL_SIDE_OF_ENDOPLASMIC_RETICULUM_MEMBRANE	25	0.32308	0.011537	0.18448	0.039956
GOCC_PROTEIN_KINASE_COMPLEX	134	0.13599	0.011211	0.077708	0.040068
GOBP_GLOMERULUS_MORPHOGENESIS	9	0.58245	0.012485	0.33293	0.040114
GOBP_POSITIVE_REGULATION_OF_CYCLIN_DEPENDENT_PROTEIN_KINASE_ACTIVITY	27	0.30288	0.011239	0.17314	0.040121
GOBP_NEGATIVE_REGULATION_OF_AMIDE_METABOLIC_PROCESS	199	0.11227	0.01126	0.064191	0.040159
GOBP_AXONAL_TRANSPORT_OF_MITOCHONDRION	16	0.39028	0.011152	0.22318	0.040182
GOBP_NEGATIVE_REGULATION_OF_RUFFLE_ASSEMBLY	7	0.6515	0.012316	0.37268	0.040226
GOBP_RNA_PROCESSING	899	0.051099	0.010695	0.029233	0.040239
GOBP_NUCLEOBASE_CONTAINING_SMALL_MOLECULE_INTERCONVERSION	8	0.56136	0.011345	0.32115	0.040246
GOBP_REGULATION_OF_SULFUR_METABOLIC_PROCESS	13	0.45476	0.011714	0.26026	0.040296
GOBP_TRICUSPID_VALVE_MORPHOGENESIS	5	0.8348	0.013339	0.4779	0.040342
GOBP_REGULATION_OF_STEM_CELL_DIFFERENTIATION	79	0.17589	0.01115	0.10072	0.040376
GOCC_ENDOPLASMIC_RETICULUM_GOLGI_INTERMEDIATE_COMPARTMENT_MEMBRANE	78	0.17225	0.01085	0.098649	0.04041
GOBP_SYNCYTIUM_FORMATION	62	0.19889	0.011174	0.11395	0.040467
GOCC_TRIGLYCERIDE_RICH_PLASMA_LIPOPROTEIN_PARTICLE	20	0.35455	0.011326	0.20321	0.040521
GOCC_NEUROFIBRILLARY_TANGLE	5	0.91299	0.014588	0.52344	0.04057
GOBP_ANIMAL_ORGAN_MORPHOGENESIS	1012	0.054656	0.0121	0.031341	0.040595
GOBP_EMBRYONIC_DIGIT_MORPHOGENESIS	58	0.21929	0.011917	0.12576	0.04061
GOBP_COMMA_SHAPED_BODY_MORPHOGENESIS	5	0.84667	0.013528	0.48582	0.040695
GOCC_PERICILIARY_MEMBRANE_COMPARTMENT	6	0.62413	0.010924	0.35827	0.040755
GOBP_ION_CHANNEL_MODULATING_G_PROTEIN_COUPLED_RECEPTOR_SIGNALING_PATHWAY	10	0.51422	0.011618	0.29549	0.040919
GOBP_PATTERN_SPECIFICATION_INVOLVED_IN_KIDNEY_DEVELOPMENT	9	0.6213	0.013317	0.35702	0.04092
GOCC_A_BAND	33	0.26737	0.010967	0.15375	0.041033
GOBP_PYRIMIDINE_NUCLEOBASE_CATABOLIC_PROCESS	8	0.54852	0.011085	0.31547	0.04105
GOBP_METANEPHRIC_S_SHAPED_BODY_MORPHOGENESIS	5	0.82555	0.013191	0.47482	0.041056
GOCC_ORGANELLE_SUBCOMPARTMENT	1441	0.043131	0.011262	0.024816	0.041108
VANHARANTA_UTERINE_FIBROID_UP	44	0.24467	0.011586	0.1408	0.041142
GOCC_PROTEIN_LIPID_COMPLEX	39	0.24364	0.010863	0.14022	0.041151
GOBP_POSITIVE_REGULATION_OF_PROTEOGLYCAN_BIOSYNTHETIC_PROCESS	5	0.66569	0.010636	0.38335	0.041245
GOBP_PURINE_NUCLEOSIDE_MONOPHOSPHATE_METABOLIC_PROCESS	45	0.22338	0.010697	0.12864	0.041246
GOBP_RETINAL_CELL_PROGRAMMED_CELL_DEATH	6	0.64585	0.011304	0.37204	0.041293
GOBP_NEGATIVE_REGULATION_OF_HISTONE_MODIFICATION	29	0.2979	0.011456	0.17177	0.041448
GOBP_POST_EMBRYONIC_DEVELOPMENT	89	0.18044	0.012137	0.10406	0.041463
REACTOME_REMOVAL_OF_AMINOTERMINAL_PROPEPTIDES_FROM_GAMMA_CARBOXYLATED_PROTEINS	10	0.44101	0.009964	0.25442	0.04152
KIM_GERMINAL_CENTER_T_HELPER_DN	12	0.42798	0.010592	0.24708	0.041632
GOBP_DUMP_METABOLIC_PROCESS	7	0.58827	0.011121	0.33975	0.041694
GOBP_TRANSMEMBRANE_RECEPTOR_PROTEIN_SERINE_THREONINE_KINASE_SIGNALING_PATHWAY	364	0.087802	0.01186	0.05071	0.041695
BLALOCK_ALZHEIMERS_DISEASE_INCIPIENT_UP	379	0.080266	0.011059	0.046359	0.041699
CERVERA_SDHB_TARGETS_1_DN	35	0.27096	0.011446	0.15664	0.041836
GOBP_REGULATION_OF_VIRAL_PROCESS	161	0.13143	0.011869	0.07599	0.041862
GOBP_REGULATION_OF_AXON_DIAMETER	4	0.7637	0.010914	0.44159	0.041874
GOMF_MRNA_BINDING	299	0.088805	0.01089	0.051349	0.041875
GOBP_INSULIN_SECRETION	192	0.11643	0.011473	0.067326	0.041887
GOCC_CLATHRIN_COMPLEX	6	0.71476	0.01251	0.41334	0.041892
GOBP_CELL_MORPHOGENESIS	914	0.056688	0.011959	0.032802	0.041986
GOBP_REGULATION_OF_RELEASE_OF_SEQUESTERED_CALCIUM_ION_INTO_CYTOSOL	79	0.18206	0.011541	0.10536	0.042009
REACTOME_REGULATION_OF_INNATE_IMMUNE_RESPONSES_TO_CYTOSOLIC_DNA	15	0.37243	0.010304	0.21565	0.042094
REACTOME_TRANSLATION_OF_REPLICASE_AND_ASSEMBLY_OF_THE_REPLICATION_TRANSCRIPTION_COMPLEX	14	0.39184	0.010474	0.22696	0.042143
GOCC_DNA_REPLICATION_PREINITIATION_COMPLEX	12	0.36984	0.009153	0.21424	0.042157
BIOCARTA_AMAN_PATHWAY	15	0.40342	0.011162	0.23385	0.042256
GOBP_NEGATIVE_REGULATION_OF_PROTEIN_CONTAINING_COMPLEX_DISASSEMBLY	80	0.18223	0.011624	0.10563	0.042256
KIM_MYCN_AMPLIFICATION_TARGETS_DN	101	0.16424	0.011765	0.095261	0.042356
GOBP_NEGATIVE_REGULATION_OF_CELLULAR_COMPONENT_ORGANIZATION	685	0.060654	0.011145	0.035204	0.04246
GOBP_RETINOIC_ACID_RECEPTOR_SIGNALING_PATHWAY	33	0.2701	0.011079	0.15679	0.042477
GOMF_RNA_POLYMERASE_I_ACTIVITY	12	0.46322	0.011464	0.26889	0.042479
LIM_MAMMARY_LUMINAL_MATURE_DN	94	0.18654	0.012894	0.10834	0.042561
BUFFA_HYPOXIA_METAGENE	50	0.22021	0.011114	0.12791	0.042577
GOBP_COLLAGEN_BIOSYNTHETIC_PROCESS	42	0.24626	0.011393	0.14305	0.042586
GOBP_REGULATION_OF_PROTEIN_CONTAINING_COMPLEX_DISASSEMBLY	123	0.14463	0.011427	0.084015	0.04259
GOBP_POSITIVE_REGULATION_OF_ENDOTHELIAL_CELL_APOPTOTIC_PROCESS	17	0.41496	0.012222	0.24119	0.042679
GOCC_CILIARY_BASE	46	0.22826	0.011051	0.13268	0.04269
GOCC_NEURON_TO_NEURON_SYNAPSE	375	0.082476	0.011304	0.047942	0.042694
REACTOME_ANTIVIRAL_MECHANISM_BY_IFN_STIMULATED_GENES	80	0.17085	0.010899	0.099431	0.042878
GOBP_CELLULAR_RESPONSE_TO_OXYGEN_CONTAINING_COMPOUND	1225	0.047318	0.011459	0.027547	0.042929
REACTOME_INTERCONVERSION_OF_NUCLEOTIDE_DI_AND_TRIPHOSPHATES	29	0.27507	0.010578	0.16017	0.042964
BARRIER_CANCER_RELAPSE_NORMAL_SAMPLE_UP	33	0.29933	0.012278	0.17433	0.042994
KEGG_CYSTEINE_AND_METHIONINE_METABOLISM	34	0.26304	0.010952	0.15332	0.043122
GOBP_NEGATIVE_REGULATION_OF_ENDOPLASMIC_RETICULUM_CALCIUM_ION_CONCENTRATION	8	0.50856	0.010278	0.29651	0.043167
GOMF_DEMETHYLASE_ACTIVITY	37	0.24602	0.010685	0.14349	0.043219
BIOCARTA_STATHMIN_PATHWAY	20	0.35996	0.011499	0.21	0.043266
VECCHI_GASTRIC_CANCER_ADVANCED_VS_EARLY_UP	171	0.13201	0.012283	0.077019	0.043267
GOBP_NEGATIVE_REGULATION_OF_MUSCLE_CELL_APOPTOTIC_PROCESS	38	0.25753	0.011334	0.15025	0.04327
GOMF_INOSITOL_1_4_5_TRISPHOSPHATE_5_PHOSPHATASE_ACTIVITY	7	0.64165	0.01213	0.37475	0.043436
GOBP_MITOTIC_CELL_CYCLE_PHASE_TRANSITION	439	0.075011	0.011105	0.043849	0.04358
REACTOME_REGULATION_OF_GENE_EXPRESSION_IN_EARLY_PANCREATIC_PRECURSOR_CELLS	7	0.68985	0.013041	0.4033	0.043594
GOBP_PEPTIDE_BIOSYNTHETIC_PROCESS	684	0.058868	0.010809	0.034432	0.043673
ANDERSEN_LIVER_CANCER_KRT19_UP	33	0.24278	0.009958	0.14202	0.043689
GRAHAM_CML_QUIESCENT_VS_CML_DIVIDING_DN	11	0.47676	0.011297	0.27891	0.043698
GOCC_EXTRINSIC_COMPONENT_OF_PRESYNAPTIC_MEMBRANE	5	0.65563	0.010476	0.38355	0.043699
GOMF_MOLECULAR_ADAPTOR_ACTIVITY	488	0.071186	0.011097	0.041646	0.043708
MYLLYKANGAS_AMPLIFICATION_HOT_SPOT_23	19	0.41422	0.012897	0.24234	0.043713
GOCC_NURD_COMPLEX	17	0.39531	0.011643	0.23134	0.043752
REACTOME_DEVELOPMENTAL_BIOLOGY	1099	0.051183	0.011781	0.029996	0.043982
FIGUEROA_AML_METHYLATION_CLUSTER_3_UP	162	0.12442	0.011271	0.072969	0.044093
GOBP_NEGATIVE_REGULATION_OF_PROTEIN_CONTAINING_COMPLEX_ASSEMBLY	143	0.13014	0.011081	0.076327	0.044103
GOBP_SKELETAL_MUSCLE_TISSUE_REGENERATION	37	0.26357	0.011446	0.15467	0.044199
GOCC_CORTICAL_ACTIN_CYTOSKELETON	72	0.18485	0.011189	0.10854	0.044282
GOBP_HETEROCYCLE_CATABOLIC_PROCESS	452	0.072456	0.010881	0.04255	0.044306
KOINUMA_COLON_CANCER_MSI_DN	8	0.58572	0.011837	0.34397	0.044311
REACTOME_ACTIVATION_OF_ANTERIOR_HOX_GENES_IN_HINDBRAIN_DEVELOPMENT_DURING_EARLY_EMBRYOGENESIS	82	0.17926	0.011576	0.10529	0.044336
GOBP_BARBED_END_ACTIN_FILAMENT_CAPPING	25	0.33419	0.011934	0.19629	0.044338
GOBP_REGULATION_OF_PROTEIN_CONTAINING_COMPLEX_ASSEMBLY	397	0.077192	0.01088	0.045341	0.044341
GOBP_NEGATIVE_REGULATION_OF_MORPHOGENESIS_OF_AN_EPITHELIUM	8	0.58392	0.011801	0.34302	0.044362
MARIADASON_REGULATED_BY_HISTONE_ACETYLATION_UP	60	0.20861	0.01153	0.12256	0.044373
GOBP_NEGATIVE_REGULATION_OF_SUPRAMOLECULAR_FIBER_ORGANIZATION	157	0.12755	0.011376	0.074938	0.044378
REACTOME_TRANSCRIPTIONAL_ACTIVATION_OF_MITOCHONDRIAL_BIOGENESIS	54	0.2168	0.01137	0.12739	0.044401
NIKOLSKY_MUTATED_AND_AMPLIFIED_IN_BREAST_CANCER	93	0.15177	0.010435	0.089197	0.044434
GOBP_ADHESION_OF_SYMBIONT_TO_HOST_CELL	12	0.49482	0.012246	0.29084	0.044445
BURTON_ADIPOGENESIS_PEAK_AT_0HR	60	0.20731	0.011458	0.12193	0.044548
WANG_LSD1_TARGETS_DN	36	0.26701	0.011439	0.15705	0.044557
GOMF_ACTIN_MONOMER_BINDING	27	0.31449	0.01167	0.18523	0.044775
KOHN_EMT_EPITHELIAL	22	0.34171	0.011448	0.20127	0.044789
GOMF_CAMP_RESPONSE_ELEMENT_BINDING	12	0.46402	0.011484	0.27345	0.044869
WP_DOPAMINERGIC_NEUROGENESIS	29	0.32423	0.012469	0.19115	0.044928
GOBP_CYTOPLASMIC_SEQUESTERING_OF_TRANSCRIPTION_FACTOR	15	0.38801	0.010735	0.22894	0.045065
REACTOME_MITOTIC_G1_PHASE_AND_G1_S_TRANSITION	147	0.12209	0.010539	0.072046	0.045088
RIZ_ERYTHROID_DIFFERENTIATION_HBZ	37	0.26865	0.011667	0.15854	0.045095
GOBP_FUCOSE_CATABOLIC_PROCESS	9	0.59343	0.01272	0.35033	0.045149
MIKKELSEN_NPC_HCP_WITH_H3K4ME3_AND_H3K27ME3	203	0.11708	0.011859	0.069132	0.045187
GOBP_BASEMENT_MEMBRANE_ASSEMBLY	9	0.50301	0.010782	0.29711	0.045235
GOMF_MRNA_5_PHOSPHATASE_ACTIVITY	4	0.93217	0.013322	0.55087	0.045315
BREDEMEYER_RAG_SIGNALING_VIA_ATM_NOT_VIA_NFKB_UP	50	0.23172	0.011695	0.13697	0.045351
REACTOME_TRANSCRIPTIONAL_REGULATION_OF_PLURIPOTENT_STEM_CELLS	31	0.29925	0.011898	0.17688	0.045352
GOBP_PHOSPHORYLATION	1737	0.038867	0.011051	0.022977	0.045369
GOMF_RNA_POLYMERASE_I_GENERAL_TRANSCRIPTION_INITIATION_FACTOR_ACTIVITY	4	0.69625	0.009951	0.41172	0.045421
GOBP_POSITIVE_REGULATION_OF_DEVELOPMENTAL_PROCESS	1260	0.046126	0.011318	0.027286	0.045476
VANDESLUIS_COMMD1_TARGETS_GROUP_3_DN	36	0.27987	0.011989	0.16558	0.045504
GOBP_VIRION_ATTACHMENT_TO_HOST_CELL	10	0.52912	0.011955	0.31306	0.045511
GOBP_POSITIVE_REGULATION_OF_ENDOTHELIAL_CELL_CHEMOTAXIS_BY_VEGF_ACTIVATED_VASCULAR_ENDOTHELIAL_GROWTH_FACTOR_RECEPTOR_SIGNALING_PATHWAY	5	0.71485	0.011422	0.42302	0.045535
GOBP_HISTONE_MODIFICATION	456	0.070683	0.01066	0.041845	0.045602
REACTOME_GLUCURONIDATION	23	0.41043	0.014059	0.24299	0.04561
LI_INDUCED_T_TO_NATURAL_KILLER_DN	130	0.13612	0.011054	0.080604	0.045647
REACTOME_MEMBRANE_TRAFFICKING	621	0.061433	0.010766	0.03638	0.045654
GOBP_PEPTIDYL_SERINE_MODIFICATION	318	0.088633	0.011203	0.052493	0.045669
GENTILE_UV_RESPONSE_CLUSTER_D4	54	0.21469	0.011259	0.12728	0.045829
GOBP_REGULATION_OF_ANDROGEN_RECEPTOR_SIGNALING_PATHWAY	27	0.29939	0.01111	0.17757	0.045907
GOBP_SECRETORY_GRANULE_ORGANIZATION	63	0.18367	0.010402	0.109	0.046007
LEE_METASTASIS_AND_ALTERNATIVE_SPLICING_UP	71	0.18581	0.011169	0.11028	0.046007
GOBP_VENOUS_BLOOD_VESSEL_MORPHOGENESIS	9	0.61257	0.01313	0.36384	0.046136
HAHTOLA_MYCOSIS_FUNGOIDES_SKIN_DN	28	0.31366	0.011853	0.18638	0.0462
FARMER_BREAST_CANCER_CLUSTER_2	33	0.25335	0.010392	0.15054	0.046207
GOBP_NEGATIVE_REGULATION_OF_CATION_CHANNEL_ACTIVITY	42	0.23199	0.010733	0.13791	0.046271
GOBP_RESPONSE_TO_GONADOTROPIN_RELEASING_HORMONE	6	0.5697	0.009971	0.33868	0.046283
GOBP_NEGATIVE_REGULATION_OF_MONOATOMIC_ION_TRANSMEMBRANE_TRANSPORT	90	0.16712	0.011304	0.099442	0.046429
GOBP_DIRECT_OSSIFICATION	7	0.52625	0.009948	0.31328	0.046508
GOMF_TRANSLATION_INITIATION_FACTOR_ACTIVITY	50	0.19906	0.010046	0.11856	0.046587
GOBP_VIRAL_RNA_GENOME_REPLICATION	30	0.29001	0.011343	0.17279	0.046648
GOBP_VESICLE_BUDDING_FROM_MEMBRANE	80	0.15643	0.009978	0.093231	0.046698
GOBP_POSITIVE_REGULATION_OF_MICROTUBULE_POLYMERIZATION_OR_DEPOLYMERIZATION	36	0.24218	0.010375	0.14439	0.046758
GOBP_SYNAPTIC_VESICLE_BUDDING	9	0.47855	0.010258	0.28545	0.046829
APPIERTO_RESPONSE_TO_FENRETINIDE_DN	51	0.21366	0.01089	0.12745	0.046844
WP_VITAMIN_DSENSITIVE_CALCIUM_SIGNALING_IN_DEPRESSION	36	0.28822	0.012347	0.17193	0.046844
JECHLINGER_EPITHELIAL_TO_MESENCHYMAL_TRANSITION_DN	61	0.20004	0.011148	0.11943	0.046984
ZHAN_MULTIPLE_MYELOMA_DN	38	0.25544	0.011242	0.15256	0.047034
HOLLEMAN_VINCRISTINE_RESISTANCE_ALL_UP	27	0.31173	0.011568	0.18643	0.047263
SCHAEFFER_PROSTATE_DEVELOPMENT_6HR_DN	458	0.070816	0.010703	0.042352	0.047264
GOBP_POSITIVE_REGULATION_OF_ATP_BIOSYNTHETIC_PROCESS	12	0.42455	0.010507	0.25395	0.04729
NIKOLSKY_BREAST_CANCER_7P15_AMPLICON	11	0.92221	0.021852	0.55172	0.047319
REACTOME_PINK1_PRKN_MEDIATED_MITOPHAGY	22	0.29689	0.009946	0.17771	0.047402
BURTON_ADIPOGENESIS_PEAK_AT_2HR	43	0.25669	0.012016	0.15365	0.04741
GOBP_REGULATION_OF_PIGMENTATION	15	0.3947	0.01092	0.23627	0.047417
GOBP_LENS_DEVELOPMENT_IN_CAMERA_TYPE_EYE	85	0.18445	0.012126	0.11042	0.04743
REACTOME_RORA_ACTIVATES_GENE_EXPRESSION	18	0.39627	0.012009	0.23729	0.047472
LOPEZ_TRANSLATION_VIA_FN1_SIGNALING	35	0.25787	0.010893	0.15449	0.047548
DASU_IL6_SIGNALING_UP	59	0.18967	0.010396	0.11363	0.047555
GOBP_POSITIVE_REGULATION_OF_MONOATOMIC_ION_TRANSPORT	220	0.10855	0.011442	0.065052	0.0476
NAISHIRO_CTNNB1_TARGETS_WITH_LEF1_MOTIF	8	0.63088	0.01275	0.37813	0.047623
DAVICIONI_PAX_FOXO1_SIGNATURE_IN_ARMS_DN	19	0.364	0.011333	0.21825	0.047688
GOMF_TFIIB_CLASS_TRANSCRIPTION_FACTOR_BINDING	5	0.74449	0.011895	0.44657	0.047754
GOBP_POSITIVE_REGULATION_OF_HISTONE_DEACETYLASE_ACTIVITY	6	0.53426	0.009351	0.32047	0.047756
MCBRYAN_PUBERTAL_BREAST_6_7WK_UP	185	0.11326	0.010957	0.067944	0.047775
PID_ECADHERIN_STABILIZATION_PATHWAY	41	0.24671	0.011277	0.14801	0.047778
MUELLER_COMMON_TARGETS_OF_AML_FUSIONS_UP	13	0.46443	0.011963	0.27877	0.047868
GOBP_MEDIUM_CHAIN_FATTY_ACID_BIOSYNTHETIC_PROCESS	6	0.58592	0.010255	0.35177	0.047905
GOBP_CARDIOLIPIN_ACYL_CHAIN_REMODELING	6	0.76303	0.013355	0.45831	0.047978
GOBP_SUPRAMOLECULAR_FIBER_ORGANIZATION	785	0.056685	0.01112	0.034049	0.047982
GOCC_PORE_COMPLEX	26	0.30623	0.011152	0.18423	0.048241
HOLLEMAN_VINCRISTINE_RESISTANCE_B_ALL_UP	39	0.24058	0.010726	0.14475	0.048258
BIOCARTA_IL2RB_PATHWAY	36	0.25945	0.011115	0.15618	0.048341
GOBP_CYTOCHROME_COMPLEX_ASSEMBLY	37	0.22175	0.009631	0.13349	0.048341
VALK_AML_CLUSTER_7	26	0.30286	0.011029	0.18232	0.048352
GOCC_PHOSPHORYLASE_KINASE_COMPLEX	5	0.63556	0.010155	0.38278	0.048427
GOBP_REGULATION_OF_HISTONE_DEACETYLASE_ACTIVITY	9	0.48829	0.010466	0.29415	0.048466
WP_SARSCOV2_MITOCHONDRIAL_CHRONIC_OXIDATIVE_STRESS_AND_ENDOTHELIAL_DYSFUNCTION	27	0.27054	0.010039	0.16303	0.048518
GOBP_ANTIGEN_PROCESSING_AND_PRESENTATION_OF_ENDOGENOUS_ANTIGEN	31	0.28359	0.011275	0.17092	0.04855
GARGALOVIC_RESPONSE_TO_OXIDIZED_PHOSPHOLIPIDS_GREEN_DN	23	0.30731	0.010526	0.18525	0.048582
GOMF_DNA_TOPOISOMERASE_ACTIVITY	7	0.54853	0.01037	0.3308	0.04865
BROCKE_APOPTOSIS_REVERSED_BY_IL6	143	0.12849	0.010941	0.077511	0.048695
MAHAJAN_RESPONSE_TO_IL1A_DN	70	0.18869	0.011262	0.11384	0.048725
LI_PROSTATE_CANCER_EPIGENETIC	32	0.2831	0.011435	0.17084	0.048755
GOMF_UNIPORTER_ACTIVITY	7	0.60766	0.011488	0.36677	0.048792
GOBP_NEGATIVE_REGULATION_OF_PROTEIN_SERINE_THREONINE_KINASE_ACTIVITY	112	0.14767	0.011136	0.089136	0.048802
CHOI_ATL_CHRONIC_VS_ACUTE_DN	18	0.37549	0.01138	0.22667	0.048816
REACTOME_GERM_LAYER_FORMATION_AT_GASTRULATION	17	0.38984	0.011482	0.23539	0.048857
GOBP_ESTABLISHMENT_OF_MITOCHONDRION_LOCALIZATION	28	0.27406	0.010356	0.1655	0.048877
VANDESLUIS_NORMAL_EMBRYOS_UP	5	0.73329	0.011717	0.44287	0.048894
GOBP_CHONDROCYTE_PROLIFERATION	22	0.30981	0.010379	0.18719	0.048963
MEBARKI_HCC_PROGENITOR_WNT_DN_CTNNB1_INDEPENDENT	14	0.45919	0.012274	0.27761	0.049065
REACTOME_RUNX3_REGULATES_NOTCH_SIGNALING	14	0.51317	0.013717	0.31035	0.049118
GOBP_OXIDATIVE_RNA_DEMETHYLATION	5	0.62637	0.010008	0.37894	0.049179
GOMF_OXIDATIVE_RNA_DEMETHYLASE_ACTIVITY	5	0.62637	0.010008	0.37894	0.049179
WP_MECP2_AND_ASSOCIATED_RETT_SYNDROME	72	0.19181	0.01161	0.11605	0.049191
MARSON_BOUND_BY_E2F4_UNSTIMULATED	684	0.058541	0.010749	0.035431	0.049248
GOBP_REGULATION_OF_STEROID_HORMONE_SECRETION	22	0.32995	0.011054	0.1997	0.049252
GOMF_ADENYLATE_KINASE_ACTIVITY	9	0.48316	0.010356	0.29248	0.049286
GOBP_POSITIVE_REGULATION_OF_AMIDE_METABOLIC_PROCESS	157	0.11907	0.01062	0.07209	0.049301
CHIBA_RESPONSE_TO_TSA_DN	21	0.33797	0.011062	0.20471	0.049382
GOBP_REGULATION_OF_BROWN_FAT_CELL_DIFFERENTIATION	24	0.29724	0.0104	0.18005	0.049389
GOMF_NEUTRAL_L_AMINO_ACID_SODIUM_SYMPORTER_ACTIVITY	7	0.68071	0.012868	0.41241	0.049423
REACTOME_ACTIVATION_OF_NMDA_RECEPTORS_AND_POSTSYNAPTIC_EVENTS	91	0.16127	0.010969	0.097761	0.049521
WP_COHESIN_COMPLEX_CORNELIA_DE_LANGE_SYNDROME	34	0.24473	0.010189	0.14852	0.049707
BARRIER_CANCER_RELAPSE_TUMOR_SAMPLE_DN	11	0.3571	0.008462	0.21672	0.049709
GRESHOCK_CANCER_COPY_NUMBER_UP	318	0.087628	0.011076	0.053193	0.04975
VERHAAK_GLIOBLASTOMA_CLASSICAL	160	0.12296	0.01107	0.074645	0.049759
GOMF_DNA_METHYLTRANSFERASE_ACTIVITY	7	0.61864	0.011695	0.37567	0.049813
PID_HES_HEY_PATHWAY	48	0.24855	0.012291	0.15095	0.049835
GOBP_NEURONAL_ION_CHANNEL_CLUSTERING	12	0.4392	0.01087	0.26679	0.049867
GOBP_MEMBRANE_RAFT_ORGANIZATION	24	0.32889	0.011508	0.19985	0.049926
REACTOME_MASTL_FACILITATES_MITOTIC_PROGRESSION	10	0.39663	0.008961	0.24103	0.049934
GOBP_SYNAPSE_MATURATION	33	0.28051	0.011506	0.17048	0.049955
GOBP_REGULATION_OF_PEPTIDYL_SERINE_PHOSPHORYLATION	136	0.13424	0.011149	0.081675	0.050143
GOBP_MORPHOGENESIS_OF_A_BRANCHING_STRUCTURE	195	0.11768	0.011686	0.071645	0.050243
NIKOLSKY_BREAST_CANCER_8Q12_Q22_AMPLICON	130	0.18987	0.01542	0.11562	0.050285
MATZUK_STEROIDOGENESIS	7	0.56194	0.010623	0.3422	0.050289
REACTOME_VLDL_CLEARANCE	6	0.50137	0.008775	0.30534	0.050304
GOBP_MUSCLE_CELL_DIFFERENTIATION	377	0.079508	0.010926	0.048449	0.050402
WANG_ESOPHAGUS_CANCER_VS_NORMAL_UP	115	0.14283	0.010914	0.087096	0.050522
GOBP_REGULATION_OF_PHOSPHOLIPASE_C_ACTIVATING_G_PROTEIN_COUPLED_RECEPTOR_SIGNALING_PATHWAY	5	0.61198	0.009778	0.37321	0.050532
GOCC_MEMBRANE_ATTACK_COMPLEX	7	0.59321	0.011214	0.3619	0.0506
INGA_TP53_TARGETS	16	0.35359	0.010104	0.21572	0.050605
GOBP_POSITIVE_REGULATION_OF_NUCLEOTIDE_BINDING_OLIGOMERIZATION_DOMAIN_CONTAINING_2_SIGNALING_PATHWAY	5	0.62649	0.01001	0.38229	0.05064
AMIT_EGF_RESPONSE_60_MCF10A	38	0.25378	0.011169	0.15492	0.050705
GOMF_PROTEIN_LYSINE_DEACETYLASE_ACTIVITY	23	0.2719	0.009313	0.16598	0.050705
GOMF_ADRENERGIC_RECEPTOR_BINDING	18	0.32529	0.009858	0.1986	0.050729
REACTOME_RELEASE_OF_APOPTOTIC_FACTORS_FROM_THE_MITOCHONDRIA	7	0.51729	0.009779	0.3159	0.050771
SESTO_RESPONSE_TO_UV_C2	53	0.20239	0.010515	0.1236	0.050775
GOBP_ORGANELLE_TRANSPORT_ALONG_MICROTUBULE	88	0.14453	0.009668	0.088278	0.050798
GOBP_BONE_MINERALIZATION	117	0.14757	0.011373	0.09016	0.05085
BONOME_OVARIAN_CANCER_SURVIVAL_OPTIMAL_DEBULKING	229	0.098142	0.010551	0.060003	0.050971
GOCC_ALPHA_DNA_POLYMERASE_PRIMASE_COMPLEX	5	0.64088	0.01024	0.39191	0.051006
GOBP_CYTIDINE_TO_URIDINE_EDITING	12	0.63161	0.015631	0.38635	0.051051
GOBP_REGULATION_OF_POSTSYNAPTIC_CYTOSOLIC_CALCIUM_ION_CONCENTRATION	11	0.45652	0.010818	0.27926	0.051057
GOMF_HYDROLASE_ACTIVITY_ACTING_ON_CARBON_NITROGEN_BUT_NOT_PEPTIDE_BONDS_IN_CYCLIC_AMIDES	15	0.34506	0.009547	0.2112	0.051159
ZHOU_CELL_CYCLE_GENES_IN_IR_RESPONSE_2HR	7	0.5369	0.01015	0.32864	0.051172
GOBP_XYLULOSE_5_PHOSPHATE_METABOLIC_PROCESS	5	0.60982	0.009744	0.37339	0.051222
REACTOME_FORMATION_OF_XYLULOSE_5_PHOSPHATE	5	0.60982	0.009744	0.37339	0.051222
GOMF_ANKYRIN_BINDING	19	0.3594	0.01119	0.22016	0.051301
WP_INFLUENCE_OF_LAMINOPATHIES_ON_WNT_SIGNALING	34	0.25834	0.010756	0.1583	0.051346
YAGUE_PRETUMOR_DRUG_RESISTANCE_DN	13	0.46549	0.01199	0.28524	0.051354
WHITFIELD_CELL_CYCLE_LITERATURE	44	0.21751	0.010299	0.13335	0.051445
REACTOME_GAP_JUNCTION_DEGRADATION	12	0.4268	0.010563	0.26168	0.051458
GOBP_REGULATION_OF_ACTIVIN_RECEPTOR_SIGNALING_PATHWAY	27	0.32168	0.011937	0.19733	0.051546
GOBP_POSITIVE_REGULATION_OF_CYTOSOLIC_CALCIUM_ION_CONCENTRATION_INVOLVED_IN_PHOSPHOLIPASE_C_ACTIVATING_G_PROTEIN_COUPLED_SIGNALING_PATHWAY	30	0.29896	0.011693	0.18351	0.051649
GOBP_RESPONSE_TO_ALUMINUM_ION	5	0.64054	0.010235	0.39317	0.051649
GOCC_MULTIMERIC_RIBONUCLEASE_P_COMPLEX	10	0.41888	0.009464	0.25712	0.05165
GOMF_RIBONUCLEASE_P_RNA_BINDING	10	0.41888	0.009464	0.25712	0.05165
GOBP_NEGATIVE_REGULATION_OF_SINGLE_STRANDED_VIRAL_RNA_REPLICATION_VIA_DOUBLE_STRANDED_DNA_INTERMEDIATE	16	0.45238	0.012927	0.27768	0.051651
SCHAEFFER_PROSTATE_DEVELOPMENT_48HR_DN	400	0.082421	0.011659	0.050629	0.051777
GOMF_ATP_DEPENDENT_PEPTIDASE_ACTIVITY	7	0.59019	0.011157	0.36254	0.051781
GOBP_MECHANOSENSORY_BEHAVIOR	14	0.40979	0.010954	0.25175	0.051794
GOBP_NEGATIVE_REGULATION_OF_UBIQUITIN_DEPENDENT_PROTEIN_CATABOLIC_PROCESS	47	0.20714	0.010136	0.12733	0.051899
GOBP_STRIATED_MUSCLE_CELL_APOPTOTIC_PROCESS	42	0.22645	0.010477	0.13933	0.052057
GOBP_L_ARGININE_TRANSMEMBRANE_TRANSPORT	15	0.41081	0.011366	0.25277	0.052068
GOBP_BASEMENT_MEMBRANE_ORGANIZATION	33	0.272	0.011157	0.16737	0.052077
GOMF_METAL_CATION_PROTON_ANTIPORTER_ACTIVITY	24	0.30366	0.010625	0.18694	0.052158
GOBP_DRINKING_BEHAVIOR	11	0.50487	0.011963	0.31095	0.052234
GOBP_FIBROBLAST_MIGRATION	54	0.2016	0.010573	0.12419	0.052276
GOBP_CELL_CYCLE_DNA_REPLICATION	43	0.20121	0.009419	0.12398	0.052319
GOBP_RESPONSE_TO_IRON_ION	31	0.24252	0.009642	0.14965	0.052568
GOBP_BONE_TRABECULA_MORPHOGENESIS	13	0.36688	0.00945	0.22644	0.052602
GOBP_EMBRYONIC_FORELIMB_MORPHOGENESIS	32	0.2961	0.011961	0.18278	0.052622
GOMF_C3HC4_TYPE_RING_FINGER_DOMAIN_BINDING	6	0.50337	0.00881	0.31073	0.052628
GOBP_REGULATION_OF_MUSCLE_HYPERTROPHY	57	0.20178	0.010871	0.12459	0.052676
GOCC_LEADING_EDGE_MEMBRANE	180	0.11167	0.010658	0.069062	0.052951
STONER_ESOPHAGEAL_CARCINOGENESIS_UP	38	0.23394	0.010296	0.14472	0.053001
GOBP_VITAMIN_D_RECEPTOR_SIGNALING_PATHWAY	12	0.456	0.011285	0.28215	0.053038
REACTOME_STRIATED_MUSCLE_CONTRACTION	35	0.24831	0.010489	0.15365	0.053049
GOBP_MORPHOGENESIS_OF_EMBRYONIC_EPITHELIUM	151	0.12523	0.010955	0.077514	0.053096
GOBP_REGULATION_OF_OLIGODENDROCYTE_DIFFERENTIATION	42	0.26197	0.01212	0.16219	0.053142
GOCC_SPHERICAL_HIGH_DENSITY_LIPOPROTEIN_PARTICLE	8	0.47501	0.0096	0.29409	0.053142
GOMF_CYTOSKELETAL_MOTOR_ACTIVITY	114	0.14184	0.010791	0.087838	0.053189
ROSS_ACUTE_MYELOID_LEUKEMIA_CBF	81	0.17479	0.011219	0.10827	0.053228
GOBP_HEART_DEVELOPMENT	577	0.064876	0.010972	0.040197	0.053276
GOBP_NEGATIVE_REGULATION_OF_RESPONSE_TO_DNA_DAMAGE_STIMULUS	79	0.15998	0.010141	0.099154	0.053336
ZHANG_INTERFERON_RESPONSE	23	0.32846	0.011251	0.20361	0.053361
GOBP_AMIDE_BIOSYNTHETIC_PROCESS	819	0.051603	0.010331	0.031991	0.053375
GOBP_NEGATIVE_REGULATION_OF_VOLTAGE_GATED_CALCIUM_CHANNEL_ACTIVITY	17	0.3839	0.011307	0.23804	0.053406
GOBP_SMOOTHENED_SIGNALING_PATHWAY	146	0.12143	0.010446	0.075293	0.053407
GOBP_NEGATIVE_REGULATION_OF_MULTICELLULAR_ORGANISM_GROWTH	12	0.40883	0.010118	0.2535	0.053411
GOBP_REGULATION_OF_ANATOMICAL_STRUCTURE_SIZE	473	0.070354	0.010802	0.043632	0.053442
GOBP_REGULATION_OF_ATP_BIOSYNTHETIC_PROCESS	19	0.34869	0.010857	0.21631	0.05349
GOBP_PROTEIN_TARGETING_TO_LYSOSOME	30	0.26418	0.010333	0.16389	0.053497
GOBP_TRANSLATIONAL_READTHROUGH	10	0.41987	0.009486	0.26057	0.053561
GOMF_2_OXOGLUTARATE_DEPENDENT_DIOXYGENASE_ACTIVITY	56	0.19298	0.010306	0.11977	0.053566
FERNANDEZ_BOUND_BY_MYC	178	0.10769	0.010221	0.066859	0.053633
GOBP_REGULATION_OF_FAT_CELL_PROLIFERATION	11	0.50599	0.01199	0.31418	0.053652
HATADA_METHYLATED_IN_LUNG_CANCER_DN	33	0.26651	0.010932	0.16555	0.053726
GOCC_GID_COMPLEX	5	0.49524	0.007913	0.30771	0.053771
GAZIN_EPIGENETIC_SILENCING_BY_KRAS	25	0.2697	0.009631	0.16765	0.053849
GOBP_EPITHELIAL_CELL_MORPHOGENESIS	32	0.27452	0.011089	0.17065	0.053851
GOBP_AORTA_SMOOTH_MUSCLE_TISSUE_MORPHOGENESIS	4	0.74793	0.010689	0.46494	0.053856
KYNG_RESPONSE_TO_H2O2_VIA_ERCC6	17	0.37947	0.011176	0.23591	0.05387
PHONG_TNF_TARGETS_UP	62	0.19621	0.011024	0.122	0.053894
REACTOME_SARS_COV_1_MODULATES_HOST_TRANSLATION_MACHINERY	34	0.20932	0.008715	0.13016	0.053907
PID_HNF3A_PATHWAY	44	0.24469	0.011586	0.15216	0.053915
BIOCARTA_P53HYPOXIA_PATHWAY	21	0.3192	0.010448	0.1985	0.053918
LIU_CMYB_TARGETS_DN	6	0.65936	0.011541	0.41021	0.053995
BIOCARTA_RAC1_PATHWAY	21	0.32263	0.01056	0.2008	0.05407
GOBP_DNA_METHYLATION	66	0.18612	0.010788	0.11587	0.054117
WP_HEMATOPOIETIC_STEM_CELL_GENE_REGULATION_BY_GABP_ALPHABETA_COMPLEX	20	0.33693	0.010763	0.20982	0.054172
ZAMORA_NOS2_TARGETS_DN	82	0.16816	0.010859	0.10472	0.054175
GOBP_HISTONE_ARGININE_METHYLATION	8	0.42329	0.008554	0.26364	0.054198
GOCC_NURF_COMPLEX	7	0.62565	0.011828	0.38976	0.054232
GOBP_ACROSOMAL_VESICLE_EXOCYTOSIS	9	0.57148	0.01225	0.35609	0.054271
GOBP_REGULATION_OF_STRIATED_MUSCLE_CELL_DIFFERENTIATION	83	0.16945	0.011009	0.10562	0.054333
GOMF_CATALYTIC_ACTIVITY_ACTING_ON_DNA	236	0.092126	0.010053	0.057449	0.054407
GOBP_BROWN_FAT_CELL_DIFFERENTIATION	53	0.19875	0.010327	0.12396	0.054436
GOBP_PEPTIDYL_SERINE_AUTOPHOSPHORYLATION	9	0.50745	0.010877	0.31679	0.054602
ONKEN_UVEAL_MELANOMA_UP	772	0.054602	0.010626	0.034089	0.054616
AZARE_NEOPLASTIC_TRANSFORMATION_BY_STAT3_UP	119	0.14012	0.01089	0.087501	0.05466
GOBP_NEGATIVE_REGULATION_OF_GLUCOSE_TRANSMEMBRANE_TRANSPORT	18	0.36916	0.011188	0.23056	0.054679
GOBP_NEGATIVE_REGULATION_OF_MACROPHAGE_MIGRATION	11	0.40016	0.009482	0.24995	0.054702
GOBP_PLASMA_MEMBRANE_RAFT_ORGANIZATION	10	0.46348	0.010472	0.28957	0.054744
GOBP_REGULATION_OF_ASTROCYTE_DIFFERENTIATION	30	0.29647	0.011596	0.18527	0.054787
VALK_AML_CLUSTER_11	38	0.25075	0.011036	0.15671	0.054791
GOBP_POSITIVE_REGULATION_OF_MRNA_METABOLIC_PROCESS	132	0.12441	0.01018	0.07776	0.054817
ALCALA_APOPTOSIS	86	0.16053	0.010615	0.10035	0.054836
BROWNE_HCMV_INFECTION_16HR_DN	81	0.1637	0.010507	0.10239	0.054937
GOBP_NEGATIVE_REGULATION_OF_RESPONSE_TO_STIMULUS	1560	0.03891	0.010536	0.024337	0.054944
GOBP_POSITIVE_REGULATION_OF_TORC2_SIGNALING	5	0.82289	0.013148	0.51481	0.054983
GOBP_POSITIVE_REGULATION_OF_CELLULAR_CARBOHYDRATE_METABOLIC_PROCESS	52	0.21063	0.01084	0.13179	0.055006
GOMF_MYOSIN_BINDING	68	0.17558	0.010329	0.10988	0.055034
REACTOME_DEACTIVATION_OF_THE_BETA_CATENIN_TRANSACTIVATING_COMPLEX	40	0.23773	0.010734	0.14878	0.055037
WILLIAMS_ESR1_TARGETS_DN	6	0.53706	0.0094	0.33614	0.055061
GOBP_NEGATIVE_REGULATION_OF_SYNAPTIC_TRANSMISSION_GABAERGIC	6	0.69031	0.012082	0.43213	0.055092
GOBP_RESPONSE_TO_HYDROGEN_PEROXIDE	114	0.12923	0.009832	0.080948	0.055203
REACTOME_NOTCH1_INTRACELLULAR_DOMAIN_REGULATES_TRANSCRIPTION	48	0.22399	0.011077	0.14042	0.055346
KIM_MYCN_AMPLIFICATION_TARGETS_UP	91	0.1619	0.011012	0.10152	0.055389
GOBP_FOREGUT_MORPHOGENESIS	10	0.56355	0.012733	0.3535	0.055454
MOREAUX_B_LYMPHOCYTE_MATURATION_BY_TACI_DN	75	0.15567	0.009616	0.097684	0.055523
GOBP_S_SHAPED_BODY_MORPHOGENESIS	7	0.64597	0.012212	0.40561	0.055634
STANHILL_HRAS_TRANSFROMATION_UP	5	0.78475	0.012539	0.49285	0.055671
GOBP_NEGATIVE_REGULATION_OF_TRANSCRIPTION_BY_COMPETITIVE_PROMOTER_BINDING	9	0.47248	0.010127	0.29681	0.055721
WP_CILIARY_LANDSCAPE	213	0.10139	0.010517	0.06371	0.055769
GOCC_ACTIN_FILAMENT_BUNDLE	75	0.18027	0.011136	0.11331	0.055823
GOBP_ORGANIC_HYDROXY_COMPOUND_CATABOLIC_PROCESS	72	0.1729	0.010465	0.10869	0.055847
PID_PLK1_PATHWAY	44	0.20704	0.009804	0.1302	0.055899
GOBP_GLYCINE_IMPORT_ACROSS_PLASMA_MEMBRANE	5	0.71672	0.011452	0.45071	0.055903
GOBP_RNA_SPLICING	415	0.067007	0.009651	0.042138	0.055907
GOBP_CARDIAC_CHAMBER_MORPHOGENESIS	123	0.14189	0.011211	0.089317	0.056076
GOBP_REGULATION_OF_PROTEIN_LIPIDATION	11	0.47881	0.011346	0.30161	0.056209
GOBP_RECEPTOR_LOCALIZATION_TO_SYNAPSE	60	0.18334	0.010133	0.11554	0.056288
GOBP_EMBRYONIC_DIGESTIVE_TRACT_DEVELOPMENT	32	0.26561	0.010729	0.16746	0.056374
REACTOME_TCF_DEPENDENT_SIGNALING_IN_RESPONSE_TO_WNT	192	0.10465	0.010312	0.065988	0.056396
GOBP_REGULATION_OF_SYNCYTIUM_FORMATION_BY_PLASMA_MEMBRANE_FUSION	29	0.24436	0.009397	0.15409	0.056401
GOBP_REGULATION_OF_MICROTUBULE_BASED_PROCESS	247	0.091823	0.010248	0.057919	0.056451
ZAMORA_NOS2_TARGETS_UP	56	0.17896	0.009557	0.11288	0.056458
REACTOME_INFECTIOUS_DISEASE	895	0.04857	0.010144	0.030642	0.05648
GOBP_PROTEIN_LOCALIZATION_TO_LYSOSOME	53	0.19895	0.010337	0.12558	0.05657
GOBP_REGULATION_OF_PROTEIN_TARGETING_TO_MEMBRANE	33	0.22457	0.009212	0.14176	0.056591
REACTOME_FRUCTOSE_METABOLISM	7	0.51986	0.009828	0.3282	0.056609
REACTOME_SIGNALING_BY_NOTCH1_PEST_DOMAIN_MUTANTS_IN_CANCER	58	0.19598	0.010651	0.12374	0.056627
REACTOME_COMMON_PATHWAY_OF_FIBRIN_CLOT_FORMATION	21	0.3089	0.010111	0.19515	0.056732
WATANABE_RECTAL_CANCER_RADIOTHERAPY_RESPONSIVE_DN	91	0.14903	0.010136	0.09416	0.056751
GOBP_DENDRITIC_SPINE_DEVELOPMENT	87	0.16225	0.010791	0.10253	0.056775
REACTOME_VITAMINS	6	0.73891	0.012933	0.46725	0.056904
GOMF_HISTONE_ARGININE_N_METHYLTRANSFERASE_ACTIVITY	8	0.45628	0.009221	0.28863	0.056962
REACTOME_SIGNALING_BY_WNT_IN_CANCER	34	0.24218	0.010083	0.15324	0.057012
BOYLAN_MULTIPLE_MYELOMA_C_D_UP	133	0.12349	0.010143	0.07814	0.05702
GOBP_REGULATION_OF_B_CELL_APOPTOTIC_PROCESS	20	0.29078	0.009289	0.18411	0.057132
GOBP_POSITIVE_REGULATION_OF_EPITHELIAL_CELL_APOPTOTIC_PROCESS	33	0.25328	0.010389	0.16038	0.05715
GOBP_POSITIVE_REGULATION_OF_TRANSLATION	130	0.1237	0.010046	0.078365	0.057228
GOBP_PROTEIN_HETEROOLIGOMERIZATION	26	0.24096	0.008775	0.15268	0.057265
HUANG_FOXA2_TARGETS_UP	47	0.24322	0.011902	0.15411	0.057269
CHYLA_CBFA2T3_TARGETS_DN	238	0.093758	0.010274	0.059418	0.057301
GOBP_CELLULAR_RESPONSE_TO_ANTIBIOTIC	13	0.42362	0.010912	0.26849	0.057313
WP_PURINE_METABOLISM_AND_RELATED_DISORDERS	22	0.28234	0.009459	0.17896	0.057329
REACTOME_TRANSPORT_TO_THE_GOLGI_AND_SUBSEQUENT_MODIFICATION	183	0.10131	0.009749	0.064218	0.057333
GOBP_REGULATION_OF_CHONDROCYTE_DIFFERENTIATION	53	0.21021	0.010922	0.13326	0.057357
REACTOME_POSITIVE_EPIGENETIC_REGULATION_OF_RRNA_EXPRESSION	68	0.18328	0.010782	0.11628	0.05749
KUMAMOTO_RESPONSE_TO_NUTLIN_3A_UP	9	0.45206	0.00969	0.28689	0.057552
REACTOME_ALK_MUTANTS_BIND_TKIS	12	0.42758	0.010582	0.27139	0.057575
GOBP_POSITIVE_REGULATION_OF_CELL_DIFFERENTIATION	819	0.052714	0.010553	0.03348	0.057692
GOMF_HISTONE_H4K20_METHYLTRANSFERASE_ACTIVITY	9	0.50217	0.010764	0.31894	0.057693
GOBP_MRNA_CLEAVAGE	19	0.25274	0.007869	0.16058	0.057762
GOBP_MITOTIC_CYTOKINETIC_PROCESS	23	0.32973	0.011294	0.2095	0.057766
GOBP_REGULATION_OF_RNA_BINDING	13	0.3257	0.00839	0.20712	0.057925
GOMF_NAD_DEPENDENT_PROTEIN_DEACETYLASE_ACTIVITY	7	0.49458	0.00935	0.31452	0.057929
REACTOME_EPIGENETIC_REGULATION_OF_GENE_EXPRESSION	108	0.1403	0.010391	0.089239	0.057959
REACTOME_NRCAM_INTERACTIONS	7	0.52886	0.009998	0.3366	0.058081
KYNG_DNA_DAMAGE_BY_4NQO	34	0.26816	0.011165	0.17078	0.058185
GOBP_NEGATIVE_REGULATION_OF_HEMATOPOIETIC_STEM_CELL_DIFFERENTIATION	5	0.55333	0.008841	0.35241	0.058204
GOBP_DNA_DEALKYLATION	38	0.25288	0.01113	0.16109	0.058237
GOBP_REGULATION_OF_ATPASE_COUPLED_CALCIUM_TRANSMEMBRANE_TRANSPORTER_ACTIVITY	11	0.44026	0.010432	0.28063	0.05835
SHAFFER_IRF4_TARGETS_IN_ACTIVATED_DENDRITIC_CELL	65	0.17921	0.010308	0.11426	0.0584
GOBP_POSITIVE_REGULATION_OF_NEUTROPHIL_EXTRAVASATION	6	0.65419	0.01145	0.41722	0.058452
COULOUARN_TEMPORAL_TGFB1_SIGNATURE_UP	106	0.14126	0.010366	0.090354	0.058986
GOMF_PHOSPHATE_ION_TRANSMEMBRANE_TRANSPORTER_ACTIVITY	11	0.43385	0.01028	0.2775	0.058987
GOMF_PROTEIN_CONTAINING_COMPLEX_DESTABILIZING_ACTIVITY	13	0.41052	0.010574	0.26258	0.05899
GOBP_REGULATION_OF_CARTILAGE_DEVELOPMENT	69	0.18435	0.010924	0.11795	0.059043
GEORGES_CELL_CYCLE_MIR192_TARGETS	62	0.18642	0.010474	0.11929	0.059054
REACTOME_SIGNALING_BY_NOTCH1_HD_DOMAIN_MUTANTS_IN_CANCER	15	0.40123	0.011101	0.25673	0.059055
CHENG_IMPRINTED_BY_ESTRADIOL	108	0.15089	0.011175	0.096583	0.059122
KYNG_RESPONSE_TO_H2O2	66	0.16398	0.009505	0.10497	0.05913
GOBP_REGULATION_OF_NATURAL_KILLER_CELL_MEDIATED_IMMUNITY	50	0.21432	0.010817	0.13723	0.059179
GOBP_EPITHELIAL_CELL_DIFFERENTIATION	697	0.059058	0.010943	0.037825	0.05923
GOBP_OTIC_VESICLE_MORPHOGENESIS	10	0.51127	0.011551	0.32746	0.059235
GOBP_CYTOPLASMIC_SEQUESTERING_OF_PROTEIN	21	0.31638	0.010356	0.20266	0.059258
GOBP_NEGATIVE_REGULATION_OF_PROTEASOMAL_UBIQUITIN_DEPENDENT_PROTEIN_CATABOLIC_PROCESS	35	0.22498	0.009504	0.14413	0.059277
GOBP_POSITIVE_REGULATION_OF_INTRINSIC_APOPTOTIC_SIGNALING_PATHWAY	59	0.17564	0.009627	0.11258	0.05937
GOBP_POSITIVE_REGULATION_OF_MESENCHYMAL_CELL_PROLIFERATION	24	0.32418	0.011343	0.2078	0.059376
GOBP_POSITIVE_REGULATION_OF_EXCITATORY_POSTSYNAPTIC_POTENTIAL	31	0.2619	0.010413	0.16789	0.059394
GOMF_ACTIVIN_BINDING	14	0.46182	0.012345	0.29606	0.059404
GOMF_ALPHA_2A_ADRENERGIC_RECEPTOR_BINDING	5	0.61828	0.009879	0.3964	0.059419
GOBP_PROTECTION_FROM_NATURAL_KILLER_CELL_MEDIATED_CYTOTOXICITY	6	0.50812	0.008894	0.32578	0.059422
LEE_LIVER_CANCER_MYC_UP	53	0.2002	0.010402	0.12835	0.059422
GOBP_REGULATION_OF_AMPA_RECEPTOR_ACTIVITY	25	0.29892	0.010674	0.19179	0.059557
VALK_AML_CLUSTER_3	31	0.25482	0.010131	0.1635	0.059562
GOBP_CELLULAR_RESPONSE_TO_SALT	199	0.10114	0.010144	0.064902	0.059592
GOBP_SYNAPTIC_VESICLE_MEMBRANE_ORGANIZATION	27	0.25746	0.009554	0.16522	0.059593
GOBP_EYELID_DEVELOPMENT_IN_CAMERA_TYPE_EYE	14	0.40855	0.010921	0.26226	0.059649
GOBP_REGULATION_OF_SODIUM_PROTON_ANTIPORTER_ACTIVITY	7	0.4864	0.009195	0.31233	0.059705
GOBP_CAVEOLA_ASSEMBLY	5	0.73105	0.011681	0.46976	0.059838
REACTOME_RMTS_METHYLATE_HISTONE_ARGININES	44	0.19803	0.009377	0.12727	0.059858
GOMF_4_GALACTOSYL_N_ACETYLGLUCOSAMINIDE_3_ALPHA_L_FUCOSYLTRANSFERASE_ACTIVITY	6	0.72491	0.012688	0.4662	0.05999
GOBP_GOLGI_TO_PLASMA_MEMBRANE_PROTEIN_TRANSPORT	39	0.2141	0.009546	0.13775	0.060067
GOBP_PARTURITION	15	0.41235	0.011409	0.26535	0.060106
GOBP_NEGATIVE_REGULATION_OF_HYDROGEN_PEROXIDE_MEDIATED_PROGRAMMED_CELL_DEATH	6	0.61322	0.010733	0.39462	0.060109
GOBP_MESENCHYMAL_TO_EPITHELIAL_TRANSITION	20	0.3707	0.011841	0.23859	0.06014
GOMF_VASCULAR_ENDOTHELIAL_GROWTH_FACTOR_RECEPTOR_ACTIVITY	7	0.65225	0.01233	0.41983	0.060148
GOCC_ENDONUCLEASE_COMPLEX	35	0.22847	0.009651	0.14729	0.060439
KUNINGER_IGF1_VS_PDGFB_TARGETS_DN	44	0.23239	0.011004	0.14983	0.060456
GOBP_NEGATIVE_REGULATION_OF_MONOATOMIC_ION_TRANSPORT	118	0.13714	0.010614	0.088427	0.060477
GOMF_RECEPTOR_ANTAGONIST_ACTIVITY	17	0.36206	0.010664	0.23349	0.060497
GOCC_STRIATED_MUSCLE_THIN_FILAMENT	21	0.29594	0.009687	0.19084	0.060498
GOBP_HISTONE_H4_K16_ACETYLATION	19	0.31804	0.009903	0.20515	0.06054
GOMF_TRAIL_BINDING	5	0.83244	0.013301	0.53712	0.060603
GOBP_MULTINUCLEAR_OSTEOCLAST_DIFFERENTIATION	8	0.59753	0.012076	0.3858	0.060723
GOBP_CELLULAR_RESPONSE_TO_DSRNA	21	0.27993	0.009163	0.18079	0.060771
REACTOME_SIGNALING_BY_ALK_IN_CANCER	54	0.18247	0.009569	0.1179	0.060864
NOUZOVA_METHYLATED_IN_APL	61	0.19899	0.011089	0.12861	0.060911
GOBP_MITOCHONDRION_LOCALIZATION	48	0.20112	0.009946	0.12999	0.060919
HOFFMANN_SMALL_PRE_BII_TO_IMMATURE_B_LYMPHOCYTE_DN	38	0.23526	0.010354	0.15214	0.061018
PETRETTO_BLOOD_PRESSURE_UP	11	0.42392	0.010045	0.27418	0.061047
VALK_AML_CLUSTER_5	31	0.26916	0.010702	0.17409	0.061051
GOCC_MYOFILAMENT	25	0.26402	0.009428	0.17077	0.061058
GOBP_NEGATIVE_REGULATION_OF_MICROGLIAL_CELL_ACTIVATION	8	0.47244	0.009548	0.30564	0.061095
DAZARD_RESPONSE_TO_UV_NHEK_UP	207	0.0958	0.009798	0.062009	0.06119
GOBP_REGULATION_OF_MUSCLE_ADAPTATION	77	0.1674	0.010477	0.10838	0.061246
GOBP_BOX_C_D_SNORNP_ASSEMBLY	8	0.4715	0.009529	0.30547	0.061362
GOBP_DNA_TOPOLOGICAL_CHANGE	9	0.43973	0.009425	0.28494	0.061396
GOBP_INOSITOL_PHOSPHATE_MEDIATED_SIGNALING	56	0.19572	0.010452	0.12683	0.061406
REACTOME_CYCLIN_D_ASSOCIATED_EVENTS_IN_G1	46	0.19808	0.00959	0.12836	0.061411
EGUCHI_CELL_CYCLE_RB1_TARGETS	22	0.27005	0.009047	0.17501	0.061413
GOBP_INOSITOL_TRISPHOSPHATE_METABOLIC_PROCESS	12	0.44927	0.011119	0.2914	0.061573
GOBP_DEOXYRIBONUCLEOTIDE_METABOLIC_PROCESS	42	0.21459	0.009928	0.13919	0.06158
GOBP_STEM_CELL_PROLIFERATION	107	0.13787	0.010164	0.089527	0.061797
GOBP_POSITIVE_REGULATION_OF_TRANSMEMBRANE_RECEPTOR_PROTEIN_SERINE_THREONINE_KINASE_SIGNALING_PATHWAY	114	0.13951	0.010614	0.090609	0.061825
GOBP_BASE_EXCISION_REPAIR_AP_SITE_FORMATION	12	0.37978	0.009399	0.24672	0.061872
GOBP_POSITIVE_REGULATION_OF_INOSITOL_TRISPHOSPHATE_BIOSYNTHETIC_PROCESS	5	0.72861	0.011642	0.47334	0.061872
GOBP_NEGATIVE_REGULATION_OF_LYMPHOCYTE_APOPTOTIC_PROCESS	36	0.22308	0.009557	0.14494	0.061898
BILANGES_RAPAMYCIN_SENSITIVE_VIA_TSC1_AND_TSC2	67	0.16956	0.009902	0.11018	0.061924
WP_BRAINDERIVED_NEUROTROPHIC_FACTOR_BDNF_SIGNALING_PATHWAY	141	0.12151	0.010274	0.078968	0.061941
GOBP_COMPLEMENT_ACTIVATION_CLASSICAL_PATHWAY	33	0.29299	0.012018	0.1905	0.062029
REACTOME_CONDENSATION_OF_PROPHASE_CHROMOSOMES	36	0.23389	0.01002	0.15215	0.062129
GOMF_GAP_JUNCTION_CHANNEL_ACTIVITY_INVOLVED_IN_CARDIAC_CONDUCTION_ELECTRICAL_COUPLING	4	0.66947	0.009568	0.43551	0.06213
NICK_RESPONSE_TO_PROC_TREATMENT_UP	4	0.74057	0.010584	0.4818	0.062145
BUYTAERT_PHOTODYNAMIC_THERAPY_STRESS_UP	798	0.05095	0.010074	0.03315	0.062161
GOBP_C21_STEROID_HORMONE_BIOSYNTHETIC_PROCESS	20	0.35903	0.011469	0.23363	0.062182
GOBP_CORTISOL_SECRETION	5	0.62179	0.009935	0.40494	0.062337
GOBP_RESPONSE_TO_GLUCAGON	21	0.34199	0.011194	0.22279	0.062401
UEDA_CENTRAL_CLOCK	89	0.15571	0.010474	0.10147	0.06246
GOBP_REGULATION_OF_CELL_FATE_COMMITMENT	38	0.2396	0.010545	0.15624	0.062576
GOBP_NEGATIVE_REGULATION_OF_PEPTIDYL_LYSINE_ACETYLATION	18	0.34392	0.010423	0.22427	0.062585
HEIDENBLAD_AMPLIFIED_IN_PANCREATIC_CANCER	56	0.1884	0.010061	0.12291	0.062666
BIOCARTA_RECK_PATHWAY	9	0.4937	0.010582	0.32226	0.062771
REACTOME_POLB_DEPENDENT_LONG_PATCH_BASE_EXCISION_REPAIR	8	0.52059	0.010521	0.33985	0.062793
GOBP_NEGATIVE_REGULATION_OF_NUCLEAR_TRANSCRIBED_MRNA_CATABOLIC_PROCESS_NONSENSE_MEDIATED_DECAY	8	0.43603	0.008812	0.2847	0.062828
GOBP_PROTEIN_DEGLYCOSYLATION	25	0.27161	0.009699	0.17743	0.062916
BIOCARTA_RANMS_PATHWAY	10	0.43906	0.00992	0.28691	0.062976
GOBP_REGULATION_OF_DEACETYLASE_ACTIVITY	11	0.43326	0.010266	0.28315	0.062997
GOBP_DEMETHYLATION	70	0.16981	0.010135	0.111	0.063044
GOBP_PROTEIN_LOCALIZATION_TO_SITE_OF_DOUBLE_STRAND_BREAK	5	0.62739	0.010024	0.41014	0.063055
GOBP_DNA_CATABOLIC_PROCESS_EXONUCLEOLYTIC	5	0.72492	0.011583	0.47404	0.063112
CROONQUIST_NRAS_VS_STROMAL_STIMULATION_DN	94	0.14354	0.009922	0.093877	0.063135
LE_EGR2_TARGETS_UP	105	0.13781	0.010065	0.090176	0.063237
BIOCARTA_AMI_PATHWAY	20	0.31661	0.010114	0.20735	0.063401
GOBP_CELLULAR_RESPONSE_TO_NITROGEN_COMPOUND	674	0.054579	0.009951	0.035755	0.063456
GOBP_PODOCYTE_CELL_MIGRATION	7	0.57786	0.010924	0.37879	0.063571
WP_PHYSICOCHEMICAL_FEATURES_AND_TOXICITYASSOCIATED_PATHWAYS	64	0.1756	0.010023	0.1152	0.063721
GOBP_VITAMIN_K_METABOLIC_PROCESS	9	0.41018	0.008792	0.26914	0.063761
GOBP_REGULATION_OF_WNT_SIGNALING_PATHWAY	321	0.080114	0.010173	0.052576	0.06379
GOBP_NUCLEOLUS_ORGANIZATION	18	0.32417	0.009824	0.21274	0.063793
GOBP_MESENCHYMAL_STEM_CELL_DIFFERENTIATION	11	0.41263	0.009778	0.27083	0.063812
GOBP_GAMMA_AMINOBUTYRIC_ACID_TRANSPORT	18	0.33921	0.01028	0.22267	0.063842
GOBP_3_UTR_MEDIATED_MRNA_DESTABILIZATION	17	0.33471	0.009858	0.21974	0.063862
GOBP_ICOSANOID_CATABOLIC_PROCESS	8	0.50465	0.010198	0.33183	0.064167
MIKKELSEN_ES_HCP_WITH_H3_UNMETHYLATED	63	0.17674	0.010009	0.11624	0.064199
GOBP_POSITIVE_REGULATION_OF_DEACETYLASE_ACTIVITY	8	0.46586	0.009415	0.30638	0.0642
GOBP_TISSUE_REGENERATION	67	0.17812	0.010402	0.11715	0.064214
GOBP_ENDODERM_DEVELOPMENT	80	0.16543	0.010553	0.10882	0.064242
DAZARD_UV_RESPONSE_CLUSTER_G6	143	0.12513	0.010655	0.082318	0.064253
GOMF_TRANSCRIPTION_COREPRESSOR_ACTIVITY	182	0.10192	0.00978	0.067081	0.064351
GOBP_VESICLE_FUSION_TO_PLASMA_MEMBRANE	23	0.28126	0.009634	0.18518	0.064411
REACTOME_EPHB_MEDIATED_FORWARD_SIGNALING	42	0.23928	0.01107	0.15754	0.064412
WP_ANDROGEN_RECEPTOR_SIGNALING_PATHWAY	88	0.14891	0.00996	0.098045	0.064417
REACTOME_BINDING_OF_TCF_LEF_CTNNB1_TO_TARGET_GENE_PROMOTERS	8	0.61662	0.012461	0.40617	0.064499
GOBP_WHITE_FAT_CELL_DIFFERENTIATION	17	0.31437	0.009259	0.20709	0.064509
GOBP_REGULATION_OF_EPITHELIAL_TO_MESENCHYMAL_TRANSITION	98	0.15057	0.010626	0.099219	0.064569
GOBP_RNA_PHOSPHODIESTER_BOND_HYDROLYSIS	150	0.10379	0.009049	0.068414	0.064633
GOMF_DYNEIN_LIGHT_CHAIN_BINDING	10	0.4988	0.01127	0.32882	0.064647
GOMF_PRE_MRNA_INTRONIC_BINDING	13	0.43629	0.011238	0.28761	0.064649
GOBP_REGULATION_OF_CELLULAR_PH_REDUCTION	8	0.50014	0.010107	0.3297	0.064651
GOBP_THROMBIN_ACTIVATED_RECEPTOR_SIGNALING_PATHWAY	13	0.4398	0.011329	0.28993	0.064653
GOCC_GEMINI_OF_COILED_BODIES	10	0.326	0.007366	0.21493	0.06467
GOBERT_CORE_OLIGODENDROCYTE_DIFFERENTIATION	42	0.21421	0.009911	0.14132	0.064792
GOBP_EXIT_FROM_MITOSIS	28	0.23163	0.008753	0.15284	0.06483
GOBP_RNA_DESTABILIZATION	100	0.14034	0.010004	0.092626	0.064882
BIOCARTA_ERAD_PATHWAY	19	0.27709	0.008627	0.18289	0.064886
CUI_TCF21_TARGETS_2_DN	826	0.053243	0.010703	0.035147	0.064911
GOMF_RNA_POLYMERASE_II_CTD_HEPTAPEPTIDE_REPEAT_PHOSPHATASE_ACTIVITY	7	0.56393	0.010661	0.37232	0.06494
KOKKINAKIS_METHIONINE_DEPRIVATION_48HR_UP	130	0.12739	0.010345	0.084118	0.064973
WP_LEPTIN_SIGNALING_PATHWAY	72	0.16044	0.009711	0.10596	0.064996
GOBP_NEGATIVE_REGULATION_OF_NEUROINFLAMMATORY_RESPONSE	14	0.34744	0.009287	0.22948	0.065017
REACTOME_DEADENYLATION_DEPENDENT_MRNA_DECAY	55	0.17618	0.009324	0.11638	0.065054
GOBP_DCMP_CATABOLIC_PROCESS	6	0.54143	0.009476	0.35842	0.065455
GOBP_PLASMA_MEMBRANE_REPAIR	28	0.25928	0.009798	0.17165	0.065466
GOBP_PLASMA_MEMBRANE_TUBULATION	20	0.29713	0.009491	0.1968	0.065556
GOMF_LAMININ_1_BINDING	7	0.64561	0.012205	0.42805	0.065755
REACTOME_UPTAKE_AND_ACTIONS_OF_BACTERIAL_TOXINS	29	0.24111	0.009272	0.15989	0.065794
GOCC_PRESYNAPTIC_ACTIVE_ZONE	82	0.14928	0.009641	0.099003	0.065801
GOCC_CYTOPLASMIC_SIDE_OF_ENDOPLASMIC_RETICULUM_MEMBRANE	14	0.34165	0.009132	0.22659	0.065808
OHM_METHYLATED_IN_ADULT_CANCERS	26	0.28997	0.010559	0.19232	0.065824
REACTOME_CELLULAR_RESPONSE_TO_HEAT_STRESS	100	0.13341	0.00951	0.088496	0.065848
GOBP_SHORT_TERM_MEMORY	11	0.38585	0.009143	0.25597	0.065864
GOMF_MICROFILAMENT_MOTOR_ACTIVITY	35	0.26463	0.011178	0.176	0.066354
WP_PHOSPHOINOSITIDES_METABOLISM	48	0.20351	0.010064	0.13542	0.066455
GOBP_DIGESTIVE_TRACT_MORPHOGENESIS	48	0.21287	0.010527	0.14167	0.066478
WP_NOTCH_SIGNALING	45	0.19954	0.009555	0.1328	0.06648
REACTOME_IRE1ALPHA_ACTIVATES_CHAPERONES	50	0.17351	0.008757	0.11549	0.066501
GOBP_REGULATION_OF_STRIATED_MUSCLE_TISSUE_DEVELOPMENT	17	0.34236	0.010083	0.22787	0.066503
GOBP_REGULATION_OF_ER_ASSOCIATED_UBIQUITIN_DEPENDENT_PROTEIN_CATABOLIC_PROCESS	8	0.45118	0.009118	0.3003	0.066505
GOBP_HISTONE_H4_R3_METHYLATION	6	0.44636	0.007812	0.29711	0.066516
MANNE_COVID19_NONICU_VS_HEALTHY_DONOR_PLATELETS_DN	201	0.10687	0.010773	0.07114	0.066518
GOCC_MHC_CLASS_I_PEPTIDE_LOADING_COMPLEX	8	0.40766	0.008239	0.27139	0.066537
GOBP_CALCIUM_ION_TRANSMEMBRANE_TRANSPORT_VIA_HIGH_VOLTAGE_GATED_CALCIUM_CHANNEL	16	0.40029	0.011438	0.26649	0.066545
GOBP_REGULATION_OF_VOLTAGE_GATED_CALCIUM_CHANNEL_ACTIVITY	42	0.2251	0.010414	0.14989	0.066593
GOBP_REGULATION_OF_RAS_PROTEIN_SIGNAL_TRANSDUCTION	179	0.1055	0.010041	0.070266	0.066636
WP_SARSCOV2_REPLICATION_ORGANELLE_FORMATION	6	0.5442	0.009525	0.36251	0.066662
LINDGREN_BLADDER_CANCER_CLUSTER_3_DN	221	0.091711	0.009688	0.061135	0.0668
GOBP_PROTEIN_LOCALIZATION_TO_MICROTUBULE_ORGANIZING_CENTER	34	0.24351	0.010139	0.16236	0.066836
GOBP_POSITIVE_REGULATION_OF_BMP_SIGNALING_PATHWAY	36	0.23365	0.010009	0.15587	0.066948
GOBP_REGULATION_OF_REACTIVE_OXYGEN_SPECIES_METABOLIC_PROCESS	138	0.11651	0.009747	0.077765	0.067045
GOCC_RIBONUCLEASE_P_COMPLEX	13	0.36097	0.009298	0.24098	0.067085
GOCC_NODE_OF_RANVIER	16	0.39577	0.011309	0.26423	0.067098
REACTOME_INTRA_GOLGI_TRAFFIC	44	0.19939	0.009441	0.13315	0.067142
GOBP_OLFACTORY_BULB_INTERNEURON_DIFFERENTIATION	13	0.42387	0.010918	0.28306	0.067146
GOBP_NEGATIVE_REGULATION_OF_NEURON_APOPTOTIC_PROCESS	150	0.11659	0.010165	0.077873	0.067187
WP_PROTEASOME_DEGRADATION	60	0.17076	0.009438	0.11409	0.067237
GOBP_REGULATION_OF_OXIDATIVE_PHOSPHORYLATION	21	0.25596	0.008378	0.17101	0.067243
GOBP_HIPPOCAMPAL_NEURON_APOPTOTIC_PROCESS	7	0.49372	0.009333	0.32994	0.067287
GOBP_SYNAPSE_ORGANIZATION	454	0.067362	0.010138	0.045018	0.067292
JI_RESPONSE_TO_FSH_DN	53	0.18042	0.009374	0.12062	0.067364
GOMF_ACETYLCHOLINE_BINDING	10	0.42725	0.009653	0.28592	0.067559
GOBP_NEGATIVE_REGULATION_OF_FILOPODIUM_ASSEMBLY	4	0.77016	0.011007	0.51558	0.067627
GOBP_NEGATIVE_REGULATION_OF_RESPONSE_TO_ENDOPLASMIC_RETICULUM_STRESS	43	0.19901	0.009316	0.13326	0.067685
PID_E2F_PATHWAY	73	0.16648	0.010146	0.11151	0.06773
GOBP_POSITIVE_REGULATION_OF_PODOSOME_ASSEMBLY	10	0.50569	0.011425	0.33871	0.067731
GOMF_NEUROPEPTIDE_RECEPTOR_BINDING	27	0.25949	0.00963	0.17382	0.067743
GOBP_REGULATION_OF_MYOTUBE_DIFFERENTIATION	42	0.22965	0.010625	0.15384	0.067752
GOBP_SYNAPTIC_VESICLE_CLUSTERING	15	0.38062	0.010531	0.25499	0.067774
PID_AR_NONGENOMIC_PATHWAY	31	0.22481	0.008938	0.15069	0.067875
REACTOME_NOTCH_HLH_TRANSCRIPTION_PATHWAY	28	0.25148	0.009503	0.16874	0.068075
GOBP_POSITIVE_REGULATION_OF_NEUROTRANSMITTER_SECRETION	15	0.35909	0.009935	0.24102	0.068143
ABE_INNER_EAR	42	0.20114	0.009306	0.13501	0.06815
GOBP_ESTABLISHMENT_OF_ORGANELLE_LOCALIZATION	438	0.062792	0.009286	0.042151	0.068163
REACTOME_CASPASE_ACTIVATION_VIA_DEATH_RECEPTORS_IN_THE_PRESENCE_OF_LIGAND	16	0.37272	0.01065	0.25027	0.068215
REACTOME_CREB1_PHOSPHORYLATION_THROUGH_THE_ACTIVATION_OF_ADENYLATE_CYCLASE	12	0.39158	0.009691	0.26298	0.068251
BIOCARTA_GPCR_PATHWAY	30	0.24995	0.009776	0.16795	0.068357
GOMF_METAL_CATION_MONOATOMIC_CATION_ANTIPORTER_ACTIVITY	38	0.22508	0.009906	0.15129	0.06842
WP_BREAST_CANCER_PATHWAY	152	0.11405	0.010009	0.076724	0.068589
TONKS_TARGETS_OF_RUNX1_RUNX1T1_FUSION_SUSTAINED_IN_MONOCYTE_UP	21	0.26529	0.008683	0.17854	0.068659
GOBP_AV_NODE_CELL_TO_BUNDLE_OF_HIS_CELL_COMMUNICATION	12	0.42677	0.010562	0.28727	0.068699
GOBP_HEAD_MORPHOGENESIS	36	0.24294	0.010407	0.16357	0.06875
REACTOME_RECEPTOR_MEDIATED_MITOPHAGY	11	0.36899	0.008743	0.24848	0.068786
GOBP_CELLULAR_RESPONSE_TO_STARVATION	166	0.10183	0.009336	0.068584	0.068817
REACTOME_VESICLE_MEDIATED_TRANSPORT	658	0.052313	0.009428	0.035276	0.069048
BROWNE_HCMV_INFECTION_10HR_UP	95	0.13466	0.009357	0.090826	0.069091
GOBP_TRANSMEMBRANE_RECEPTOR_PROTEIN_TYROSINE_KINASE_SIGNALING_PATHWAY	602	0.058171	0.010042	0.039235	0.069095
GOBP_PODOSOME_ASSEMBLY	19	0.3434	0.010692	0.23162	0.069099
GOBP_AORTIC_VALVE_MORPHOGENESIS	38	0.24239	0.010668	0.1635	0.069114
GOCC_CLUSTER_OF_ACTIN_BASED_CELL_PROJECTIONS	159	0.10921	0.009802	0.073672	0.069121
LEIN_MEDULLA_MARKERS	83	0.1446	0.009395	0.097546	0.069123
GOMF_PROTEIN_HETERODIMERIZATION_ACTIVITY	271	0.082362	0.009622	0.055564	0.06914
GOCC_CHROMAFFIN_GRANULE	13	0.44774	0.011533	0.30226	0.069271
GOBP_ACTIN_CYTOSKELETON_REORGANIZATION	113	0.12447	0.009428	0.084076	0.069388
GOBP_SEMI_LUNAR_VALVE_DEVELOPMENT	46	0.21502	0.01041	0.14525	0.069409
GOBP_POSITIVE_REGULATION_OF_CATABOLIC_PROCESS	510	0.060383	0.009618	0.0408	0.069446
RUTELLA_RESPONSE_TO_CSF2RB_AND_IL4_DN	314	0.077827	0.009776	0.0526	0.069497
SANSOM_WNT_PATHWAY_REQUIRE_MYC	63	0.17704	0.010026	0.11967	0.069517
YAO_TEMPORAL_RESPONSE_TO_PROGESTERONE_CLUSTER_8	50	0.20201	0.010195	0.13655	0.069528
GOBP_MITOTIC_CELL_CYCLE_PROCESS	748	0.049205	0.009432	0.033263	0.06954
GOBP_POSITIVE_REGULATION_OF_HISTONE_H3_K27_METHYLATION	5	0.44507	0.007111	0.30094	0.069588
GOBP_T_CELL_DIFFERENTIATION_IN_THYMUS	85	0.14575	0.009582	0.098554	0.0696
GOBP_CEREBELLAR_CORTEX_DEVELOPMENT	51	0.1905	0.00971	0.12885	0.06966
GOBP_POSITIVE_REGULATION_OF_SUPRAMOLECULAR_FIBER_ORGANIZATION	167	0.10316	0.009486	0.069777	0.069661
GOBP_CENTRAL_NERVOUS_SYSTEM_MYELIN_MAINTENANCE	4	0.75695	0.010818	0.51249	0.069847
CAVARD_LIVER_CANCER_MALIGNANT_VS_BENIGN	30	0.26162	0.010233	0.17718	0.069906
GOBP_POSITIVE_REGULATION_OF_KINASE_ACTIVITY	406	0.067971	0.009686	0.046052	0.069986
GOBP_NEGATIVE_REGULATION_OF_FEEDING_BEHAVIOR	5	0.71573	0.011436	0.48537	0.07017
GOBP_SIGNALING_RECEPTOR_LIGAND_PRECURSOR_PROCESSING	40	0.22382	0.010106	0.1518	0.07019
GOBP_NEGATIVE_REGULATION_OF_LIPOPROTEIN_PARTICLE_CLEARANCE	11	0.38997	0.009241	0.26458	0.070261
PID_MAPK_TRK_PATHWAY	34	0.23245	0.009678	0.15775	0.070313
GOBP_TONGUE_DEVELOPMENT	20	0.32321	0.010325	0.21939	0.070357
GOBP_REGULATION_OF_RHO_DEPENDENT_PROTEIN_SERINE_THREONINE_KINASE_ACTIVITY	5	0.71624	0.011444	0.48631	0.070411
GOBP_POSITIVE_REGULATION_OF_GASTRULATION	5	0.63776	0.01019	0.43307	0.070432
BYSTRYKH_HEMATOPOIESIS_STEM_CELL_FLI1	8	0.397	0.008023	0.26959	0.070438
GOBP_LUNG_MORPHOGENESIS	52	0.20487	0.010544	0.13921	0.07056
GOCC_PRESYNAPTIC_ENDOCYTIC_ZONE	9	0.41384	0.008871	0.28122	0.070574
GOBP_INOSITOL_TRISPHOSPHATE_BIOSYNTHETIC_PROCESS	8	0.50443	0.010194	0.34285	0.070617
GOBP_REGULATION_OF_INSULIN_SECRETION	160	0.10778	0.009703	0.073276	0.070668
GOBP_POSITIVE_REGULATION_OF_MICROTUBULE_NUCLEATION	8	0.3663	0.007403	0.24915	0.070762
LEE_NEURAL_CREST_STEM_CELL_DN	117	0.14008	0.010796	0.095362	0.070934
GOBP_PLASMA_MEMBRANE_RAFT_ASSEMBLY	6	0.513	0.008979	0.34931	0.070977
GOBP_PROTEIN_DEPOLYMERIZATION	116	0.12836	0.00985	0.087417	0.071016
FARMER_BREAST_CANCER_APOCRINE_VS_BASAL	323	0.077653	0.009891	0.052888	0.071027
GOMF_PHOSPHATIDYLINOSITOL_TRISPHOSPHATE_PHOSPHATASE_ACTIVITY	9	0.41781	0.008956	0.28463	0.071076
GOMF_2_ACYLGLYCEROL_O_ACYLTRANSFERASE_ACTIVITY	7	0.53218	0.010061	0.36256	0.071082
GOBP_FRUCTOSE_METABOLIC_PROCESS	14	0.32767	0.008759	0.22328	0.071128
GOBP_PURINE_NUCLEOTIDE_SALVAGE	11	0.3741	0.008865	0.25521	0.071351
QI_PLASMACYTOMA_DN	96	0.13455	0.009398	0.091792	0.071361
GOBP_PROTEIN_INSERTION_INTO_ER_MEMBRANE	22	0.24193	0.008105	0.16507	0.071386
OHM_EMBRYONIC_CARCINOMA_UP	6	0.52015	0.009104	0.35493	0.071399
GOBP_POSITIVE_REGULATION_OF_SMALL_GTPASE_MEDIATED_SIGNAL_TRANSDUCTION	65	0.16897	0.009719	0.1153	0.071401
GOBP_NEGATIVE_REGULATION_OF_CHONDROCYTE_DIFFERENTIATION	24	0.2858	0.01	0.19513	0.071514
REACTOME_EUKARYOTIC_TRANSLATION_INITIATION	117	0.11392	0.00878	0.077778	0.071521
GOBP_MINERALOCORTICOID_BIOSYNTHETIC_PROCESS	12	0.41268	0.010213	0.28179	0.071538
REACTOME_LYSINE_CATABOLISM	12	0.33615	0.008319	0.22959	0.07159
REACTOME_TRNA_PROCESSING	106	0.12357	0.009067	0.084401	0.071602
GOBP_POSITIVE_REGULATION_OF_SEQUESTERING_OF_TRIGLYCERIDE	9	0.46069	0.009875	0.31486	0.071724
REACTOME_CROSSLINKING_OF_COLLAGEN_FIBRILS	18	0.36279	0.010995	0.24796	0.07173
KAMMINGA_EZH2_TARGETS	41	0.18256	0.008345	0.1248	0.071778
REACTOME_REGULATION_OF_HSF1_MEDIATED_HEAT_SHOCK_RESPONSE	81	0.14538	0.009331	0.099415	0.071828
CROMER_TUMORIGENESIS_UP	54	0.20003	0.01049	0.13681	0.071871
WP_EPITHELIAL_TO_MESENCHYMAL_TRANSITION_IN_COLORECTAL_CANCER	158	0.11001	0.009842	0.075256	0.071906
GOBP_REGULATION_OF_RIBOSOME_BIOGENESIS	5	0.57412	0.009173	0.39294	0.072003
GOBP_CANONICAL_WNT_SIGNALING_PATHWAY	296	0.081776	0.009978	0.055981	0.072048
GOBP_REGULATION_OF_SISTER_CHROMATID_COHESION	18	0.28429	0.008616	0.19466	0.072085
ABRAHAM_ALPC_VS_MULTIPLE_MYELOMA_DN	20	0.26669	0.008519	0.18263	0.072109
GOBP_REGULATION_OF_CELLULAR_SENESCENCE	43	0.18513	0.008666	0.12678	0.072122
GOMF_HISTONE_H3K9_MONOMETHYLTRANSFERASE_ACTIVITY	6	0.51569	0.009026	0.35316	0.072123
GOBP_SMOOTH_MUSCLE_CELL_DIFFERENTIATION	59	0.18281	0.01002	0.1252	0.072137
GOBP_MULTICELLULAR_ORGANISMAL_LEVEL_IRON_ION_HOMEOSTASIS	9	0.38276	0.008204	0.26225	0.07222
GOCC_NEURON_PROJECTION_MEMBRANE	59	0.19862	0.010886	0.13609	0.072227
GOBP_SPINAL_CORD_PATTERNING	20	0.3349	0.010698	0.2295	0.072258
REACTOME_PRE_NOTCH_EXPRESSION_AND_PROCESSING	71	0.16749	0.010068	0.1148	0.072285
GOCC_PROTEIN_PHOSPHATASE_TYPE_2A_COMPLEX	16	0.30901	0.00883	0.21191	0.072402
PETROVA_ENDOTHELIUM_LYMPHATIC_VS_BLOOD_UP	130	0.12076	0.009808	0.082826	0.072423
GOBP_CELL_FATE_COMMITMENT_INVOLVED_IN_PATTERN_SPECIFICATION	11	0.4756	0.01127	0.32623	0.072451
GOBP_POSITIVE_REGULATION_OF_GLYCOPROTEIN_METABOLIC_PROCESS	25	0.22727	0.008116	0.15592	0.072484
SHEDDEN_LUNG_CANCER_GOOD_SURVIVAL_A12	266	0.084115	0.009737	0.057708	0.072484
GOBP_REGULATION_OF_DNA_METHYLATION	20	0.32265	0.010307	0.22136	0.072489
REACTOME_RNA_POLYMERASE_I_PROMOTER_ESCAPE	52	0.1789	0.009207	0.12275	0.072503
GOCC_SMN_COMPLEX	8	0.34767	0.007026	0.2386	0.072549
GOBP_APOPTOTIC_PROCESS_INVOLVED_IN_HEART_MORPHOGENESIS	6	0.64763	0.011335	0.44446	0.072551
GOMF_P_TYPE_CALCIUM_TRANSPORTER_ACTIVITY	9	0.46373	0.00994	0.31826	0.072557
GOMF_SINGLE_STRANDED_DNA_3_5_DNA_EXONUCLEASE_ACTIVITY	5	0.50004	0.00799	0.34331	0.072633
GOBP_GAMMA_AMINOBUTYRIC_ACID_SECRETION	12	0.38665	0.009569	0.26552	0.072672
IVANOVA_HEMATOPOIESIS_EARLY_PROGENITOR	439	0.064396	0.009534	0.044222	0.072677
GOBP_DORSAL_ROOT_GANGLION_DEVELOPMENT	7	0.63859	0.012072	0.43859	0.072705
REACTOME_IRF3_MEDIATED_INDUCTION_OF_TYPE_I_IFN	12	0.31589	0.007818	0.217	0.07275
GOCC_CYCLIN_DEPENDENT_PROTEIN_KINASE_HOLOENZYME_COMPLEX	49	0.18232	0.009109	0.12525	0.072761
GOBP_NUCLEAR_TRANSCRIBED_MRNA_CATABOLIC_PROCESS_DEADENYLATION_DEPENDENT_DECAY	67	0.16123	0.009416	0.11077	0.072767
GOCC_PHOSPHATASE_COMPLEX	50	0.19383	0.009783	0.1332	0.07281
MILI_PSEUDOPODIA_CHEMOTAXIS_DN	413	0.062057	0.008917	0.042645	0.072817
GOBP_RESPONSE_TO_HORMONE	850	0.047267	0.009632	0.032489	0.072863
MYLLYKANGAS_AMPLIFICATION_HOT_SPOT_22	11	0.39465	0.009351	0.27129	0.072885
GOBP_PHOSPHATE_ION_TRANSMEMBRANE_TRANSPORT	16	0.33325	0.009523	0.22921	0.072994
GOBP_PROTEIN_LOCALIZATION_TO_PHOTORECEPTOR_OUTER_SEGMENT	7	0.48486	0.009166	0.33365	0.073096
GOMF_CLATHRIN_HEAVY_CHAIN_BINDING	10	0.44853	0.010134	0.30867	0.073107
GOBP_DENDRITE_MORPHOGENESIS	138	0.11684	0.009775	0.080432	0.073163
WP_OSTEOBLAST_DIFFERENTIATION_AND_RELATED_DISEASES	116	0.12997	0.009974	0.089473	0.07317
GOBP_CD8_POSITIVE_ALPHA_BETA_T_CELL_ACTIVATION	28	0.2481	0.009375	0.17085	0.073237
REACTOME_MYOGENESIS	28	0.28175	0.010647	0.19406	0.073275
GOCC_RNAI_EFFECTOR_COMPLEX	16	0.37501	0.010716	0.2583	0.073285
GOBP_PURINE_NUCLEOSIDE_MONOPHOSPHATE_CATABOLIC_PROCESS	11	0.37841	0.008967	0.26069	0.073319
GOBP_NEURON_FATE_COMMITMENT	66	0.18045	0.010459	0.12434	0.073361
REACTOME_UCH_PROTEINASES	88	0.13397	0.008961	0.092354	0.073458
ALONSO_METASTASIS_EMT_UP	35	0.21887	0.009245	0.15089	0.073468
GOBP_RESPONSE_TO_GROWTH_FACTOR	691	0.053283	0.009832	0.036759	0.073605
YAO_TEMPORAL_RESPONSE_TO_PROGESTERONE_CLUSTER_14	142	0.10466	0.00888	0.072226	0.07367
WP_HISTONE_MODIFICATIONS	47	0.18346	0.008978	0.12668	0.073789
BIOCARTA_PML_PATHWAY	17	0.2885	0.008497	0.19927	0.073841
REACTOME_KILLING_MECHANISMS	12	0.38841	0.009613	0.26831	0.073876
GOMF_PROFILIN_BINDING	10	0.4591	0.010373	0.31717	0.073891
FARMER_BREAST_CANCER_CLUSTER_5	19	0.34468	0.010732	0.23813	0.073897
GOBP_MAMMARY_GLAND_FORMATION	7	0.55927	0.010573	0.38644	0.073926
GOBP_CRANIOFACIAL_SUTURE_MORPHOGENESIS	18	0.38504	0.011669	0.26617	0.074018
GOBP_REGULATION_OF_CALCIUM_ION_TRANSMEMBRANE_TRANSPORTER_ACTIVITY	92	0.14355	0.009817	0.099289	0.074123
REACTOME_PROTEIN_REPAIR	6	0.59808	0.010468	0.41388	0.074232
LEE_BMP2_TARGETS_DN	887	0.043855	0.00912	0.030351	0.074248
[truncated: 15,331 more rows]

## Sheet: Table S6
Table S6. Genes within the 3 significant gene-sets from the MAGMA gene-set analysis (MVP multi-ancestry meta-analysis)
[truncated: 224 more rows]

[truncated: 11 more sheets: Table S7, Table S8, Table S9, Table S10, Table S11, Table S12, Table S13, Table S14, Table S15, Table S16, Table S17]
